# Supplementary material for: Polyamide membranes with nanoscale ordered structures for fast permeation and highly selective ion-ion separation
Source: Nat Commun. 2023 Feb 27;14:1112. doi: 10.1038/s41467-023-36848-8 (PMC9971196; doi:10.1038/s41467-023-36848-8)
Supplement: Supplementary file 3 — Source Data [file 41467_2023_36848_MOESM3_ESM.zip]

Archive with 90 entries (83 files):
- Source data/
- __MACOSX/._Source data
- Source data/The manuscript data/
- __MACOSX/Source data/._The manuscript data
- Source data/.DS_Store
- __MACOSX/Source data/._.DS_Store
- Source data/Supportin Information data/
- __MACOSX/Source data/._Supportin Information data
- Source data/__MACOSX/
- __MACOSX/Source data/.___MACOSX
- Source data/The manuscript data/Figure 2b data.xlsx
- __MACOSX/Source data/The manuscript data/._Figure 2b data.xlsx
- Source data/The manuscript data/Figure 2d data.xlsx
- __MACOSX/Source data/The manuscript data/._Figure 2d data.xlsx
- Source data/The manuscript data/Figure 2c data.xlsx
- __MACOSX/Source data/The manuscript data/._Figure 2c data.xlsx
- Source data/The manuscript data/Figure 2h data.xlsx
- __MACOSX/Source data/The manuscript data/._Figure 2h data.xlsx
- Source data/The manuscript data/Figure 2e data.xlsx
- __MACOSX/Source data/The manuscript data/._Figure 2e data.xlsx
- Source data/The manuscript data/Figure 3 data/
- __MACOSX/Source data/The manuscript data/._Figure 3 data
- Source data/The manuscript data/Figure 2f data.xlsx
- __MACOSX/Source data/The manuscript data/._Figure 2f data.xlsx
- Source data/The manuscript data/Figure 4 data/
- __MACOSX/Source data/The manuscript data/._Figure 4 data
- Source data/Supportin Information data/Figure S23c data.xlsx
- __MACOSX/Source data/Supportin Information data/._Figure S23c data.xlsx
- Source data/Supportin Information data/Figure S18a data.xlsx
- __MACOSX/Source data/Supportin Information data/._Figure S18a data.xlsx
- Source data/Supportin Information data/Figure S16 data.xlsx
- __MACOSX/Source data/Supportin Information data/._Figure S16 data.xlsx
- Source data/Supportin Information data/Figure S23b data.xlsx
- __MACOSX/Source data/Supportin Information data/._Figure S23b data.xlsx
- Source data/Supportin Information data/Figure S10a.xlsx
- __MACOSX/Source data/Supportin Information data/._Figure S10a.xlsx
- Source data/Supportin Information data/Figure S23d data.xlsx
- __MACOSX/Source data/Supportin Information data/._Figure S23d data.xlsx
- Source data/Supportin Information data/Figure S17 data.xlsx
- __MACOSX/Source data/Supportin Information data/._Figure S17 data.xlsx
- Source data/Supportin Information data/Figure S23a data.xlsx
- __MACOSX/Source data/Supportin Information data/._Figure S23a data.xlsx
- Source data/Supportin Information data/Figure S19 data.xlsx
- __MACOSX/Source data/Supportin Information data/._Figure S19 data.xlsx
- Source data/Supportin Information data/Figure S10b.xlsx
- __MACOSX/Source data/Supportin Information data/._Figure S10b.xlsx
- Source data/Supportin Information data/Figure S9.xlsx
- __MACOSX/Source data/Supportin Information data/._Figure S9.xlsx
- Source data/Supportin Information data/Figure S18b data.xlsx
- __MACOSX/Source data/Supportin Information data/._Figure S18b data.xlsx
- Source data/Supportin Information data/Figure S4b data.xlsx
- __MACOSX/Source data/Supportin Information data/._Figure S4b data.xlsx
- Source data/Supportin Information data/Figure S15 data.xlsx
- __MACOSX/Source data/Supportin Information data/._Figure S15 data.xlsx
- Source data/__MACOSX/Source data/
- __MACOSX/Source data/__MACOSX/._Source data
- Source data/The manuscript data/Figure 3 data/Figure 3l data.xls
- __MACOSX/Source data/The manuscript data/Figure 3 data/._Figure 3l data.xls
- Source data/The manuscript data/Figure 3 data/Figure 3g data.xls
- __MACOSX/Source data/The manuscript data/Figure 3 data/._Figure 3g data.xls
- Source data/The manuscript data/Figure 3 data/Figure 3j data.xls
- __MACOSX/Source data/The manuscript data/Figure 3 data/._Figure 3j data.xls
- Source data/The manuscript data/Figure 3 data/Figure 3k data.xls
- __MACOSX/Source data/The manuscript data/Figure 3 data/._Figure 3k data.xls
- Source data/The manuscript data/Figure 3 data/Figure 3i data.xls
- __MACOSX/Source data/The manuscript data/Figure 3 data/._Figure 3i data.xls
- Source data/The manuscript data/Figure 3 data/Figure 3h data.xls
- __MACOSX/Source data/The manuscript data/Figure 3 data/._Figure 3h data.xls
- Source data/The manuscript data/Figure 4 data/Figure 4g data.xlsx
- __MACOSX/Source data/The manuscript data/Figure 4 data/._Figure 4g data.xlsx
- Source data/The manuscript data/Figure 4 data/Figure 4a data.xls
- __MACOSX/Source data/The manuscript data/Figure 4 data/._Figure 4a data.xls
- Source data/The manuscript data/Figure 4 data/Figure 4f data.xls
- __MACOSX/Source data/The manuscript data/Figure 4 data/._Figure 4f data.xls
- Source data/The manuscript data/Figure 4 data/Figure 4b data.xlsx
- __MACOSX/Source data/The manuscript data/Figure 4 data/._Figure 4b data.xlsx
- Source data/The manuscript data/Figure 4 data/Figure 4d data.xlsx
- __MACOSX/Source data/The manuscript data/Figure 4 data/._Figure 4d data.xlsx
- Source data/__MACOSX/Source data/._.DS_Store
- Source data/__MACOSX/Source data/._Figure 4g data.xlsx
- Source data/__MACOSX/Source data/._Figure 3h data.xls
- Source data/__MACOSX/Source data/._Figure 3i data.xls
- Source data/__MACOSX/Source data/._Original Data_Fig 2_20230127.xlsx
- Source data/__MACOSX/Source data/._Figure 3g data.xls
- Source data/__MACOSX/Source data/._Figure 4a data.xls
- Source data/__MACOSX/Source data/._Figure 3l data.xls
- Source data/__MACOSX/Source data/._Figure 4f data.xls
- Source data/__MACOSX/Source data/._Figure 3k data.xls
- Source data/__MACOSX/Source data/._Figure 3j data.xls
- Source data/__MACOSX/Source data/._Figure 4d data.xlsx
