# Supplementary material for: Polyamide membranes with nanoscale ordered structures for fast permeation and highly selective ion-ion separation
Source: Nat Commun. 2023 Feb 27;14:1112. doi: 10.1038/s41467-023-36848-8 (PMC9971196; doi:10.1038/s41467-023-36848-8)
Supplement: Supplementary file 3 — Source Data [file 41467_2023_36848_MOESM3_ESM.zip › Source data/The manuscript data/Figure 2b data.xlsx]

## Sheet: Fig. 2b
Correlation time (ns)	Without C3N4	With C3N4
1e-05	0.0001094	0.0001138
2e-05	0.0001941	0.0001938
3e-05	0.0003374	0.0003275
4e-05	0.0004964	0.0004748
5e-05	0.000712	0.0006919
6e-05	0.0009934	0.0009564
7e-05	0.0013374	0.001251
8e-05	0.0017342	0.0016092
9e-05	0.0022061	0.0020614
0.0001	0.0027328	0.0025471
0.00011	0.0033273	0.0030797
0.00012	0.0039554	0.0036625
0.00013	0.0046381	0.004301
0.00014	0.0053507	0.004992
0.00015	0.0060989	0.005663
0.00016	0.0068644	0.0063641
0.00017	0.0076073	0.0071261
0.00018	0.0083651	0.007859
0.00019	0.0091549	0.0086093
0.0002	0.0099708	0.0093325
0.00021	0.0107695	0.0100868
0.00022	0.0115127	0.0108679
0.00023	0.0123134	0.0116581
0.00024	0.0131138	0.0124315
0.00025	0.013936	0.0132684
0.00026	0.0147001	0.0140846
0.00027	0.0154292	0.014911
0.00028	0.0161856	0.0157346
0.00029	0.0169415	0.0165416
0.0003	0.0176412	0.0174071
0.00031	0.0182972	0.018218
0.00032	0.0189602	0.0190246
0.00033	0.0196461	0.0198506
0.00034	0.0203057	0.0206356
0.00035	0.0209386	0.0214688
0.00036	0.0216082	0.0222359
0.00037	0.0222149	0.0230405
0.00038	0.0228459	0.0238263
0.00039	0.0235685	0.0245586
0.0004	0.0242783	0.0253527
0.00041	0.0249043	0.0261354
0.00042	0.0255614	0.026849
0.00043	0.0263586	0.0276074
0.00044	0.0270628	0.0283678
0.00045	0.0277761	0.0291282
0.00046	0.0284969	0.0299176
0.00047	0.0291584	0.0305948
0.00048	0.0299353	0.0313013
0.00049	0.0306618	0.0320506
0.0005	0.0312926	0.032783
0.00051	0.0319498	0.0335011
0.00052	0.0325069	0.0340948
0.00053	0.0331336	0.0347956
0.00054	0.0337153	0.0355256
0.00055	0.0342217	0.0360908
0.00056	0.0348067	0.036662
0.00057	0.0353405	0.0373051
0.00058	0.0359184	0.0379323
0.00059	0.0364353	0.0385798
0.0006	0.0370082	0.0391334
0.00061	0.0375868	0.039688
0.00062	0.0380793	0.040383
0.00063	0.0386381	0.0409257
0.00064	0.0390869	0.0415167
0.00065	0.0396688	0.0422181
0.00066	0.0401817	0.0428088
0.00067	0.0406306	0.0434449
0.00068	0.0411683	0.0440249
0.00069	0.0416522	0.044657
0.0007	0.0421219	0.0453187
0.00071	0.0425561	0.0458363
0.00072	0.0430299	0.0464668
0.00073	0.043553	0.0470445
0.00074	0.0440246	0.0476029
0.00075	0.0444641	0.0481575
0.00076	0.0449918	0.0487165
0.00077	0.0454877	0.0493262
0.00078	0.0459108	0.0498615
0.00079	0.0463965	0.0502817
0.0008	0.0468671	0.0507572
0.00081	0.0473459	0.0511859
0.00082	0.0478022	0.0516565
0.00083	0.0482606	0.0520752
0.00084	0.0488337	0.052437
0.00085	0.0493133	0.0528854
0.00086	0.0497573	0.0533578
0.00087	0.050284	0.0536889
0.00088	0.0508294	0.0539978
0.00089	0.0514521	0.054357
0.0009	0.0519523	0.0547944
0.00091	0.0524254	0.0552729
0.00092	0.0530862	0.0555463
0.00093	0.0536856	0.0560197
0.00094	0.0541999	0.056483
0.00095	0.0548454	0.0569125
0.00096	0.0554501	0.0573543
0.00097	0.056086	0.0576786
0.00098	0.0567867	0.058298
0.00099	0.0573876	0.0588366
0.001	0.0580585	0.0593222
0.00101	0.0586656	0.0599579
0.00102	0.0592373	0.0605307
0.00103	0.059863	0.0611038
0.00104	0.0603972	0.061665
0.00105	0.0609799	0.0622584
0.00106	0.0615198	0.0628659
0.00107	0.0620058	0.0634693
0.00108	0.062592	0.0640917
0.00109	0.0630076	0.0647872
0.0011	0.0634882	0.0653817
0.00111	0.0640024	0.0657908
0.00112	0.0645324	0.0663972
0.00113	0.0651303	0.0669414
0.00114	0.0656033	0.0674942
0.00115	0.0660911	0.0679699
0.00116	0.0666067	0.0682773
0.00117	0.067102	0.0688822
0.00118	0.06753	0.0693021
0.00119	0.0680884	0.0696148
0.0012	0.0685419	0.0700143
0.00121	0.0688951	0.0704354
0.00122	0.0694064	0.0710119
0.00123	0.0698885	0.0715268
0.00124	0.0703463	0.0718905
0.00125	0.070801	0.0724371
0.00126	0.0712017	0.0730944
0.00127	0.0716472	0.0735335
0.00128	0.0720822	0.0739565
0.00129	0.0724685	0.0744886
0.0013	0.0727886	0.0750841
0.00131	0.0732783	0.0757706
0.00132	0.0738042	0.0763026
0.00133	0.0742015	0.076872
0.00134	0.0747292	0.0775143
0.00135	0.0751859	0.0780959
0.00136	0.0756579	0.0785948
0.00137	0.0761255	0.0790842
0.00138	0.0764965	0.079674
0.00139	0.0770269	0.0801019
0.0014	0.0776244	0.0806158
0.00141	0.0781658	0.08118
0.00142	0.0786041	0.0817708
0.00143	0.0790718	0.0823071
0.00144	0.0796411	0.0827306
0.00145	0.0802531	0.0833571
0.00146	0.0808701	0.0838038
0.00147	0.081391	0.0842682
0.00148	0.08213	0.0848749
0.00149	0.0829161	0.0853074
0.0015	0.0834816	0.08585
0.00151	0.0841298	0.0863912
0.00152	0.0847596	0.0870648
0.00153	0.0854165	0.0878865
0.00154	0.0859257	0.0885597
0.00155	0.0864759	0.0891823
0.00156	0.0872547	0.0898192
0.00157	0.0877356	0.0904398
0.00158	0.0882317	0.0912434
0.00159	0.088858	0.0919157
0.0016	0.0895299	0.0923839
0.00161	0.0902776	0.0932197
0.00162	0.0907585	0.0938868
0.00163	0.0913377	0.0944097
0.00164	0.0921479	0.0950782
0.00165	0.0926689	0.095577
0.00166	0.0931513	0.0962486
0.00167	0.0937841	0.096766
0.00168	0.0944456	0.0972327
0.00169	0.0950384	0.0977078
0.0017	0.0954832	0.0981916
0.00171	0.0960741	0.0987517
0.00172	0.0968141	0.0990688
0.00173	0.0973448	0.0995354
0.00174	0.0978262	0.0999272
0.00175	0.0983412	0.100493
0.00176	0.0989912	0.100962
0.00177	0.0994688	0.101295
0.00178	0.099838	0.1019
0.00179	0.100417	0.102412
0.0018	0.100835	0.102967
0.00181	0.101275	0.103434
0.00182	0.101762	0.103951
0.00183	0.102282	0.104472
0.00184	0.102958	0.104928
0.00185	0.103441	0.105496
0.00186	0.103967	0.10591
0.00187	0.104402	0.106539
0.00188	0.104918	0.107107
0.00189	0.105526	0.107445
0.0019	0.105917	0.108074
0.00191	0.106396	0.108405
0.00192	0.106834	0.108738
0.00193	0.107311	0.109185
0.00194	0.10772	0.109466
0.00195	0.108106	0.109896
0.00196	0.108615	0.110164
0.00197	0.108832	0.110405
0.00198	0.109128	0.110782
0.00199	0.109353	0.111065
0.002	0.109682	0.11141
0.00201	0.109974	0.111808
0.00202	0.109992	0.112049
0.00203	0.110393	0.112559
0.00204	0.110701	0.112983
0.00205	0.110951	0.113222
0.00206	0.111417	0.113809
0.00207	0.111714	0.114102
0.00208	0.112189	0.114633
0.00209	0.11252	0.115081
0.0021	0.112762	0.115255
0.00211	0.11331	0.115986
0.00212	0.113699	0.116264
0.00213	0.114127	0.116568
0.00214	0.114523	0.117121
0.00215	0.114986	0.117492
0.00216	0.115425	0.117984
0.00217	0.115748	0.118282
0.00218	0.116126	0.118469
0.00219	0.116581	0.118929
0.0022	0.117106	0.119316
0.00221	0.117688	0.11964
0.00222	0.118118	0.120006
0.00223	0.11864	0.120307
0.00224	0.119311	0.120676
0.00225	0.119886	0.120973
0.00226	0.12044	0.121276
0.00227	0.120806	0.121655
0.00228	0.121406	0.12185
0.00229	0.122071	0.122188
0.0023	0.122549	0.122632
0.00231	0.123149	0.123091
0.00232	0.123562	0.123654
0.00233	0.123976	0.124044
0.00234	0.124396	0.124346
0.00235	0.124719	0.124579
0.00236	0.125306	0.12485
0.00237	0.125651	0.125284
0.00238	0.125878	0.125546
0.00239	0.126261	0.125944
0.0024	0.126481	0.126374
0.00241	0.126858	0.126746
0.00242	0.127236	0.127194
0.00243	0.127542	0.12763
0.00244	0.127955	0.128095
0.00245	0.128168	0.128482
0.00246	0.128423	0.12896
0.00247	0.128752	0.129291
0.00248	0.129057	0.129625
0.00249	0.129303	0.130185
0.0025	0.129646	0.13061
0.00251	0.129978	0.131031
0.00252	0.130223	0.131349
0.00253	0.130609	0.131921
0.00254	0.130954	0.132498
0.00255	0.131329	0.133021
0.00256	0.131608	0.133598
0.00257	0.131804	0.133903
0.00258	0.132252	0.134379
0.00259	0.132658	0.134959
0.0026	0.132911	0.135431
0.00261	0.133178	0.135982
0.00262	0.133334	0.136443
0.00263	0.133581	0.137002
0.00264	0.134058	0.137608
0.00265	0.134203	0.138071
0.00266	0.134392	0.138564
0.00267	0.134687	0.139059
0.00268	0.134925	0.139515
0.00269	0.135289	0.139951
0.0027	0.135572	0.140373
0.00271	0.135899	0.140778
0.00272	0.136179	0.141268
0.00273	0.136553	0.141834
0.00274	0.136896	0.142231
0.00275	0.137093	0.142606
0.00276	0.137381	0.142973
0.00277	0.137691	0.143432
0.00278	0.138068	0.143859
0.00279	0.138366	0.144254
0.0028	0.138743	0.14451
0.00281	0.13926	0.144704
0.00282	0.139586	0.145215
0.00283	0.139984	0.145569
0.00284	0.140422	0.145943
0.00285	0.140776	0.146259
0.00286	0.141228	0.146531
0.00287	0.141756	0.146977
0.00288	0.142295	0.147045
0.00289	0.142664	0.147308
0.0029	0.142934	0.14759
0.00291	0.14339	0.147791
0.00292	0.143978	0.148151
0.00293	0.144446	0.148212
0.00294	0.144824	0.148437
0.00295	0.145349	0.148759
0.00296	0.145794	0.148956
0.00297	0.146216	0.149276
0.00298	0.1466	0.14961
0.00299	0.14712	0.149868
0.003	0.147852	0.150081
0.00301	0.148341	0.150297
0.00302	0.148824	0.150514
0.00303	0.149514	0.150768
0.00304	0.149993	0.150748
0.00305	0.150431	0.150852
0.00306	0.150914	0.151035
0.00307	0.151337	0.151093
0.00308	0.15205	0.151168
0.00309	0.152462	0.151269
0.0031	0.152771	0.151444
0.00311	0.153107	0.151528
0.00312	0.153402	0.15167
0.00313	0.153835	0.151819
0.00314	0.154179	0.152017
0.00315	0.1544	0.152406
0.00316	0.154681	0.152571
0.00317	0.155199	0.152808
0.00318	0.155558	0.153049
0.00319	0.155804	0.153244
0.0032	0.155958	0.153716
0.00321	0.15604	0.153989
0.00322	0.156309	0.154264
0.00323	0.156621	0.154574
0.00324	0.156984	0.154897
0.00325	0.157192	0.155369
0.00326	0.15733	0.155757
0.00327	0.157537	0.156166
0.00328	0.157837	0.156461
0.00329	0.158106	0.156899
0.0033	0.158363	0.157277
0.00331	0.158503	0.157481
0.00332	0.158744	0.157875
0.00333	0.159129	0.158172
0.00334	0.159253	0.15857
0.00335	0.159318	0.158871
0.00336	0.159713	0.159213
0.00337	0.160052	0.159625
0.00338	0.160163	0.159899
0.00339	0.160185	0.160382
0.0034	0.160411	0.160666
0.00341	0.16067	0.160929
0.00342	0.160676	0.16133
0.00343	0.160748	0.161615
0.00344	0.160947	0.161887
0.00345	0.161229	0.162172
0.00346	0.161482	0.162426
0.00347	0.161673	0.162788
0.00348	0.161944	0.163193
0.00349	0.16196	0.163435
0.0035	0.162096	0.163756
0.00351	0.162613	0.164232
0.00352	0.16286	0.164522
0.00353	0.163117	0.164894
0.00354	0.163363	0.165056
0.00355	0.163631	0.16528
0.00356	0.16393	0.165667
0.00357	0.164056	0.165858
0.00358	0.16441	0.166166
0.00359	0.164878	0.166404
0.0036	0.165062	0.166613
0.00361	0.16522	0.16672
0.00362	0.165406	0.166892
0.00363	0.165724	0.167058
0.00364	0.165999	0.167235
0.00365	0.166077	0.167501
0.00366	0.16643	0.167552
0.00367	0.166802	0.167854
0.00368	0.167046	0.168105
0.00369	0.16736	0.168347
0.0037	0.16748	0.16842
0.00371	0.167777	0.168496
0.00372	0.167974	0.168938
0.00373	0.168025	0.169151
0.00374	0.168256	0.169237
0.00375	0.168466	0.169354
0.00376	0.168934	0.169463
0.00377	0.169036	0.16974
0.00378	0.169041	0.169757
0.00379	0.169369	0.169888
0.0038	0.169842	0.170131
0.00381	0.170524	0.170361
0.00382	0.170692	0.170527
0.00383	0.17094	0.170587
0.00384	0.171339	0.170781
0.00385	0.171422	0.170749
0.00386	0.171615	0.170673
0.00387	0.171669	0.170935
0.00388	0.17188	0.170989
0.00389	0.172189	0.170859
0.0039	0.172152	0.171071
0.00391	0.172371	0.171147
0.00392	0.172388	0.171319
0.00393	0.172373	0.171507
0.00394	0.172562	0.171549
0.00395	0.172337	0.171827
0.00396	0.172398	0.171945
0.00397	0.172514	0.172118
0.00398	0.172541	0.172385
0.00399	0.172734	0.172464
0.004	0.172686	0.172653
0.00401	0.172836	0.172804
0.00402	0.173203	0.172978
0.00403	0.173374	0.173276
0.00404	0.173382	0.173515
0.00405	0.173438	0.1738
0.00406	0.1737	0.17394
0.00407	0.173825	0.174157
0.00408	0.174031	0.174332
0.00409	0.17429	0.174634
0.0041	0.174499	0.174857
0.00411	0.174805	0.174871
0.00412	0.174843	0.175202
0.00413	0.174964	0.175407
0.00414	0.17524	0.17563
0.00415	0.175404	0.175914
0.00416	0.175648	0.176198
0.00417	0.175667	0.176563
0.00418	0.175558	0.17679
0.00419	0.175657	0.177109
0.0042	0.175695	0.17751
0.00421	0.175837	0.177636
0.00422	0.175671	0.177953
0.00423	0.175691	0.17843
0.00424	0.17591	0.178691
0.00425	0.175867	0.178935
0.00426	0.175754	0.179172
0.00427	0.175405	0.179485
0.00428	0.175384	0.179507
0.00429	0.175479	0.179606
0.0043	0.1754	0.179905
0.00431	0.175528	0.180074
0.00432	0.175609	0.180204
0.00433	0.175864	0.180148
0.00434	0.175928	0.180367
0.00435	0.175987	0.180639
0.00436	0.176377	0.180671
0.00437	0.176506	0.180826
0.00438	0.176839	0.181131
0.00439	0.177148	0.181454
0.0044	0.177278	0.181698
0.00441	0.177621	0.181718
0.00442	0.177905	0.181917
0.00443	0.178098	0.182191
0.00444	0.178389	0.182385
0.00445	0.178594	0.182685
0.00446	0.17895	0.182865
0.00447	0.179157	0.182884
0.00448	0.1793	0.18322
0.00449	0.179564	0.183446
0.0045	0.179823	0.183555
0.00451	0.180149	0.183529
0.00452	0.18037	0.183627
0.00453	0.180552	0.183773
0.00454	0.180931	0.183837
0.00455	0.181101	0.184015
0.00456	0.181338	0.183892
0.00457	0.181835	0.183897
0.00458	0.18223	0.184005
0.00459	0.18253	0.184065
0.0046	0.182777	0.184371
0.00461	0.183153	0.18446
0.00462	0.183399	0.184651
0.00463	0.183569	0.184768
0.00464	0.183699	0.184719
0.00465	0.183705	0.184965
0.00466	0.184077	0.184982
0.00467	0.184085	0.185171
0.00468	0.184136	0.185395
0.00469	0.184443	0.185417
0.0047	0.184507	0.185692
0.00471	0.184701	0.185912
0.00472	0.184956	0.186032
0.00473	0.185161	0.186172
0.00474	0.185563	0.186353
0.00475	0.185821	0.186607
0.00476	0.185882	0.186708
0.00477	0.18615	0.186615
0.00478	0.186592	0.186782
0.00479	0.187171	0.186741
0.0048	0.187469	0.1867
0.00481	0.187755	0.186953
0.00482	0.188363	0.187067
0.00483	0.188753	0.18707
0.00484	0.189053	0.187195
0.00485	0.189431	0.187305
0.00486	0.189832	0.187365
0.00487	0.190273	0.18751
0.00488	0.190541	0.187619
0.00489	0.190902	0.187733
0.0049	0.191385	0.187876
0.00491	0.191874	0.187839
0.00492	0.19202	0.188191
0.00493	0.192378	0.188408
0.00494	0.19294	0.188712
0.00495	0.193265	0.189025
0.00496	0.193827	0.189066
0.00497	0.19403	0.189506
0.00498	0.194398	0.189571
0.00499	0.194747	0.189563
0.005	0.194813	0.189993
0.00501	0.19531	0.190051
0.00502	0.195725	0.190297
0.00503	0.195927	0.190423
0.00504	0.196193	0.190691
0.00505	0.196488	0.190915
0.00506	0.196886	0.190831
0.00507	0.197098	0.191132
0.00508	0.197104	0.191126
0.00509	0.197389	0.191162
0.0051	0.197589	0.191671
0.00511	0.197934	0.192009
0.00512	0.198205	0.192179
0.00513	0.198317	0.192338
0.00514	0.198827	0.192628
0.00515	0.19925	0.192914
0.00516	0.199485	0.193173
0.00517	0.199882	0.193468
0.00518	0.200387	0.193834
0.00519	0.201036	0.194226
0.0052	0.201274	0.194651
0.00521	0.201445	0.195084
0.00522	0.201981	0.195385
0.00523	0.202369	0.195715
0.00524	0.202792	0.196203
0.00525	0.203098	0.196518
0.00526	0.203496	0.196851
0.00527	0.204066	0.197251
0.00528	0.204161	0.197554
0.00529	0.20422	0.197823
0.0053	0.204695	0.198088
0.00531	0.205056	0.198251
0.00532	0.205135	0.198679
0.00533	0.205196	0.199076
0.00534	0.205549	0.199126
0.00535	0.205927	0.19933
0.00536	0.206116	0.199665
0.00537	0.206373	0.200092
0.00538	0.206473	0.200022
0.00539	0.20677	0.200074
0.0054	0.207113	0.200641
0.00541	0.207327	0.200576
0.00542	0.207439	0.200718
0.00543	0.207581	0.200928
0.00544	0.207747	0.201168
0.00545	0.207833	0.201565
0.00546	0.208058	0.201751
0.00547	0.208066	0.202067
0.00548	0.208141	0.202144
0.00549	0.208329	0.20244
0.0055	0.208277	0.202566
0.00551	0.208338	0.202416
0.00552	0.208345	0.202713
0.00553	0.208198	0.202972
0.00554	0.208151	0.203134
0.00555	0.207995	0.203388
0.00556	0.207875	0.203506
0.00557	0.207576	0.203586
0.00558	0.207405	0.203612
0.00559	0.207558	0.203523
0.0056	0.207523	0.203563
0.00561	0.207522	0.203786
0.00562	0.207426	0.203751
0.00563	0.207299	0.203677
0.00564	0.207391	0.203637
0.00565	0.207326	0.203847
0.00566	0.207486	0.204044
0.00567	0.207503	0.204079
0.00568	0.207453	0.204553
0.00569	0.207654	0.204848
0.0057	0.207712	0.204832
0.00571	0.207924	0.205055
0.00572	0.208158	0.205211
0.00573	0.208228	0.205307
0.00574	0.208622	0.205391
0.00575	0.208996	0.20553
0.00576	0.209276	0.205796
0.00577	0.209779	0.20586
0.00578	0.209862	0.205758
0.00579	0.210197	0.205951
0.0058	0.210805	0.206013
0.00581	0.211215	0.205943
0.00582	0.211712	0.206304
0.00583	0.21206	0.206274
0.00584	0.212403	0.206446
0.00585	0.21288	0.206747
0.00586	0.21302	0.206615
0.00587	0.213377	0.206845
0.00588	0.213927	0.207079
0.00589	0.214193	0.20724
0.0059	0.214516	0.207535
0.00591	0.214646	0.207523
0.00592	0.215033	0.207739
0.00593	0.215398	0.207804
0.00594	0.215565	0.207655
0.00595	0.216012	0.207777
0.00596	0.216101	0.207885
0.00597	0.216384	0.207892
0.00598	0.21672	0.208007
0.00599	0.216858	0.208008
0.006	0.217172	0.208225
0.00601	0.217347	0.208412
0.00602	0.217768	0.208244
0.00603	0.218067	0.20841
0.00604	0.21825	0.20884
0.00605	0.218551	0.208852
0.00606	0.218795	0.208923
0.00607	0.219084	0.209136
0.00608	0.219198	0.209465
0.00609	0.219714	0.209632
0.0061	0.220054	0.209581
0.00611	0.220437	0.209904
0.00612	0.220803	0.210041
0.00613	0.221098	0.210318
0.00614	0.221574	0.210437
0.00615	0.221922	0.210272
0.00616	0.222304	0.21059
0.00617	0.222449	0.210705
0.00618	0.222684	0.210661
0.00619	0.222963	0.210696
0.0062	0.222994	0.210736
0.00621	0.223167	0.211027
0.00622	0.223219	0.211053
0.00623	0.223183	0.211221
0.00624	0.223396	0.211446
0.00625	0.223499	0.211404
0.00626	0.223599	0.21149
0.00627	0.223737	0.211646
0.00628	0.223595	0.211896
0.00629	0.223768	0.212003
0.0063	0.223944	0.212107
0.00631	0.223845	0.212423
0.00632	0.223941	0.212648
0.00633	0.223801	0.212828
0.00634	0.223882	0.213079
0.00635	0.22398	0.21342
0.00636	0.223714	0.213774
0.00637	0.223987	0.213854
0.00638	0.224047	0.214074
0.00639	0.223873	0.214445
0.0064	0.224116	0.21482
0.00641	0.224201	0.214957
0.00642	0.224524	0.215188
0.00643	0.224662	0.215729
0.00644	0.22463	0.215783
0.00645	0.225216	0.215921
0.00646	0.225288	0.216304
0.00647	0.225418	0.216619
0.00648	0.225733	0.216851
0.00649	0.22572	0.217145
0.0065	0.225857	0.217464
0.00651	0.226018	0.217536
0.00652	0.226095	0.21778
0.00653	0.226419	0.217886
0.00654	0.226651	0.218049
0.00655	0.226641	0.218254
0.00656	0.226745	0.218309
0.00657	0.226819	0.218534
0.00658	0.226898	0.218559
0.00659	0.226981	0.218625
0.0066	0.22713	0.218733
0.00661	0.227317	0.218893
0.00662	0.227392	0.219114
0.00663	0.227446	0.219106
0.00664	0.227566	0.219409
0.00665	0.227734	0.219627
0.00666	0.227845	0.219961
0.00667	0.228038	0.220358
0.00668	0.228317	0.220321
0.00669	0.228594	0.220398
0.0067	0.228928	0.220705
0.00671	0.229116	0.220891
0.00672	0.229405	0.221026
0.00673	0.22984	0.221284
0.00674	0.230138	0.221408
0.00675	0.23051	0.221674
0.00676	0.230875	0.221962
0.00677	0.231183	0.222056
0.00678	0.231337	0.222363
0.00679	0.231682	0.222492
0.0068	0.232311	0.222541
0.00681	0.232725	0.222662
0.00682	0.233181	0.222865
0.00683	0.233488	0.22299
0.00684	0.233889	0.223125
0.00685	0.234445	0.223102
0.00686	0.234583	0.223204
0.00687	0.234905	0.223475
0.00688	0.235368	0.223429
0.00689	0.235699	0.223603
0.0069	0.236056	0.223816
0.00691	0.236202	0.223831
0.00692	0.236565	0.223964
0.00693	0.236836	0.224022
0.00694	0.237075	0.224192
0.00695	0.237371	0.224033
0.00696	0.23737	0.224111
0.00697	0.237575	0.224517
0.00698	0.237845	0.224366
0.00699	0.237967	0.224436
0.007	0.237985	0.224868
0.00701	0.238142	0.224976
0.00702	0.238083	0.225066
0.00703	0.238485	0.225062
0.00704	0.23876	0.225319
0.00705	0.238621	0.225667
0.00706	0.238928	0.225854
0.00707	0.238928	0.22617
0.00708	0.239229	0.226317
0.00709	0.239734	0.226655
0.0071	0.239856	0.226925
0.00711	0.240319	0.227046
0.00712	0.240519	0.22734
0.00713	0.240755	0.227716
0.00714	0.241183	0.227912
0.00715	0.241316	0.228183
0.00716	0.241747	0.228282
0.00717	0.242114	0.228342
0.00718	0.242383	0.228587
0.00719	0.242818	0.228895
0.0072	0.24331	0.229119
0.00721	0.243558	0.229201
0.00722	0.243891	0.229385
0.00723	0.244385	0.229821
0.00724	0.244784	0.230177
0.00725	0.245146	0.230332
0.00726	0.245327	0.230719
0.00727	0.245934	0.230999
0.00728	0.246261	0.231394
0.00729	0.246211	0.232081
0.0073	0.246641	0.2321
0.00731	0.247017	0.232251
0.00732	0.247642	0.232724
0.00733	0.247863	0.232992
0.00734	0.247898	0.233407
0.00735	0.248462	0.233409
0.00736	0.248753	0.233935
0.00737	0.24891	0.234561
0.00738	0.24899	0.23433
0.00739	0.249437	0.234667
0.0074	0.249746	0.23489
0.00741	0.24984	0.235254
0.00742	0.249846	0.235684
0.00743	0.250044	0.235651
0.00744	0.250528	0.236221
0.00745	0.250667	0.236567
0.00746	0.250846	0.236743
0.00747	0.251124	0.236973
0.00748	0.251375	0.23703
0.00749	0.251554	0.23736
0.0075	0.251571	0.237681
0.00751	0.251975	0.238025
0.00752	0.252196	0.238224
0.00753	0.252622	0.238417
0.00754	0.253053	0.238843
0.00755	0.252974	0.239095
0.00756	0.253504	0.239512
0.00757	0.253804	0.239844
0.00758	0.253827	0.240203
0.00759	0.254122	0.240446
0.0076	0.254305	0.240621
0.00761	0.254706	0.241132
0.00762	0.2549	0.241539
0.00763	0.255057	0.24181
0.00764	0.255532	0.242255
0.00765	0.255817	0.242556
0.00766	0.255978	0.243028
0.00767	0.256158	0.243351
0.00768	0.256519	0.243632
0.00769	0.256725	0.244269
0.0077	0.256969	0.244487
0.00771	0.257257	0.244782
0.00772	0.257556	0.245352
0.00773	0.257749	0.245633
0.00774	0.257906	0.245854
0.00775	0.258584	0.245999
0.00776	0.258997	0.246588
0.00777	0.259215	0.247041
0.00778	0.2594	0.247199
0.00779	0.259848	0.247885
0.0078	0.26028	0.24834
0.00781	0.26031	0.248886
0.00782	0.260543	0.249274
0.00783	0.260814	0.249499
0.00784	0.261158	0.250234
0.00785	0.261358	0.250464
0.00786	0.261748	0.250996
0.00787	0.262143	0.251404
0.00788	0.262232	0.251486
0.00789	0.262861	0.252037
0.0079	0.263152	0.252268
0.00791	0.263389	0.252642
0.00792	0.26394	0.252996
0.00793	0.264154	0.252974
0.00794	0.26478	0.253318
0.00795	0.264979	0.253565
0.00796	0.265114	0.253698
0.00797	0.265386	0.253871
0.00798	0.265721	0.254087
0.00799	0.266068	0.254443
0.008	0.266126	0.25474
0.00801	0.266455	0.255039
0.00802	0.266618	0.255467
0.00803	0.266927	0.25557
0.00804	0.26714	0.255578
0.00805	0.267252	0.255945
0.00806	0.267628	0.256182
0.00807	0.267747	0.256377
0.00808	0.268253	0.256707
0.00809	0.268575	0.256982
0.0081	0.268746	0.257041
0.00811	0.269252	0.257106
0.00812	0.26945	0.257478
0.00813	0.269501	0.257841
0.00814	0.269597	0.258101
0.00815	0.2702	0.258037
0.00816	0.270567	0.258337
0.00817	0.270525	0.258673
0.00818	0.271017	0.258625
0.00819	0.271625	0.258796
0.0082	0.271884	0.258945
0.00821	0.271973	0.25898
0.00822	0.272245	0.259017
0.00823	0.272562	0.259047
0.00824	0.273	0.259304
0.00825	0.273122	0.259097
0.00826	0.273385	0.258966
0.00827	0.273796	0.259243
0.00828	0.27403	0.259227
0.00829	0.274336	0.259313
0.0083	0.274195	0.259366
0.00831	0.274596	0.259572
0.00832	0.275001	0.259851
0.00833	0.274861	0.259721
0.00834	0.275227	0.259842
0.00835	0.275085	0.260191
0.00836	0.275105	0.260394
0.00837	0.27513	0.260507
0.00838	0.275081	0.260426
0.00839	0.275384	0.260602
0.0084	0.275541	0.260644
0.00841	0.275838	0.260722
0.00842	0.275889	0.260813
0.00843	0.275764	0.260816
0.00844	0.275975	0.261055
0.00845	0.275966	0.261079
0.00846	0.276005	0.261123
0.00847	0.276041	0.261201
0.00848	0.276231	0.261304
0.00849	0.276317	0.261576
0.0085	0.276262	0.261659
0.00851	0.276321	0.261817
0.00852	0.276316	0.26236
0.00853	0.276527	0.262817
0.00854	0.276723	0.262931
0.00855	0.276752	0.263001
0.00856	0.277135	0.263361
0.00857	0.277003	0.263721
0.00858	0.277036	0.263651
0.00859	0.27733	0.263769
0.0086	0.277369	0.264029
0.00861	0.277547	0.264195
0.00862	0.277749	0.264128
0.00863	0.27815	0.264105
0.00864	0.278364	0.264405
0.00865	0.278462	0.26454
0.00866	0.278741	0.264605
0.00867	0.279143	0.26479
0.00868	0.279381	0.264688
0.00869	0.279507	0.264735
0.0087	0.279663	0.264778
0.00871	0.279958	0.265004
0.00872	0.280236	0.265269
0.00873	0.28008	0.265179
0.00874	0.280324	0.265625
0.00875	0.280713	0.266061
0.00876	0.280562	0.266385
0.00877	0.280815	0.26669
0.00878	0.280624	0.266754
0.00879	0.280595	0.267176
0.0088	0.280693	0.267535
0.00881	0.280458	0.267694
0.00882	0.280727	0.267916
0.00883	0.280758	0.268107
0.00884	0.280946	0.268444
0.00885	0.281199	0.268782
0.00886	0.280961	0.268834
0.00887	0.281238	0.269095
0.00888	0.281212	0.269418
0.00889	0.281002	0.269728
0.0089	0.281113	0.26981
0.00891	0.281153	0.270085
0.00892	0.281458	0.270656
0.00893	0.281475	0.270926
0.00894	0.281259	0.271118
0.00895	0.281451	0.271194
0.00896	0.281595	0.271841
0.00897	0.281545	0.272423
0.00898	0.281683	0.272514
0.00899	0.281935	0.27312
0.009	0.282034	0.273677
0.00901	0.282159	0.274169
0.00902	0.282083	0.274569
0.00903	0.2824	0.274672
0.00904	0.282698	0.275226
0.00905	0.282874	0.275313
0.00906	0.283255	0.275418
0.00907	0.283475	0.275697
0.00908	0.283444	0.275899
0.00909	0.283628	0.276625
0.0091	0.283807	0.276722
0.00911	0.284045	0.276746
0.00912	0.284231	0.277166
0.00913	0.283919	0.2772
0.00914	0.284094	0.277556
0.00915	0.284351	0.277843
0.00916	0.284309	0.277901
0.00917	0.284758	0.278059
0.00918	0.28477	0.278054
0.00919	0.28503	0.278164
0.0092	0.285491	0.278473
0.00921	0.285458	0.278615
0.00922	0.285877	0.278805
0.00923	0.286075	0.279112
0.00924	0.286386	0.279156
0.00925	0.28693	0.279289
0.00926	0.286959	0.279379
0.00927	0.287504	0.279514
0.00928	0.287999	0.27984
0.00929	0.288278	0.279812
0.0093	0.288846	0.279888
0.00931	0.289258	0.280055
0.00932	0.289722	0.280381
0.00933	0.290197	0.280852
0.00934	0.290484	0.28066
0.00935	0.291077	0.28078
0.00936	0.291258	0.281186
0.00937	0.291233	0.281398
0.00938	0.291553	0.281612
0.00939	0.291718	0.281603
0.0094	0.292037	0.281797
0.00941	0.292199	0.282154
0.00942	0.292146	0.282313
0.00943	0.292308	0.282332
0.00944	0.29224	0.282636
0.00945	0.292489	0.282917
0.00946	0.292651	0.282918
0.00947	0.292634	0.282872
0.00948	0.29265	0.282961
0.00949	0.292416	0.283249
0.0095	0.292433	0.283107
0.00951	0.29254	0.283104
0.00952	0.292524	0.283225
0.00953	0.292451	0.283022
0.00954	0.292647	0.283049
0.00955	0.292617	0.282957
0.00956	0.292536	0.283144
0.00957	0.292659	0.283274
0.00958	0.292604	0.283069
0.00959	0.292661	0.283331
0.0096	0.292827	0.283174
0.00961	0.292732	0.282998
0.00962	0.292798	0.283117
0.00963	0.293032	0.283194
0.00964	0.293147	0.283091
0.00965	0.293347	0.283031
0.00966	0.293255	0.282925
0.00967	0.293432	0.282948
0.00968	0.293851	0.283097
0.00969	0.293874	0.283158
0.0097	0.294188	0.283144
0.00971	0.294281	0.283036
0.00972	0.294459	0.28298
0.00973	0.294939	0.28299
0.00974	0.294954	0.282854
0.00975	0.295245	0.282792
0.00976	0.295595	0.282695
0.00977	0.295865	0.282662
0.00978	0.296346	0.282458
0.00979	0.2967	0.28238
0.0098	0.297189	0.282646
0.00981	0.297656	0.282579
0.00982	0.298136	0.282468
0.00983	0.298703	0.282373
0.00984	0.29904	0.282558
0.00985	0.29955	0.282676
0.00986	0.299988	0.282416
0.00987	0.300092	0.282643
0.00988	0.300638	0.282809
0.00989	0.301175	0.282978
0.0099	0.301683	0.283002
0.00991	0.301976	0.282844
0.00992	0.302065	0.2835
0.00993	0.302386	0.283728
0.00994	0.302688	0.283689
0.00995	0.303241	0.28399
0.00996	0.303479	0.284137
0.00997	0.303635	0.284478
0.00998	0.304013	0.284397
0.00999	0.304389	0.284452
0.01	0.304942	0.284618
0.01001	0.305312	0.284616
0.01002	0.305705	0.284805
0.01003	0.30609	0.28476
0.01004	0.306288	0.285016
0.01005	0.306525	0.284979
0.01006	0.30664	0.284924
0.01007	0.306991	0.285024
0.01008	0.307313	0.285139
0.01009	0.30742	0.28515
0.0101	0.307521	0.284996
0.01011	0.307756	0.285051
0.01012	0.308222	0.285203
0.01013	0.308538	0.285229
0.01014	0.30855	0.28505
0.01015	0.308686	0.285117
0.01016	0.308726	0.285258
0.01017	0.308868	0.285301
0.01018	0.309244	0.28531
0.01019	0.309333	0.285256
0.0102	0.309376	0.285417
0.01021	0.309518	0.285713
0.01022	0.309409	0.285915
0.01023	0.309463	0.285772
0.01024	0.309681	0.286067
0.01025	0.30997	0.28666
0.01026	0.309841	0.286678
0.01027	0.309768	0.28687
0.01028	0.310026	0.286989
0.01029	0.310074	0.287224
0.0103	0.310077	0.28742
0.01031	0.310061	0.287337
0.01032	0.310098	0.287834
0.01033	0.31014	0.288012
0.01034	0.310202	0.288104
0.01035	0.310334	0.288192
0.01036	0.310389	0.288271
0.01037	0.310448	0.288642
0.01038	0.310532	0.288548
0.01039	0.310385	0.288674
0.0104	0.310433	0.288912
0.01041	0.310483	0.288928
0.01042	0.310541	0.289112
0.01043	0.310705	0.289331
0.01044	0.310903	0.289455
0.01045	0.310935	0.289567
0.01046	0.311117	0.289708
0.01047	0.311373	0.290002
0.01048	0.311475	0.290548
0.01049	0.311627	0.290725
0.0105	0.311623	0.290992
0.01051	0.311907	0.291471
0.01052	0.312188	0.291646
0.01053	0.312387	0.292018
0.01054	0.312974	0.292351
0.01055	0.312991	0.292453
0.01056	0.31349	0.292652
0.01057	0.314067	0.293108
0.01058	0.314239	0.293095
0.01059	0.314529	0.292918
0.0106	0.315	0.293028
0.01061	0.315641	0.293426
0.01062	0.315985	0.293616
0.01063	0.316355	0.293338
0.01064	0.316784	0.293693
0.01065	0.317223	0.294078
0.01066	0.317553	0.294259
0.01067	0.317966	0.294407
0.01068	0.31839	0.294353
0.01069	0.318435	0.29484
0.0107	0.318928	0.295176
0.01071	0.319368	0.295254
0.01072	0.319587	0.295738
0.01073	0.319995	0.296016
0.01074	0.320173	0.296187
0.01075	0.320551	0.296332
0.01076	0.320911	0.296404
0.01077	0.321191	0.296884
0.01078	0.32161	0.297058
0.01079	0.321794	0.297256
0.0108	0.321801	0.297447
0.01081	0.32225	0.297285
0.01082	0.322377	0.297416
0.01083	0.322581	0.297401
0.01084	0.322749	0.297291
0.01085	0.322635	0.297435
0.01086	0.323055	0.297745
0.01087	0.32284	0.297796
0.01088	0.322739	0.297821
0.01089	0.322941	0.298113
0.0109	0.323107	0.29821
0.01091	0.323307	0.298193
0.01092	0.323245	0.298426
0.01093	0.323609	0.298656
0.01094	0.323791	0.298688
0.01095	0.323798	0.298696
0.01096	0.324212	0.299082
0.01097	0.324322	0.29917
0.01098	0.324667	0.299289
0.01099	0.324924	0.29937
0.011	0.325304	0.299629
0.01101	0.325737	0.300406
0.01102	0.326069	0.300739
0.01103	0.326578	0.300934
0.01104	0.327007	0.301466
0.01105	0.3276	0.302215
0.01106	0.327922	0.302548
0.01107	0.328393	0.302742
0.01108	0.328782	0.303291
0.01109	0.328956	0.303972
0.0111	0.329676	0.30452
0.01111	0.329944	0.304767
0.01112	0.330016	0.305377
0.01113	0.330323	0.305817
0.01114	0.330494	0.306124
0.01115	0.330967	0.306645
0.01116	0.330849	0.307126
0.01117	0.330941	0.307578
0.01118	0.331327	0.307865
0.01119	0.331226	0.308327
0.0112	0.331255	0.308885
0.01121	0.331248	0.309243
0.01122	0.331254	0.309757
0.01123	0.33136	0.309975
0.01124	0.330895	0.31013
0.01125	0.330788	0.310504
0.01126	0.331147	0.310744
0.01127	0.330865	0.311172
0.01128	0.330792	0.311467
0.01129	0.330994	0.311669
0.0113	0.331111	0.311919
0.01131	0.331039	0.311906
0.01132	0.330756	0.311994
0.01133	0.330712	0.312087
0.01134	0.331146	0.312166
0.01135	0.331279	0.312124
0.01136	0.331115	0.312344
0.01137	0.331354	0.312578
0.01138	0.331459	0.312571
0.01139	0.331706	0.312519
0.0114	0.331915	0.312649
0.01141	0.331852	0.312896
0.01142	0.332218	0.312836
0.01143	0.332315	0.3128
0.01144	0.332505	0.313004
0.01145	0.332775	0.313194
0.01146	0.332699	0.313089
0.01147	0.332931	0.313056
0.01148	0.33319	0.3133
0.01149	0.333171	0.313573
0.0115	0.333462	0.313569
0.01151	0.333206	0.313486
0.01152	0.333165	0.313829
0.01153	0.333441	0.314013
0.01154	0.333361	0.314128
0.01155	0.333459	0.314339
0.01156	0.333243	0.314384
0.01157	0.333196	0.314788
0.01158	0.333652	0.315093
0.01159	0.333697	0.315253
0.0116	0.333841	0.315601
0.01161	0.333899	0.315573
0.01162	0.334089	0.315697
0.01163	0.334592	0.315975
0.01164	0.33453	0.31595
0.01165	0.334802	0.316325
0.01166	0.335282	0.316484
0.01167	0.335612	0.316659
0.01168	0.335814	0.31698
0.01169	0.335823	0.317053
0.0117	0.336297	0.317229
0.01171	0.336724	0.3172
0.01172	0.336741	0.317448
0.01173	0.336919	0.317742
0.01174	0.337132	0.317552
0.01175	0.337107	0.317548
0.01176	0.337308	0.317663
0.01177	0.337509	0.317847
0.01178	0.337619	0.317691
0.01179	0.337893	0.317547
0.0118	0.337779	0.317586
0.01181	0.337943	0.317853
0.01182	0.337781	0.318049
0.01183	0.337521	0.317783
0.01184	0.337809	0.317928
0.01185	0.337689	0.317962
0.01186	0.337864	0.317981
0.01187	0.337922	0.317953
0.01188	0.337807	0.318072
0.01189	0.337869	0.318513
0.0119	0.337891	0.318384
0.01191	0.337818	0.318397
0.01192	0.337799	0.318634
0.01193	0.338111	0.318782
0.01194	0.338245	0.319152
0.01195	0.338407	0.319295
0.01196	0.338669	0.31954
0.01197	0.339023	0.31995
0.01198	0.33943	0.320227
0.01199	0.33968	0.320503
0.012	0.340048	0.320873
0.01201	0.340491	0.3211
0.01202	0.340732	0.321337
0.01203	0.341039	0.321498
0.01204	0.341055	0.321627
0.01205	0.341066	0.322119
0.01206	0.34152	0.322491
0.01207	0.341684	0.322585
0.01208	0.341629	0.322708
0.01209	0.34176	0.322825
0.0121	0.341814	0.323149
0.01211	0.341609	0.32307
0.01212	0.341516	0.322994
0.01213	0.341488	0.323065
0.01214	0.341693	0.322816
0.01215	0.341687	0.322866
0.01216	0.341473	0.322696
0.01217	0.34158	0.32285
0.01218	0.341452	0.322945
0.01219	0.341686	0.322855
0.0122	0.341399	0.322665
0.01221	0.341166	0.322563
0.01222	0.341508	0.32285
0.01223	0.341372	0.322941
0.01224	0.341222	0.323024
0.01225	0.341031	0.322686
0.01226	0.340946	0.322669
0.01227	0.340931	0.322929
0.01228	0.340759	0.322885
0.01229	0.340873	0.322983
0.0123	0.340862	0.322908
0.01231	0.340778	0.322961
0.01232	0.34051	0.322857
0.01233	0.34057	0.322705
0.01234	0.340945	0.322865
0.01235	0.340831	0.322824
0.01236	0.340805	0.322751
0.01237	0.340796	0.322735
0.01238	0.340948	0.322701
0.01239	0.340824	0.322836
0.0124	0.340762	0.322856
0.01241	0.341141	0.322957
0.01242	0.341072	0.323344
0.01243	0.341428	0.323571
0.01244	0.341286	0.323795
0.01245	0.341159	0.324175
0.01246	0.341636	0.324687
0.01247	0.341257	0.325082
0.01248	0.341286	0.325093
0.01249	0.34115	0.325516
0.0125	0.341188	0.325846
0.01251	0.341383	0.326093
0.01252	0.340878	0.32632
0.01253	0.340904	0.326427
0.01254	0.340995	0.326637
0.01255	0.340955	0.326825
0.01256	0.341002	0.327072
0.01257	0.340994	0.327342
0.01258	0.340999	0.32769
0.01259	0.341059	0.327758
0.0126	0.340812	0.327857
0.01261	0.340539	0.328242
0.01262	0.340779	0.328504
0.01263	0.340805	0.328659
0.01264	0.340983	0.328834
0.01265	0.340995	0.329188
0.01266	0.34093	0.329438
0.01267	0.341262	0.329609
0.01268	0.341266	0.32957
0.01269	0.341395	0.329858
0.0127	0.341618	0.330068
0.01271	0.341661	0.329917
0.01272	0.341818	0.330087
0.01273	0.341964	0.330174
0.01274	0.342382	0.330395
0.01275	0.342559	0.330253
0.01276	0.342646	0.329871
0.01277	0.342913	0.330102
0.01278	0.343561	0.330126
0.01279	0.344041	0.330378
0.0128	0.344184	0.330323
0.01281	0.34423	0.330093
0.01282	0.344401	0.330569
0.01283	0.344653	0.330608
0.01284	0.344573	0.330803
0.01285	0.344751	0.331048
0.01286	0.345161	0.331107
0.01287	0.345189	0.331592
0.01288	0.345333	0.331961
0.01289	0.345587	0.332093
0.0129	0.345739	0.332492
0.01291	0.345772	0.333041
0.01292	0.345856	0.333065
0.01293	0.345838	0.333183
0.01294	0.345805	0.333532
0.01295	0.345909	0.333846
0.01296	0.345955	0.334538
0.01297	0.345992	0.334722
0.01298	0.345954	0.33518
0.01299	0.345802	0.335608
0.013	0.345834	0.335982
0.01301	0.345741	0.33667
0.01302	0.345695	0.336959
0.01303	0.345537	0.337215
0.01304	0.345459	0.337645
0.01305	0.34556	0.337745
0.01306	0.345372	0.337836
0.01307	0.345543	0.338254
0.01308	0.345715	0.33849
0.01309	0.345422	0.338707
0.0131	0.345326	0.338839
0.01311	0.345154	0.338937
0.01312	0.345081	0.339395
0.01313	0.345057	0.339263
0.01314	0.344763	0.339447
0.01315	0.344836	0.339778
0.01316	0.344723	0.339716
0.01317	0.34446	0.33989
0.01318	0.344382	0.339849
0.01319	0.344289	0.340144
0.0132	0.344272	0.34037
0.01321	0.344244	0.34026
0.01322	0.344031	0.340485
0.01323	0.343913	0.340729
0.01324	0.343873	0.340875
0.01325	0.343853	0.340961
0.01326	0.343986	0.341118
0.01327	0.343744	0.341264
0.01328	0.343803	0.340962
0.01329	0.344006	0.340805
0.0133	0.344092	0.341155
0.01331	0.344302	0.341414
0.01332	0.343932	0.341107
0.01333	0.344164	0.341031
0.01334	0.344487	0.341263
0.01335	0.344548	0.341416
0.01336	0.344978	0.341313
0.01337	0.344871	0.341029
0.01338	0.344862	0.341356
0.01339	0.344888	0.341424
0.0134	0.345285	0.341303
0.01341	0.345408	0.341176
0.01342	0.345448	0.34098
0.01343	0.345905	0.341356
0.01344	0.345987	0.341478
0.01345	0.346241	0.341258
0.01346	0.346362	0.341448
0.01347	0.34654	0.341327
0.01348	0.346784	0.341398
0.01349	0.346713	0.34143
0.0135	0.347105	0.341215
0.01351	0.34735	0.341343
0.01352	0.347589	0.341624
0.01353	0.347719	0.341728
0.01354	0.347838	0.341963
0.01355	0.348265	0.342405
0.01356	0.348129	0.342598
0.01357	0.348418	0.34292
0.01358	0.34849	0.343333
0.01359	0.34846	0.343624
0.0136	0.348649	0.344094
0.01361	0.348645	0.344344
0.01362	0.348929	0.344977
0.01363	0.348928	0.345316
0.01364	0.349247	0.345377
0.01365	0.349424	0.345636
0.01366	0.349278	0.34604
0.01367	0.349283	0.346582
0.01368	0.349073	0.346572
0.01369	0.349262	0.346646
0.0137	0.349372	0.347091
0.01371	0.349228	0.347113
0.01372	0.349331	0.347296
0.01373	0.349387	0.347658
0.01374	0.349271	0.348131
0.01375	0.349528	0.348108
0.01376	0.34949	0.347933
0.01377	0.34924	0.348322
0.01378	0.349442	0.348604
0.01379	0.349314	0.348849
0.0138	0.349347	0.349213
0.01381	0.349096	0.349486
0.01382	0.34873	0.349811
0.01383	0.348949	0.349888
0.01384	0.348761	0.350321
0.01385	0.348764	0.350769
0.01386	0.348847	0.350894
0.01387	0.348886	0.351307
0.01388	0.349104	0.351405
0.01389	0.348991	0.351735
0.0139	0.348902	0.352312
0.01391	0.349138	0.35249
0.01392	0.349312	0.352849
0.01393	0.349436	0.353292
0.01394	0.349504	0.353705
0.01395	0.349504	0.354489
0.01396	0.349708	0.354727
0.01397	0.350044	0.355135
0.01398	0.350068	0.355486
0.01399	0.350298	0.355732
0.014	0.350572	0.35614
0.01401	0.35066	0.35624
0.01402	0.35088	0.356531
0.01403	0.351005	0.357007
0.01404	0.351535	0.357253
0.01405	0.351822	0.357409
0.01406	0.351908	0.357661
0.01407	0.352712	0.358047
0.01408	0.352995	0.358139
0.01409	0.353154	0.358489
0.0141	0.353501	0.358554
0.01411	0.353729	0.358621
0.01412	0.354147	0.358832
0.01413	0.354413	0.358848
0.01414	0.354933	0.358843
0.01415	0.35521	0.358844
0.01416	0.355256	0.358782
0.01417	0.355627	0.358889
0.01418	0.355773	0.358697
0.01419	0.356039	0.358581
0.0142	0.356461	0.35849
0.01421	0.356462	0.358352
0.01422	0.356691	0.358446
0.01423	0.357063	0.358254
0.01424	0.357218	0.358149
0.01425	0.357794	0.358341
0.01426	0.358182	0.358102
0.01427	0.358348	0.358248
0.01428	0.358535	0.358369
0.01429	0.358782	0.358155
0.0143	0.359177	0.358366
0.01431	0.359437	0.358633
0.01432	0.359496	0.358811
0.01433	0.359632	0.359182
0.01434	0.359859	0.359433
0.01435	0.360221	0.360058
0.01436	0.360604	0.360359
0.01437	0.360938	0.360739
0.01438	0.361191	0.361329
0.01439	0.36111	0.36187
0.0144	0.361185	0.362153
0.01441	0.36157	0.362341
0.01442	0.362005	0.36295
0.01443	0.36237	0.363134
0.01444	0.362516	0.363424
0.01445	0.362752	0.363887
0.01446	0.362937	0.364199
0.01447	0.363011	0.364361
0.01448	0.363196	0.364384
0.01449	0.363527	0.364657
0.0145	0.363627	0.36489
0.01451	0.363381	0.365129
0.01452	0.363528	0.365201
0.01453	0.363736	0.365164
0.01454	0.363552	0.36536
0.01455	0.363289	0.365425
0.01456	0.363274	0.365486
0.01457	0.363565	0.365505
0.01458	0.363921	0.365382
0.01459	0.363901	0.365214
0.0146	0.363662	0.365063
0.01461	0.363418	0.365136
0.01462	0.363567	0.365095
0.01463	0.363482	0.365086
0.01464	0.36337	0.365088
0.01465	0.363511	0.365033
0.01466	0.363569	0.365108
0.01467	0.363494	0.364913
0.01468	0.363242	0.364888
0.01469	0.363208	0.364941
0.0147	0.363412	0.364778
0.01471	0.363506	0.364511
0.01472	0.363194	0.364529
0.01473	0.363254	0.364547
0.01474	0.363459	0.364522
0.01475	0.3634	0.364502
0.01476	0.363569	0.364235
0.01477	0.363541	0.364631
0.01478	0.36388	0.364804
0.01479	0.364149	0.364493
0.0148	0.364436	0.364854
0.01481	0.365192	0.364981
0.01482	0.365291	0.365317
0.01483	0.365349	0.365183
0.01484	0.365472	0.365188
0.01485	0.365825	0.365799
0.01486	0.366178	0.365925
0.01487	0.365927	0.366181
0.01488	0.366216	0.366101
0.01489	0.366665	0.366261
0.0149	0.36686	0.366667
0.01491	0.366933	0.366455
0.01492	0.36697	0.366782
0.01493	0.36726	0.366951
0.01494	0.367413	0.366933
0.01495	0.367276	0.367133
0.01496	0.367282	0.367434
0.01497	0.367412	0.36786
0.01498	0.367584	0.367946
0.01499	0.367728	0.367946
0.015	0.367914	0.368091
0.01501	0.368036	0.368376
0.01502	0.368264	0.368467
0.01503	0.368536	0.36862
0.01504	0.368772	0.368972
0.01505	0.369129	0.369175
0.01506	0.369438	0.369168
0.01507	0.36975	0.369274
0.01508	0.369974	0.369742
0.01509	0.37027	0.370125
0.0151	0.370819	0.370326
0.01511	0.371198	0.370344
0.01512	0.371254	0.370771
0.01513	0.37142	0.371475
0.01514	0.371847	0.371771
0.01515	0.372089	0.371762
0.01516	0.372165	0.372095
0.01517	0.372219	0.37267
0.01518	0.372365	0.372789
0.01519	0.372122	0.372965
0.0152	0.371926	0.373323
0.01521	0.371987	0.373767
0.01522	0.371854	0.373959
0.01523	0.371795	0.373933
0.01524	0.371859	0.37424
0.01525	0.372174	0.374696
0.01526	0.372124	0.37496
0.01527	0.372	0.375204
0.01528	0.372309	0.37515
0.01529	0.372494	0.375334
0.0153	0.372319	0.375504
0.01531	0.372109	0.37581
0.01532	0.37219	0.376153
0.01533	0.372492	0.376292
0.01534	0.372633	0.376466
0.01535	0.372333	0.376761
0.01536	0.37237	0.37704
0.01537	0.372535	0.377427
0.01538	0.372419	0.377744
0.01539	0.372462	0.378049
0.0154	0.372363	0.378275
0.01541	0.37239	0.378512
0.01542	0.372503	0.37863
0.01543	0.372494	0.378998
0.01544	0.372487	0.379413
0.01545	0.372544	0.37958
0.01546	0.372725	0.380104
0.01547	0.372901	0.380424
0.01548	0.373085	0.38073
0.01549	0.373315	0.381044
0.0155	0.373826	0.381191
0.01551	0.374287	0.381429
0.01552	0.374305	0.381545
0.01553	0.374531	0.381836
0.01554	0.374801	0.382187
0.01555	0.375078	0.382228
0.01556	0.375324	0.382452
0.01557	0.37526	0.382504
0.01558	0.375376	0.382561
0.01559	0.375397	0.382879
0.0156	0.375559	0.383215
0.01561	0.375573	0.38364
0.01562	0.375291	0.383952
0.01563	0.37555	0.384024
0.01564	0.375253	0.384267
0.01565	0.375106	0.384445
0.01566	0.37523	0.384434
0.01567	0.374778	0.384691
0.01568	0.374693	0.384793
0.01569	0.37459	0.384925
0.0157	0.374372	0.384995
0.01571	0.374366	0.384977
0.01572	0.37406	0.385012
0.01573	0.373765	0.384799
0.01574	0.373573	0.384731
0.01575	0.373175	0.384761
0.01576	0.373072	0.384854
0.01577	0.373215	0.384878
0.01578	0.373195	0.384757
0.01579	0.373315	0.384728
0.0158	0.373163	0.384639
0.01581	0.373219	0.384606
0.01582	0.373429	0.384605
0.01583	0.373514	0.384663
0.01584	0.373877	0.384793
0.01585	0.374189	0.384875
0.01586	0.374443	0.384932
0.01587	0.374493	0.384854
0.01588	0.37441	0.385194
0.01589	0.374656	0.385431
0.0159	0.374852	0.385202
0.01591	0.374695	0.385368
0.01592	0.374597	0.385613
0.01593	0.374769	0.385741
0.01594	0.374713	0.385751
0.01595	0.374796	0.385645
0.01596	0.374821	0.38566
0.01597	0.374637	0.38577
0.01598	0.375042	0.385765
0.01599	0.375183	0.385873
0.016	0.375053	0.386182
0.01601	0.375083	0.386245
0.01602	0.374992	0.386209
0.01603	0.375157	0.386213
0.01604	0.374782	0.386424
0.01605	0.374506	0.38666
0.01606	0.37475	0.386727
0.01607	0.374745	0.386902
0.01608	0.374729	0.38693
0.01609	0.374313	0.387083
0.0161	0.374193	0.38725
0.01611	0.374397	0.387543
0.01612	0.374035	0.387805
0.01613	0.373769	0.38759
0.01614	0.373625	0.387922
0.01615	0.37357	0.388232
0.01616	0.373603	0.388385
0.01617	0.373552	0.388562
0.01618	0.373444	0.388708
0.01619	0.373183	0.388814
0.0162	0.37294	0.388662
0.01621	0.373058	0.388977
0.01622	0.37308	0.388979
0.01623	0.372954	0.389075
0.01624	0.372908	0.389267
0.01625	0.372954	0.389002
0.01626	0.37285	0.389119
0.01627	0.372915	0.388923
0.01628	0.373263	0.388685
0.01629	0.373496	0.388299
0.0163	0.373625	0.388019
0.01631	0.373934	0.388127
0.01632	0.374249	0.387931
0.01633	0.3743	0.387927
0.01634	0.374476	0.387873
0.01635	0.374513	0.387697
0.01636	0.374523	0.38775
0.01637	0.374362	0.38752
0.01638	0.374459	0.387468
0.01639	0.374862	0.387574
0.0164	0.37448	0.387576
0.01641	0.374407	0.3876
0.01642	0.374484	0.38753
0.01643	0.374746	0.387382
0.01644	0.374727	0.387516
0.01645	0.374348	0.387457
0.01646	0.37466	0.387286
0.01647	0.375095	0.387729
0.01648	0.375177	0.387639
0.01649	0.375031	0.387691
0.0165	0.37491	0.388085
0.01651	0.375085	0.388115
0.01652	0.375326	0.388214
0.01653	0.375487	0.388388
0.01654	0.375727	0.389019
0.01655	0.375925	0.389214
0.01656	0.376256	0.389459
0.01657	0.37661	0.389835
0.01658	0.376849	0.389798
0.01659	0.377304	0.390063
0.0166	0.37747	0.390209
0.01661	0.37779	0.390339
0.01662	0.378279	0.390673
0.01663	0.378573	0.390733
0.01664	0.378905	0.390769
0.01665	0.379189	0.390793
0.01666	0.37931	0.391045
0.01667	0.37951	0.390968
0.01668	0.379731	0.390971
0.01669	0.379966	0.391363
0.0167	0.380108	0.391233
0.01671	0.3802	0.391499
0.01672	0.380393	0.391889
0.01673	0.380156	0.392164
0.01674	0.38	0.39219
0.01675	0.380363	0.392102
0.01676	0.380252	0.392339
0.01677	0.380359	0.39259
0.01678	0.380352	0.392876
0.01679	0.380376	0.393149
0.0168	0.380661	0.393356
0.01681	0.380699	0.393408
0.01682	0.380696	0.393554
0.01683	0.380985	0.394173
0.01684	0.381219	0.394568
0.01685	0.381239	0.3947
0.01686	0.381559	0.395082
0.01687	0.381889	0.395176
0.01688	0.382241	0.395465
0.01689	0.382759	0.396008
0.0169	0.382765	0.396176
0.01691	0.383114	0.396201
0.01692	0.383452	0.396561
0.01693	0.383943	0.396537
0.01694	0.384355	0.396957
0.01695	0.384382	0.397253
0.01696	0.38502	0.396918
0.01697	0.385203	0.396864
0.01698	0.385289	0.396832
0.01699	0.385492	0.397007
0.017	0.385421	0.397149
0.01701	0.385948	0.397243
0.01702	0.386005	0.397526
0.01703	0.386238	0.3974
0.01704	0.386734	0.397621
0.01705	0.386609	0.397682
0.01706	0.386676	0.397728
0.01707	0.386867	0.398213
0.01708	0.387082	0.398276
0.01709	0.38735	0.39843
0.0171	0.38748	0.398544
0.01711	0.38754	0.398946
0.01712	0.387737	0.399396
0.01713	0.388129	0.399488
0.01714	0.388326	0.399493
0.01715	0.388345	0.399588
0.01716	0.388609	0.400293
0.01717	0.388853	0.400682
0.01718	0.388856	0.400859
0.01719	0.388809	0.401011
0.0172	0.388753	0.401286
0.01721	0.388584	0.401675
0.01722	0.388645	0.401804
0.01723	0.388899	0.402206
0.01724	0.388727	0.402727
0.01725	0.388712	0.402872
0.01726	0.388857	0.402922
0.01727	0.388721	0.402951
0.01728	0.388567	0.403114
0.01729	0.388532	0.403327
0.0173	0.388755	0.40332
0.01731	0.38898	0.403491
0.01732	0.388996	0.403416
0.01733	0.389077	0.403306
0.01734	0.389195	0.403736
0.01735	0.38919	0.403634
0.01736	0.38959	0.403635
0.01737	0.389597	0.40382
0.01738	0.389633	0.403756
0.01739	0.390077	0.404154
0.0174	0.39	0.404358
0.01741	0.390342	0.404437
0.01742	0.390644	0.404721
0.01743	0.3908	0.404949
0.01744	0.390936	0.405196
0.01745	0.390943	0.405195
0.01746	0.391295	0.405455
0.01747	0.39128	0.405752
0.01748	0.391519	0.405432
0.01749	0.391734	0.405297
0.0175	0.391509	0.405314
0.01751	0.391655	0.405265
0.01752	0.39188	0.405272
0.01753	0.391875	0.405446
0.01754	0.391849	0.405257
0.01755	0.391901	0.405303
0.01756	0.391923	0.405596
0.01757	0.391935	0.405566
0.01758	0.392052	0.405501
0.01759	0.392404	0.405527
0.0176	0.39271	0.405696
0.01761	0.392657	0.406054
0.01762	0.392847	0.406241
0.01763	0.39315	0.406464
0.01764	0.393428	0.406803
0.01765	0.393563	0.407067
0.01766	0.393565	0.407334
0.01767	0.393842	0.407814
0.01768	0.393932	0.408142
0.01769	0.394052	0.408659
0.0177	0.394139	0.408873
0.01771	0.394137	0.409243
0.01772	0.394305	0.40985
0.01773	0.394244	0.409808
0.01774	0.393955	0.410152
0.01775	0.393923	0.410204
0.01776	0.393727	0.410067
0.01777	0.393753	0.410484
0.01778	0.393755	0.410483
0.01779	0.393593	0.41088
0.0178	0.393769	0.411029
0.01781	0.394204	0.410914
0.01782	0.394535	0.411574
0.01783	0.394714	0.411742
0.01784	0.395074	0.41194
0.01785	0.395405	0.412408
0.01786	0.395446	0.412568
0.01787	0.395795	0.412934
0.01788	0.396121	0.412976
0.01789	0.39639	0.41328
0.0179	0.396492	0.413779
0.01791	0.39676	0.414097
0.01792	0.39711	0.414645
0.01793	0.397254	0.414624
0.01794	0.397545	0.41474
0.01795	0.398092	0.415273
0.01796	0.398651	0.415454
0.01797	0.399032	0.415652
0.01798	0.399124	0.415645
0.01799	0.399629	0.415599
0.018	0.400324	0.415933
0.01801	0.400524	0.416073
0.01802	0.400993	0.416183
0.01803	0.401426	0.416304
0.01804	0.402019	0.416329
0.01805	0.402589	0.416204
0.01806	0.402701	0.416264
0.01807	0.403165	0.416432
0.01808	0.403503	0.416555
0.01809	0.40383	0.416486
0.0181	0.404261	0.416391
0.01811	0.404426	0.416628
0.01812	0.404577	0.416691
0.01813	0.404989	0.416784
0.01814	0.405102	0.417049
0.01815	0.405224	0.416721
0.01816	0.405732	0.41655
0.01817	0.406155	0.416604
0.01818	0.406261	0.41667
0.01819	0.406519	0.416818
0.0182	0.406943	0.416468
0.01821	0.407104	0.415975
0.01822	0.407087	0.416141
0.01823	0.407473	0.415989
0.01824	0.40788	0.416084
0.01825	0.408093	0.415974
0.01826	0.40816	0.415773
0.01827	0.408271	0.416142
0.01828	0.408494	0.415914
0.01829	0.408774	0.416015
0.0183	0.40879	0.416157
0.01831	0.408573	0.415816
0.01832	0.408687	0.41598
0.01833	0.408749	0.415872
0.01834	0.408656	0.415579
0.01835	0.408274	0.415622
0.01836	0.408004	0.415576
0.01837	0.408082	0.415463
0.01838	0.408025	0.415327
0.01839	0.407978	0.415292
0.0184	0.407944	0.41546
0.01841	0.407819	0.415614
0.01842	0.407669	0.415592
0.01843	0.407824	0.415428
0.01844	0.407921	0.415609
0.01845	0.408027	0.415616
0.01846	0.408194	0.415629
0.01847	0.408208	0.415884
0.01848	0.408255	0.415937
0.01849	0.408597	0.416362
0.0185	0.40862	0.416421
0.01851	0.40864	0.416418
0.01852	0.409116	0.416936
0.01853	0.40937	0.417235
0.01854	0.409288	0.417355
0.01855	0.409442	0.417542
0.01856	0.409608	0.417891
0.01857	0.409684	0.418391
0.01858	0.409718	0.418779
0.01859	0.409996	0.418848
0.0186	0.410098	0.418964
0.01861	0.410194	0.419294
0.01862	0.41067	0.419875
0.01863	0.410719	0.420624
0.01864	0.410672	0.420968
0.01865	0.411087	0.421477
0.01866	0.411518	0.421669
0.01867	0.411847	0.422115
0.01868	0.412104	0.422792
0.01869	0.412428	0.423054
0.0187	0.412805	0.423455
0.01871	0.413153	0.424038
0.01872	0.413356	0.424514
0.01873	0.413845	0.424528
0.01874	0.414246	0.424813
0.01875	0.414432	0.425402
0.01876	0.414616	0.42553
0.01877	0.414878	0.425608
0.01878	0.415148	0.425739
0.01879	0.415499	0.426108
0.0188	0.415653	0.426653
0.01881	0.415781	0.426766
0.01882	0.416174	0.426828
0.01883	0.416039	0.427163
0.01884	0.416001	0.427378
0.01885	0.41628	0.427624
0.01886	0.416123	0.427719
0.01887	0.416311	0.427789
0.01888	0.416448	0.428113
0.01889	0.416365	0.428183
0.0189	0.416522	0.428013
0.01891	0.416437	0.427995
0.01892	0.416367	0.428029
0.01893	0.416035	0.428182
0.01894	0.416174	0.428087
0.01895	0.416257	0.428006
0.01896	0.415907	0.428394
0.01897	0.415667	0.42861
0.01898	0.415478	0.428603
0.01899	0.415549	0.428686
0.019	0.415295	0.428796
0.01901	0.415145	0.429348
0.01902	0.415149	0.42951
0.01903	0.415162	0.429456
0.01904	0.415396	0.430047
0.01905	0.415166	0.430327
0.01906	0.415087	0.430503
0.01907	0.414924	0.430836
0.01908	0.414872	0.431189
0.01909	0.415343	0.431353
0.0191	0.415205	0.431408
0.01911	0.415215	0.431528
0.01912	0.415561	0.431676
0.01913	0.415715	0.432044
0.01914	0.41584	0.432099
0.01915	0.415912	0.432129
0.01916	0.415863	0.432409
0.01917	0.416332	0.432448
0.01918	0.416592	0.432493
0.01919	0.416436	0.43258
0.0192	0.416941	0.432863
0.01921	0.417223	0.432876
0.01922	0.417471	0.432764
0.01923	0.417849	0.432861
0.01924	0.418059	0.433246
0.01925	0.418826	0.433587
0.01926	0.418843	0.433744
0.01927	0.41915	0.433951
0.01928	0.41951	0.434529
0.01929	0.419591	0.434896
0.0193	0.420317	0.435167
0.01931	0.420739	0.435483
0.01932	0.421075	0.435688
0.01933	0.421279	0.436295
0.01934	0.421439	0.436728
0.01935	0.421874	0.437098
0.01936	0.422171	0.437618
0.01937	0.422341	0.438101
0.01938	0.422507	0.438032
0.01939	0.422935	0.43806
0.0194	0.423104	0.438787
0.01941	0.423079	0.439305
0.01942	0.423343	0.439569
0.01943	0.423241	0.439785
0.01944	0.423313	0.440046
0.01945	0.42327	0.440966
0.01946	0.423758	0.441267
0.01947	0.424191	0.441234
0.01948	0.424292	0.441437
0.01949	0.424334	0.441792
0.0195	0.424039	0.442152
0.01951	0.424319	0.442549
0.01952	0.424568	0.44297
0.01953	0.424767	0.443208
0.01954	0.425258	0.443427
0.01955	0.425191	0.443903
0.01956	0.425383	0.444381
0.01957	0.425844	0.444828
0.01958	0.425898	0.445375
0.01959	0.426248	0.445846
0.0196	0.426404	0.446172
0.01961	0.426529	0.44645
0.01962	0.426598	0.446594
0.01963	0.426671	0.446923
0.01964	0.427066	0.447337
0.01965	0.42724	0.447213
0.01966	0.427225	0.447643
0.01967	0.42754	0.447913
0.01968	0.428071	0.44819
0.01969	0.428716	0.44873
0.0197	0.429193	0.448831
0.01971	0.429503	0.449327
0.01972	0.429778	0.449613
0.01973	0.429848	0.450039
0.01974	0.430353	0.450685
0.01975	0.431117	0.451082
0.01976	0.431359	0.451453
0.01977	0.431868	0.45154
0.01978	0.432166	0.451956
0.01979	0.432558	0.452379
0.0198	0.433343	0.45263
0.01981	0.433634	0.453129
0.01982	0.434149	0.45329
0.01983	0.434547	0.453612
0.01984	0.434751	0.45377
0.01985	0.43504	0.454116
0.01986	0.435366	0.454272
0.01987	0.435883	0.454259
0.01988	0.435943	0.454778
0.01989	0.435895	0.454816
0.0199	0.43618	0.45502
0.01991	0.436052	0.455351
0.01992	0.435864	0.45543
0.01993	0.43577	0.455474
0.01994	0.435761	0.455675
0.01995	0.435742	0.456067
0.01996	0.435779	0.456397
0.01997	0.435999	0.456464
0.01998	0.436252	0.456473
0.01999	0.436298	0.456821
[truncated: 498,001+ more rows]
