# Supplementary material for: Polyamide membranes with nanoscale ordered structures for fast permeation and highly selective ion-ion separation
Source: Nat Commun. 2023 Feb 27;14:1112. doi: 10.1038/s41467-023-36848-8 (PMC9971196; doi:10.1038/s41467-023-36848-8)
Supplement: Supplementary file 3 — Source Data [file 41467_2023_36848_MOESM3_ESM.zip › Source data/The manuscript data/Figure 2d data.xlsx]

## Sheet: Fig. 2d
r(Å)	N1 (C3N4)--N(pip)	N1 (C3N4)--C(pip)	N1 (C3N4)--OH2O	N1 (C3N4)--C(Hexane)
0.13	0	0	0	0
0.26	0	0	0	0
0.39	0	0	0	0
0.52	0	0	0	0
0.65	0	0	0	0
0.78	0	0	0	0
0.91	0	0	0	0
1.04	0	0	0	0
1.17	0	0	0	0
1.3	0	0	0	0
1.43	0	0	0	0
1.56	0	0	0	0
1.69	0	0	0	0
1.82	0	0	0	0
1.95	0	0	0	0
2.08	0	0	0	0
2.21	0	0	0	0
2.34	0	0	-0.05416	0
2.47	-0.08831	-0.02208	-0.17368	0
2.6	-0.0184	-0.01472	-0.10072	0
2.73	0.04357	-0.0052	0.16857	0
2.86	0.1686	0.05917	0.66329	0
2.99	0.29637	0.02871	1.13288	0
3.12	0.56345	0.11859	1.55843	0
3.25	0.67339	0.27334	1.89992	0
3.38	0.75371	0.48649	2.17492	0
3.51	0.71209	0.71756	2.24713	0
3.64	0.69653	0.9291	2.05563	0
3.77	0.68473	1.11812	1.74847	0
3.9	0.87042	1.18498	1.5615	0
4.03	0.86327	1.12999	1.49839	0
4.16	0.81694	1.15931	1.51589	0
4.29	0.83051	1.11525	1.47291	0
4.42	0.99164	1.25097	1.47227	0
4.55	0.98189	1.32232	1.51055	0
4.68	1.08997	1.40456	1.57103	0
4.81	1.12183	1.47361	1.58874	0
4.94	1.26674	1.47264	1.58995	0
5.07	1.52062	1.44307	1.60349	0
5.2	1.71348	1.25731	1.59336	0
5.33	1.69557	1.13692	1.65022	0
5.46	1.55029	1.2341	1.67733	0
5.59	1.52435	1.31886	1.682	0
5.72	1.44239	1.44282	1.67571	0
5.85	1.40241	1.48651	1.70149	0
5.98	1.5177	1.49708	1.67289	0
6.11	1.40419	1.52672	1.68542	0
6.24	1.31653	1.42597	1.71626	0
6.37	1.41379	1.36983	1.73236	0
6.5	1.38905	1.22076	1.79069	0
6.63	1.38011	1.15836	1.85341	0
6.76	1.29826	1.15579	1.8565	0
6.89	1.34426	1.13097	1.81028	0
7.02	1.33896	1.16001	1.75241	0
7.15	1.38471	1.21601	1.71441	0
7.28	1.40206	1.28215	1.67648	0
7.41	1.39402	1.48175	1.66437	0
7.54	1.46724	1.56163	1.68161	0
7.67	1.49997	1.68251	1.67013	0
7.8	1.46458	1.63593	1.70504	0
7.93	1.48243	1.57077	1.69707	-0.000716529
8.06	1.45218	1.6084	1.70216	0.000179132
8.19	1.55547	1.58943	1.70469	0.000875758
8.32	1.6109	1.59622	1.6834	0.00137
8.45	1.59289	1.5973	1.68387	0.00167
8.58	1.67811	1.63332	1.69091	0.00115
8.71	1.82906	1.68385	1.6911	0.00183
8.84	1.84565	1.78555	1.68308	0.000961433
8.97	1.8087	1.8279	1.67046	0.00178
9.1	1.82735	1.81145	1.68376	0.00319
9.23	1.80565	1.83854	1.69245	0.00374
9.36	1.69494	1.92693	1.71422	0.00473
9.49	1.72384	1.89494	1.70307	0.00501
9.62	1.69709	1.93323	1.69321	0.00366
9.75	1.82313	1.89618	1.70919	0.00583
9.88	1.94676	1.85078	1.69219	0.00605
10.01	1.98297	1.8446	1.66401	0.00739
10.14	1.95635	1.81269	1.62622	0.00666
10.27	2.05225	1.78625	1.65773	0.007
10.4	1.93998	1.76305	1.6965	0.0066
10.53	1.84518	1.77893	1.69862	0.00647
10.66	1.59661	1.76174	1.68784	0.0042
10.79	1.46494	1.75161	1.67999	0.00296
10.92	1.41485	1.74637	1.67832	0.00209
11.05	1.58117	1.71667	1.70511	0.00484
11.18	1.629	1.76358	1.69181	0.00666
11.31	1.72201	1.7479	1.66392	0.00903
11.44	1.76493	1.64483	1.65966	0.00913
11.57	1.92297	1.6599	1.66888	0.00615
11.7	1.88879	1.63076	1.6782	0.0072
11.83	1.8904	1.62604	1.64622	0.00951
11.96	1.76033	1.64746	1.61294	0.00999
12.09	1.68879	1.68104	1.61092	0.0103
12.22	1.70696	1.63837	1.6195	0.01073
12.35	1.78737	1.68214	1.62755	0.01028
12.48	1.77482	1.72207	1.62222	0.0107
12.61	1.81246	1.7185	1.63532	0.01034
12.74	1.69915	1.69565	1.65528	0.00943
12.87	1.52015	1.65352	1.68212	0.00798
