# Supplementary material for: Polyamide membranes with nanoscale ordered structures for fast permeation and highly selective ion-ion separation
Source: Nat Commun. 2023 Feb 27;14:1112. doi: 10.1038/s41467-023-36848-8 (PMC9971196; doi:10.1038/s41467-023-36848-8)
Supplement: Supplementary file 3 — Source Data [file 41467_2023_36848_MOESM3_ESM.zip › Source data/The manuscript data/Figure 2c data.xlsx]

## Sheet: Fig. 2c
Time (ns)	C3N4--Water	C3N4--Hexane	C3N4--pip
0	-29.9808	-4.77744	-18.2059
0.01	-30.5371	-17.0985	-15.8304
0.02	-32.5096	-32.6756	-17.4275
0.03	-42.5458	-40.3767	-15.6983
0.04	-53.8536	-47.3281	-30.0299
0.05	-65.4984	-41.4758	-33.567
0.06	-74.5677	-43.826	-41.4224
0.07	-72.1847	-60.1248	-55.9445
0.08	-82.3392	-55.412	-53.4634
0.09	-83.7882	-50.7351	-50.4267
0.1	-80.836	-52.759	-62.6932
0.11	-80.4214	-60.1768	-69.1617
0.12	-75.345	-67.7167	-78.2478
0.13	-75.4727	-67.0209	-80.015
0.14	-81.9625	-70.1757	-82.9211
0.15	-79.3114	-71.0929	-77.8794
0.16	-84.1495	-75.9041	-80.9663
0.17	-88.1567	-78.6088	-88.8778
0.18	-96.3111	-82.9592	-87.1358
0.19	-80.6452	-85.3872	-84.0607
0.2	-82.4268	-85.4344	-97.6998
0.21	-78.2753	-88.4594	-90.9182
0.22	-71.7084	-96.6324	-99.0583
0.23	-84.1181	-98.2029	-98.0087
0.24	-83.0737	-89.3073	-132.653
0.25	-88.9922	-106.552	-133.898
0.26	-81.8505	-115.082	-144.198
0.27	-93.9322	-107.622	-137.162
0.28	-93.6075	-120.288	-134.107
0.29	-92.9702	-120.915	-139.749
0.3	-99.5839	-120.376	-137.971
0.31	-90.9024	-127.613	-149.113
0.32	-90.1138	-128.555	-162.254
0.33	-88.7905	-125.824	-147.732
0.34	-87.6517	-119.007	-143.032
0.35	-87.9045	-131.94	-145.347
0.36	-84.608	-143.573	-163.189
0.37	-78.7427	-142.401	-155.182
0.38	-74.3028	-143.609	-161.872
0.39	-78.2953	-154.284	-157.942
0.4	-85.224	-158.421	-152.968
0.41	-84.0737	-144.258	-155.138
0.42	-85.8019	-150.973	-153.713
0.43	-80.9834	-160.198	-148.807
0.44	-85.8576	-156.106	-155.445
0.45	-82.5325	-157.822	-150.793
0.46	-81.1066	-154.372	-160.375
0.47	-78.388	-154.073	-152.986
0.48	-93.0469	-152.194	-166.553
0.49	-85.1068	-157.323	-167.233
0.5	-79.2718	-154.198	-172.162
0.51	-79.9987	-148.145	-167.689
0.52	-82.7113	-144.44	-176.624
0.53	-81.5782	-148.979	-178.473
0.54	-72.1006	-140.691	-165.742
0.55	-79.5675	-148.7	-165.572
0.56	-73.3211	-155.028	-175.834
0.57	-89.3797	-147.689	-169.895
0.58	-84.9533	-158.228	-167.627
0.59	-82.7091	-154.946	-170.023
0.6	-81.8542	-153.126	-177.704
0.61	-75.0484	-160.817	-179.123
0.62	-81.9452	-158.695	-173.64
0.63	-96.4698	-159.326	-182.919
0.64	-83.6341	-161.084	-179.312
0.65	-77.2456	-161.255	-183.84
0.66	-86.8435	-163.623	-191.11
0.67	-87.9156	-170.531	-178.14
0.68	-92.4671	-159.014	-189.934
0.69	-89.9479	-162.174	-195.637
0.7	-75.2508	-152.746	-202.676
0.71	-80.2585	-166.119	-195.334
0.72	-68.4482	-162.401	-202.327
0.73	-82.4419	-160.652	-198.584
0.74	-93.5466	-170.506	-190.862
0.75	-84.2988	-171.025	-205.069
0.76	-85.3016	-160.597	-200.642
0.77	-92.6592	-166.736	-207.913
0.78	-83.6287	-153.442	-194.371
0.79	-70.0627	-154.58	-201.148
0.8	-71.4599	-153.413	-206.054
0.81	-69.7334	-155.601	-194.619
0.82	-76.5224	-157.546	-177.116
0.83	-80.69	-156.823	-195.803
0.84	-85.5562	-160.168	-189.861
0.85	-86.6072	-172.42	-188.008
0.86	-79.8075	-159.255	-202.032
0.87	-81.9942	-155.899	-202.322
0.88	-77.2915	-163.342	-192.486
0.89	-71.7958	-157.528	-198.805
0.9	-75.2962	-159.102	-201.01
0.91	-77.3452	-148.329	-195.601
0.92	-80.5463	-156.724	-203.588
0.93	-76.4893	-162.342	-194.411
0.94	-75.0529	-152.647	-195.952
0.95	-73.7403	-161.842	-190.862
0.96	-76.6602	-162.124	-194.154
0.97	-80.292	-159.657	-203.236
0.98	-67.1244	-161.627	-206.783
0.99	-74.8308	-154.224	-201.111
1	-75.171	-147.848	-198.248
1.01	-75.1201	-155.526	-204.703
1.02	-73.3725	-155.238	-200.176
1.03	-92.3373	-163.376	-196.005
1.04	-83.8933	-168.851	-191.549
1.05	-95.1985	-172.514	-195.599
1.06	-80.3819	-156.035	-199.824
1.07	-80.9008	-160.074	-191.152
1.08	-82.508	-156.49	-198.29
1.09	-76.7712	-160.818	-197.201
1.1	-81.6324	-161.526	-186.134
1.11	-80.5435	-163.223	-192.692
1.12	-90.7242	-160.436	-193.852
1.13	-84.8072	-167.88	-192.047
1.14	-82.9413	-164.847	-192.214
1.15	-76.3322	-158.074	-205.095
1.16	-87.6146	-159.163	-202.264
1.17	-83.3518	-154.139	-199.595
1.18	-84.527	-163.716	-194.232
1.19	-87.8826	-159.571	-207.714
1.2	-87.0423	-164.86	-193.344
1.21	-80.4793	-156.409	-197.964
1.22	-79.1731	-164.729	-202.153
1.23	-89.7365	-165.516	-201.768
1.24	-84.9152	-175.305	-193.7
1.25	-75.5292	-166.557	-199.283
1.26	-87.4687	-161.641	-204.657
1.27	-72.1171	-161.333	-206.289
1.28	-85.5582	-156.556	-207.278
1.29	-86.8037	-165.238	-198.093
1.3	-80.3155	-160.525	-204.641
1.31	-90.6081	-163.883	-204.144
1.32	-93.0651	-163.653	-198.954
1.33	-93.6827	-154.515	-210.327
1.34	-80.6188	-164.474	-211.126
1.35	-78.127	-168.182	-205.518
1.36	-79.3899	-168.815	-203.596
1.37	-84.2862	-159.089	-205.762
1.38	-76.8784	-162.314	-199.921
1.39	-73.931	-160.388	-199.864
1.4	-73.8825	-154.008	-202.769
1.41	-70.6898	-159.297	-204.664
1.42	-71.5321	-164.914	-205.825
1.43	-76.0986	-161.588	-205.848
1.44	-75.2054	-161.781	-201.155
1.45	-68.7655	-167.144	-200.46
1.46	-68.9679	-163.538	-203.471
1.47	-68.9686	-159.728	-208.434
1.48	-64.4658	-169.752	-207.778
1.49	-65.4044	-164.723	-204.722
1.5	-64.664	-172.132	-195.84
1.51	-64.1728	-165.307	-203.999
1.52	-68.6045	-164.865	-200.608
1.53	-69.6528	-160.786	-195.098
1.54	-62.5389	-172.909	-208.502
1.55	-61.0772	-159.47	-206.692
1.56	-70.5451	-163.946	-211.1
1.57	-64.8414	-168.261	-207.347
1.58	-69.3978	-162.463	-212.57
1.59	-70.1091	-158.686	-207.778
1.6	-57.6692	-164.709	-210.282
1.61	-69.5813	-162.295	-201.064
1.62	-68.0301	-165.206	-210.209
1.63	-77.2093	-156.272	-202.37
1.64	-63.0059	-157.567	-201.884
1.65	-79.7435	-166.733	-212.125
1.66	-63.646	-173.08	-202.151
1.67	-72.2152	-162.054	-200.746
1.68	-73.0685	-160.917	-202.073
1.69	-70.9691	-169.191	-202.561
1.7	-75.0153	-161.846	-208.887
1.71	-80.6902	-176.704	-208.193
1.72	-79.2378	-167.153	-203.481
1.73	-83.5746	-170.521	-196.501
1.74	-88.4673	-160.943	-207.443
1.75	-73.6164	-154.398	-210.076
1.76	-93.3546	-160.464	-202.873
1.77	-87.4415	-160.972	-212.97
1.78	-88.8792	-157.933	-205.853
1.79	-81.4667	-154.645	-209.302
1.8	-85.6691	-156.628	-212.887
1.81	-84.0257	-156.604	-206.718
1.82	-86.4209	-152.741	-210.618
1.83	-86.3824	-157.666	-208.143
1.84	-81.046	-160.994	-206.912
1.85	-76.6891	-158.667	-205.743
1.86	-86.507	-159.806	-205.074
1.87	-78.1481	-167.995	-212.681
1.88	-81.2769	-166.324	-212.392
1.89	-85.641	-164.35	-211.285
1.9	-80.2703	-170.553	-214.846
1.91	-84.858	-167.201	-216.272
1.92	-81.8433	-167.213	-213.504
1.93	-84.6177	-168.222	-214.026
1.94	-76.7194	-157.219	-205.421
1.95	-86.4497	-165.35	-212.112
1.96	-85.9322	-160.028	-213.507
1.97	-83.3848	-166.011	-214.036
1.98	-76.1231	-165.362	-213.495
1.99	-80.2548	-158.996	-210.488
2	-83.3606	-167.203	-211.036
2.01	-82.9811	-166.056	-214.606
2.02	-81.2516	-170.785	-206.276
2.03	-82.3118	-173.086	-213.317
2.04	-79.8607	-165.488	-222.423
2.05	-80.2808	-172.751	-208.782
2.06	-71.4033	-159.277	-208.839
2.07	-76.1761	-165.676	-201.682
2.08	-82.4302	-164.589	-211.247
2.09	-82.0973	-167.115	-208.241
2.1	-82.3524	-171.803	-216.793
2.11	-75.0965	-165.485	-205.888
2.12	-81.702	-175.553	-201.633
2.13	-88.0623	-163.082	-205.109
2.14	-75.8906	-168.064	-207.125
2.15	-80.2638	-163.772	-212.81
2.16	-80.6124	-169.258	-204.179
2.17	-77.3615	-163.893	-205.942
2.18	-91.6319	-152.185	-207.752
2.19	-83.9368	-168.71	-213.155
2.2	-77.0295	-157.627	-203.063
2.21	-88.4525	-169.466	-199.375
2.22	-75.4626	-166.914	-206.328
2.23	-85.5721	-161.525	-211.519
2.24	-84.3533	-159.779	-204.75
2.25	-79.4589	-161.703	-206.344
2.26	-75.3126	-167.304	-210.062
2.27	-73.5776	-164.706	-215.237
2.28	-87.0861	-155.88	-198.142
2.29	-86.7641	-172.815	-210.249
2.3	-84.2841	-163.336	-210.388
2.31	-80.7443	-157.644	-206.834
2.32	-72.7736	-158.125	-215.102
2.33	-73.1306	-160.984	-206.196
2.34	-76.6503	-163.961	-202.754
2.35	-81.0014	-164.66	-208.797
2.36	-83.9794	-153.781	-205.014
2.37	-93.7262	-160.029	-212.905
2.38	-69.5923	-156.968	-207.666
2.39	-68.9033	-160.521	-203.842
2.4	-79.472	-163.597	-208.235
2.41	-79.6375	-156.115	-203.994
2.42	-81.1313	-162.727	-204.808
2.43	-83.8997	-157.856	-205.364
2.44	-81.9293	-157.277	-219.017
2.45	-83.4699	-163.222	-217.967
2.46	-93.4701	-166.913	-218.582
2.47	-82.6624	-160.064	-205.924
2.48	-77.0376	-160.899	-201.949
2.49	-80.105	-160.324	-208.475
2.5	-76.2999	-158.86	-210.865
2.51	-77.6298	-159.071	-205.623
2.52	-87.7758	-159.348	-211.786
2.53	-77.7717	-166.697	-209.765
2.54	-83.6333	-158.722	-197.524
2.55	-84.4344	-163.453	-206.045
2.56	-76.7928	-158.934	-197.02
2.57	-80.0196	-156.544	-200.282
2.58	-81.5746	-152.773	-202.363
2.59	-83.0328	-161.92	-207.591
2.6	-81.2196	-158.309	-212.101
2.61	-76.1856	-166.379	-209.968
2.62	-82.0516	-157.953	-203.105
2.63	-82.8346	-158.463	-210.719
2.64	-79.157	-154.731	-216.152
2.65	-74.2863	-154.424	-207.807
2.66	-79.7458	-155.452	-211.673
2.67	-84.7514	-145.764	-205.44
2.68	-72.6823	-149.142	-205.374
2.69	-75.3233	-159.94	-211.975
2.7	-80.3783	-148.458	-201.191
2.71	-87.5803	-146.787	-205.511
2.72	-82.9802	-162.212	-202.28
2.73	-79.8665	-166.871	-200.126
2.74	-76.8155	-165.501	-213.403
2.75	-85.3373	-167.57	-200.461
2.76	-86.3401	-157.027	-196.617
2.77	-85.8524	-151.167	-213.767
2.78	-79.5251	-155.332	-217.104
2.79	-75.6075	-161.753	-200.162
2.8	-73.3861	-155.091	-212.584
2.81	-73.9777	-144.868	-211.806
2.82	-82.9521	-159.748	-211.8
2.83	-87.9126	-160.957	-212.535
2.84	-75.1304	-159.248	-204.84
2.85	-84.8345	-164.426	-216.697
2.86	-61.2976	-165.138	-201.138
2.87	-74.9547	-157.809	-221.481
2.88	-73.9263	-157.714	-218.428
2.89	-72.1637	-166.34	-213.678
2.9	-81.8039	-164.285	-210.061
2.91	-70.0193	-163.475	-195.741
2.92	-77.4378	-163.791	-207.353
2.93	-82.0624	-163.381	-212.114
2.94	-79.1178	-163.968	-213.886
2.95	-77.9639	-159.796	-204.793
2.96	-79.7978	-162.63	-219.539
2.97	-70.0023	-158.452	-203.679
2.98	-72.111	-156.614	-203.109
2.99	-70.1217	-160.017	-208.638
3	-76.9983	-159.402	-211.863
3.01	-71.2823	-152.417	-192.326
3.02	-73.2021	-151.587	-198.228
3.03	-73.1132	-159.392	-201.073
3.04	-83.5919	-159.012	-205.823
3.05	-72.7182	-155.153	-206.774
3.06	-88.4658	-162.247	-197.63
3.07	-72.7886	-163.34	-202.717
3.08	-88.1289	-160.532	-197.38
3.09	-69.9286	-161.097	-211.714
3.1	-74.2121	-157.643	-209.238
3.11	-86.1971	-157.981	-200.76
3.12	-78.1805	-159.126	-208.341
3.13	-81.1479	-162.779	-218.188
3.14	-77.5426	-165.062	-212.959
3.15	-79.3278	-165.373	-208.914
3.16	-89.3729	-169.324	-206.154
3.17	-95.4597	-167.353	-209.422
3.18	-78.1182	-167.936	-216.254
3.19	-82.8298	-177.368	-219.647
3.2	-82.6854	-160.14	-206.357
3.21	-81.0326	-156.226	-209.947
3.22	-78.1734	-161.938	-214.856
3.23	-84.8355	-154.151	-206.189
3.24	-73.9354	-151.006	-198.467
3.25	-80.0461	-161.448	-205.491
3.26	-78.4785	-163.248	-208.985
3.27	-85.1067	-157.379	-212.427
3.28	-89.3443	-158.842	-203.851
3.29	-72.6973	-158.102	-204.699
3.3	-87.0484	-167.059	-202.407
3.31	-80.6754	-168.381	-210.464
3.32	-83.4259	-166.058	-202.477
3.33	-83.1768	-162.703	-210.455
3.34	-83.4156	-162.433	-213.093
3.35	-81.2418	-158.43	-213.121
3.36	-85.3867	-157.843	-225.638
3.37	-80.353	-152.43	-218.709
3.38	-78.8185	-153.475	-214.177
3.39	-82.8162	-161.978	-218.012
3.4	-89.4018	-155.091	-215.557
3.41	-79.1792	-161.617	-209.907
3.42	-75.6507	-154.401	-216.116
3.43	-76.5769	-165.043	-212.357
3.44	-81.7095	-165.919	-215.068
3.45	-81.6209	-160.541	-216.765
3.46	-85.3918	-156.55	-213.91
3.47	-76.4978	-156.684	-211.675
3.48	-77.8841	-159.281	-209.703
3.49	-85.0124	-154.772	-207.261
3.5	-72.7286	-160.675	-212.054
3.51	-80.9693	-160.341	-222.541
3.52	-87.4995	-164.464	-212.868
3.53	-82.1133	-157.895	-216.943
3.54	-78.928	-156.928	-211.022
3.55	-77.3945	-166.844	-205.184
3.56	-85.5252	-164.36	-215.967
3.57	-78.8203	-162.321	-216.263
3.58	-87.7006	-151.446	-216.174
3.59	-79.2926	-154.739	-209.692
3.6	-87.4456	-155.599	-211.661
3.61	-82.7496	-151.453	-220.449
3.62	-79.0961	-151.441	-209.72
3.63	-77.4673	-156.362	-226.093
3.64	-84.4154	-155.741	-214.143
3.65	-82.2156	-154.017	-217.593
3.66	-84.2623	-154.209	-212.884
3.67	-75.5668	-158.587	-222.35
3.68	-76.9497	-161.967	-217.625
3.69	-87.9947	-158.977	-208.147
3.7	-70.3941	-164.95	-222.337
3.71	-80.9919	-167.904	-211.134
3.72	-76.3748	-154.83	-212.573
3.73	-74.1164	-156.453	-210.061
3.74	-87.7534	-160.594	-219.099
3.75	-80.5329	-160.408	-219.023
3.76	-82.0464	-156.678	-220.955
3.77	-76.1421	-153.453	-229.222
3.78	-81.6333	-163.429	-217.127
3.79	-69.8876	-163.751	-225.883
3.8	-71.4485	-164.646	-219.56
3.81	-73.6518	-163.883	-211.033
3.82	-85.2868	-168.716	-223.399
3.83	-91.4309	-167.744	-221.241
3.84	-84.6265	-165.645	-227.526
3.85	-97.791	-168.697	-211.34
3.86	-84.1638	-171.444	-206.09
3.87	-81.8915	-163.145	-209.019
3.88	-81.4681	-166.606	-204.411
3.89	-77.9029	-164.558	-212.639
3.9	-84.3718	-166.798	-208.072
3.91	-73.5087	-157.884	-221.581
3.92	-75.2727	-164.744	-218.088
3.93	-73.0231	-159.97	-214.657
3.94	-73.8318	-159.434	-211.293
3.95	-61.8884	-167.442	-214.589
3.96	-76.303	-156.201	-219.946
3.97	-80.8172	-166.284	-218.682
3.98	-79.19	-168.78	-212.17
3.99	-79.2632	-169.834	-220.906
4	-75.4621	-158.697	-225.058
4.01	-79.1099	-158.623	-215.458
4.02	-78.0454	-154.751	-223.132
4.03	-78.0995	-164.029	-218.666
4.04	-80.6008	-163.283	-209.755
4.05	-85.5064	-159.425	-203.377
4.06	-92.8049	-166.643	-206.256
4.07	-79.5384	-161.258	-217.788
4.08	-88.5917	-163.271	-214.013
4.09	-91.186	-164.745	-222.485
4.1	-77.9284	-161.568	-216.476
4.11	-81.2412	-158.453	-211.732
4.12	-79.4451	-162.459	-223.012
4.13	-79.2311	-159.408	-213.374
4.14	-79.1269	-156.486	-212.044
4.15	-86.6019	-179.479	-216.371
4.16	-69.3091	-165.474	-216.663
4.17	-73.4481	-172.612	-221.884
4.18	-71.9827	-170.045	-214.96
4.19	-72.4396	-156.888	-205.607
4.2	-81.4456	-167.556	-210.495
4.21	-79.5377	-160.484	-194.687
4.22	-76.5462	-166.559	-208.98
4.23	-83.3425	-160.558	-203.255
4.24	-75.7397	-160.172	-198.308
4.25	-69.7087	-161.125	-199.384
4.26	-66.0568	-165.504	-201.422
4.27	-67.1673	-163.533	-206.452
4.28	-56.3083	-160.551	-192.956
4.29	-55.7115	-169.4	-205.566
4.3	-57.4397	-168.615	-208.446
4.31	-59.2837	-158.812	-204.268
4.32	-64.1012	-166.255	-201.216
4.33	-64.9289	-154.962	-193.355
4.34	-59.5028	-160.341	-208.214
4.35	-52.2823	-163.345	-200.342
4.36	-61.5346	-155.987	-213.767
4.37	-60.4903	-156.506	-205.388
4.38	-60.2725	-156.513	-203.626
4.39	-67.2171	-160.737	-204.549
4.4	-62.6133	-166.003	-208.316
4.41	-69.242	-163.017	-212.185
4.42	-77.1496	-157.569	-207.602
4.43	-68.4788	-159.52	-213.513
4.44	-71.4731	-159.276	-218.71
4.45	-66.917	-158.236	-213.137
4.46	-67.4114	-159.764	-215.822
4.47	-72.3425	-165.444	-222.031
4.48	-78.739	-160.438	-225.518
4.49	-82.1422	-163.764	-218.073
4.5	-76.4445	-159.848	-223.559
4.51	-80.4485	-161.221	-216.465
4.52	-79.56	-164.317	-215.074
4.53	-85.9797	-172.903	-223.919
4.54	-84.1025	-166.445	-223.421
4.55	-88.3337	-164.986	-223.116
4.56	-86.8699	-161.66	-224.296
4.57	-89.4795	-165.229	-228.789
4.58	-81.0443	-157.799	-217.531
4.59	-84.2196	-162.944	-222.365
4.6	-81.8357	-158.889	-223.06
4.61	-79.2226	-154.685	-213.771
4.62	-67.8463	-163.345	-217.328
4.63	-75.7295	-162.335	-224.64
4.64	-74.4421	-166.235	-219.628
4.65	-70.203	-158.588	-219.253
4.66	-61.8101	-164.308	-211.819
4.67	-80.5122	-147.862	-214.389
4.68	-79.3395	-158.879	-218.781
4.69	-73.1328	-157.177	-210.975
4.7	-68.8313	-160.242	-216.099
4.71	-69.2516	-159.508	-211.567
4.72	-73.3999	-158.763	-212.057
4.73	-77.5599	-159.732	-207.872
4.74	-71.4088	-161.656	-213.055
4.75	-71.6629	-166.19	-216.831
4.76	-69.5297	-157.694	-212.788
4.77	-77.8396	-166.289	-213.942
4.78	-74.8052	-160.44	-201.502
4.79	-82.9609	-161.436	-200.794
4.8	-77.7701	-157.723	-206.432
4.81	-82.3688	-158.644	-201.991
4.82	-73.8655	-154.9	-209.164
4.83	-70.4003	-161.11	-215.732
4.84	-66.99	-165.699	-208.434
4.85	-67.2319	-160.747	-219.085
4.86	-74.4377	-149.285	-214.085
4.87	-72.5685	-172.08	-211.357
4.88	-75.8666	-166.862	-222.094
4.89	-75.7458	-153.196	-217.595
4.9	-73.9209	-166.894	-215.712
4.91	-82.363	-163.648	-210.771
4.92	-76.6037	-157.126	-216.498
4.93	-75.3649	-155.531	-217.557
4.94	-73.131	-160.859	-217.662
4.95	-77.1879	-165.707	-215.626
4.96	-57.5987	-163.252	-221.681
4.97	-69.5881	-161.008	-211.382
4.98	-80.423	-159.894	-219.816
4.99	-82.8277	-163.535	-222.396
5	-70.5672	-167.149	-224.232
5.01	-73.4525	-150.226	-216.665
5.02	-58.9982	-145.899	-210.669
5.03	-74.8054	-148.49	-212.095
5.04	-75.526	-158.023	-223.502
5.05	-82.3167	-158.475	-212.375
5.06	-81.8835	-160.095	-226.598
5.07	-74.3793	-156.394	-215.055
5.08	-79.4371	-158.68	-213.108
5.09	-77.3029	-143.317	-222.88
5.1	-83.1452	-150.548	-221.997
5.11	-78.4202	-157.123	-218.037
5.12	-75.7042	-151.466	-222.684
5.13	-83.3821	-157.473	-214.434
5.14	-77.5236	-158.331	-222.305
5.15	-85.381	-158.98	-223.998
5.16	-86.6097	-168.262	-220.193
5.17	-87.627	-164.54	-222.509
5.18	-91.1197	-167.108	-225.505
5.19	-78.2252	-151.533	-229.274
5.2	-86.3484	-149.231	-221.757
5.21	-92.4023	-155.766	-231.481
5.22	-88.3525	-158.484	-219.79
5.23	-73.9263	-155.381	-229.426
5.24	-75.4975	-164.64	-223.636
5.25	-81.4255	-162.121	-228.483
5.26	-75.1715	-149.961	-231.992
5.27	-85.8462	-155.81	-235.668
5.28	-80.1562	-160.667	-233.298
5.29	-88.7103	-160.102	-224.105
5.3	-87.836	-144.238	-219.798
5.31	-84.3309	-159.615	-230.944
5.32	-88.7656	-149.782	-217.794
5.33	-92.553	-164.736	-227.814
5.34	-91.2816	-160.237	-221.893
5.35	-78.0932	-156.291	-220.625
5.36	-82.3136	-156.603	-216.303
5.37	-75.6491	-166.121	-223.868
5.38	-81.4412	-163.365	-224.48
5.39	-73.3835	-158.126	-222.396
5.4	-77.352	-161.518	-220.261
5.41	-86.7618	-159.884	-222.65
5.42	-85.095	-154.909	-216.05
5.43	-84.475	-161.6	-222.694
5.44	-89.2817	-156.641	-215.477
5.45	-82.3993	-159.45	-213.412
5.46	-89.6079	-153.559	-212.074
5.47	-80.6719	-165.111	-211.957
5.48	-84.2703	-160.283	-222.728
5.49	-92.037	-154.026	-219.514
5.5	-89.2388	-150.053	-218.397
5.51	-85.0593	-149.98	-222.53
5.52	-87.1873	-153.61	-220.189
5.53	-94.4959	-151.706	-217.377
5.54	-89.1769	-156.026	-219.618
5.55	-85.1434	-161.331	-217.235
5.56	-87.1844	-165.922	-226.563
5.57	-84.8064	-162.414	-227.911
5.58	-77.6906	-170.066	-219.005
5.59	-75.3928	-165.311	-217.809
5.6	-74.3899	-164.521	-223.119
5.61	-79.41	-163.876	-222.678
5.62	-81.5749	-160.953	-219.449
5.63	-74.9236	-158.123	-215.087
5.64	-94.3499	-153.411	-214.027
5.65	-95.8903	-159.846	-212.379
5.66	-89.4207	-156.71	-220.297
5.67	-87.2769	-157.867	-221.312
5.68	-77.9927	-163.133	-220.164
5.69	-74.2531	-168.647	-218.961
5.7	-84.8508	-163.109	-219.771
5.71	-83.7214	-169.892	-204.055
5.72	-80.1412	-166.438	-200.825
5.73	-85.0462	-165.377	-206.484
5.74	-90.6564	-163.095	-197.89
5.75	-85.5703	-169.868	-207.645
5.76	-97.4602	-162.58	-206.266
5.77	-90.9293	-159.422	-195.084
5.78	-87.4389	-172.521	-210.375
5.79	-87.7959	-168.013	-216.614
5.8	-85.1575	-159.118	-217.877
5.81	-84.7518	-168.629	-219.651
5.82	-95.8293	-158.887	-224.628
5.83	-89.0959	-164.729	-218.957
5.84	-84.2258	-163.696	-220.895
5.85	-81.0646	-168.023	-220.469
5.86	-75.0904	-167.53	-211.072
5.87	-75.7174	-155.717	-212.124
5.88	-83.1981	-167.42	-221.838
5.89	-75.2129	-160.047	-199.738
5.9	-81.9784	-160.568	-213.542
5.91	-80.4768	-152.281	-224.438
5.92	-86.5957	-164.907	-210.75
5.93	-84.1763	-166.748	-203.757
5.94	-90.6954	-173.039	-214.312
5.95	-84.1438	-177.217	-211.109
5.96	-87.3575	-169.632	-211.601
5.97	-84.3173	-173.814	-205.067
5.98	-74.2654	-162.431	-197.759
5.99	-80.5272	-168.291	-214.415
6	-88.9817	-169.673	-215.244
6.01	-83.3469	-168.751	-218.127
6.02	-83.4621	-175.237	-209.842
6.03	-80.2506	-166.079	-212.128
6.04	-82.0336	-164.896	-216.03
6.05	-75.3453	-159.663	-214.59
6.06	-77.7006	-162.405	-230.15
6.07	-84.3905	-166.163	-214.379
6.08	-79.7706	-161.711	-215.674
6.09	-80.795	-166.203	-211.528
6.1	-86.11	-170.898	-214.735
6.11	-88.1814	-166.542	-206.863
6.12	-86.6227	-157.329	-209.815
6.13	-92.3112	-158.971	-208.903
6.14	-90.5093	-164.793	-210.039
6.15	-93.917	-154.303	-222.12
6.16	-78.7602	-160.096	-214.6
6.17	-76.6356	-158.879	-218.987
6.18	-79.5848	-167.08	-213.344
6.19	-82.3704	-166.44	-215.662
6.2	-78.3205	-162.317	-210.555
6.21	-87.2077	-158.948	-201.281
6.22	-78.5027	-159.225	-220.191
6.23	-73.517	-156.049	-223.574
6.24	-68.8335	-160.586	-203.861
6.25	-81.1995	-158.948	-216.31
6.26	-78.0811	-162.875	-214.308
6.27	-78.3458	-170.689	-217.218
6.28	-74.9716	-158.028	-203.509
6.29	-75.1783	-158.633	-205.247
6.3	-77.4806	-158.583	-200.18
6.31	-77.7877	-158.14	-222.917
6.32	-94.7839	-155.977	-220.867
6.33	-81.6248	-160.463	-199.115
6.34	-91.9884	-159.096	-207.854
6.35	-92.3157	-153.534	-217.459
6.36	-90.7739	-158.157	-213.962
6.37	-80.9101	-167.384	-213.914
6.38	-92.8559	-158.891	-209.296
6.39	-78.0145	-162.055	-220.629
6.4	-94.5743	-154.8	-218.183
6.41	-80.2208	-149.031	-217.113
6.42	-90.7309	-159.358	-219.62
6.43	-83.7588	-156.055	-209.217
6.44	-76.2929	-151.506	-208.716
6.45	-84.7367	-157.376	-212.192
6.46	-89.5565	-167.376	-212.159
6.47	-87.3674	-154.233	-210.596
6.48	-94.3092	-170.225	-210.525
6.49	-82.2536	-160.496	-213.641
6.5	-78.3408	-157.062	-219.974
6.51	-99.108	-154.361	-210.189
6.52	-80.6293	-157.627	-213.17
6.53	-86.9759	-155.798	-204.062
6.54	-87.012	-159.206	-206.493
6.55	-87.6701	-157.928	-208.806
6.56	-81.479	-167.121	-205.369
6.57	-83.7183	-155.425	-208.003
6.58	-92.8366	-151.508	-204.263
6.59	-86.4933	-150.48	-205.432
6.6	-83.8551	-161.586	-207.768
6.61	-89.3833	-156.262	-208.855
6.62	-74.8795	-154.548	-207.683
6.63	-68.8651	-161.243	-207.748
6.64	-82.9172	-167.474	-203.615
6.65	-76.2861	-160.893	-208.797
6.66	-80.5341	-155.742	-210.377
6.67	-72.808	-163.898	-207.066
6.68	-79.5419	-160.581	-217.184
6.69	-69.2023	-161.183	-216.197
6.7	-84.5417	-167.262	-208.335
6.71	-87.3424	-169.246	-217.843
6.72	-81.735	-161.695	-220.099
6.73	-83.0878	-160.346	-213.813
6.74	-72.9385	-161.259	-213.172
6.75	-71.8362	-151.807	-203.669
6.76	-78.8351	-160.345	-211.097
6.77	-81.1515	-152.447	-204.198
6.78	-87.3121	-165.098	-215.935
6.79	-91.0703	-162.321	-219.55
6.8	-81.8273	-161.804	-219.671
6.81	-79.7186	-168.747	-204.015
6.82	-83.9414	-159.881	-210.747
6.83	-78.9926	-154.465	-210.193
6.84	-80.2848	-158.505	-204.667
6.85	-81.1934	-159.3	-204.841
6.86	-82.2229	-159.161	-202.115
6.87	-70.7618	-161.172	-214.53
6.88	-73.9434	-164.52	-216.76
6.89	-77.513	-159.169	-211.462
6.9	-87.5118	-169.2	-210.799
6.91	-73.0563	-160.364	-214.923
6.92	-79.7477	-163.45	-210.899
6.93	-70.0477	-159.178	-210.447
6.94	-68.7826	-159.582	-207.133
6.95	-84.0424	-169.805	-207.843
6.96	-83.979	-158.723	-215.958
6.97	-80.8055	-163.407	-210.365
6.98	-85.2484	-158.379	-218.74
6.99	-84.3817	-158.411	-222.691
7	-80.367	-154.734	-226.697
7.01	-78.2708	-158.559	-214.804
7.02	-100.691	-153.164	-218.211
7.03	-84.4581	-160.481	-223.638
7.04	-82.3462	-161.199	-219.219
7.05	-82.3824	-154.151	-221.05
7.06	-87.7684	-160.013	-221.526
7.07	-94.9132	-159.523	-220.223
7.08	-94.804	-157.428	-214.197
7.09	-87.2044	-162.879	-224.139
7.1	-87.6241	-159.473	-218.535
7.11	-94.2481	-159.295	-222.711
7.12	-94.3919	-159.037	-214.301
7.13	-95.6304	-155.466	-217.769
7.14	-97.705	-162.997	-211.553
7.15	-87.2083	-160.532	-215.206
7.16	-96.3849	-159.831	-220.427
7.17	-86.7874	-155.099	-223.625
7.18	-97.9206	-156.251	-219.081
7.19	-100.466	-163.429	-222.419
7.2	-97.148	-162.953	-218.132
7.21	-89.1452	-162.12	-224.013
7.22	-93.9566	-159.111	-222.878
7.23	-93.8138	-156.249	-208.129
7.24	-83.4983	-162.926	-212.826
7.25	-90.7066	-165.638	-217.559
7.26	-78.101	-150.482	-220.155
7.27	-72.6405	-161.293	-220.137
7.28	-92.3076	-157.225	-215.618
7.29	-80.2216	-153.378	-209.751
7.3	-86.1306	-169.57	-204.306
7.31	-91.8859	-160.165	-207.978
7.32	-85.8165	-164.419	-216.36
7.33	-93.809	-161.053	-213.885
7.34	-87.5707	-156.663	-208.373
7.35	-71.9047	-151.259	-205.502
7.36	-74.0065	-151.773	-226.713
7.37	-72.5106	-150.491	-206.064
7.38	-75.5775	-148.728	-211.969
7.39	-75.1506	-151.242	-221.032
7.4	-74.9652	-159.24	-209.576
7.41	-72.3318	-154.336	-201.96
7.42	-80.341	-149.423	-209.271
7.43	-71.465	-153.807	-217.527
7.44	-66.9096	-161.594	-211.651
7.45	-69.8518	-162.542	-211.842
7.46	-86.6502	-160.221	-211.992
7.47	-84.0439	-164.085	-211.983
7.48	-88.6381	-160.199	-211.957
7.49	-89.7969	-157.044	-209.3
7.5	-83.2804	-164.965	-210.093
7.51	-77.3791	-164.418	-207.376
7.52	-73.4932	-163.869	-211.896
7.53	-76.8453	-165.853	-209.429
7.54	-74.3502	-166.884	-212.199
7.55	-88.0379	-159.401	-210.806
7.56	-77.4702	-167.87	-208.155
7.57	-90.9288	-158.303	-201.072
7.58	-85.4463	-161.263	-205.899
7.59	-75.8043	-156.51	-199.943
7.6	-82.1707	-165.09	-198.632
7.61	-91.5541	-156.514	-200.873
7.62	-93.0225	-161.327	-197.598
7.63	-98.1417	-161.622	-201.595
7.64	-86.4774	-162.617	-210.65
7.65	-83.1854	-160.151	-208.55
7.66	-89.6563	-163.946	-210.909
7.67	-91.7902	-165.601	-211.961
7.68	-90.8542	-162.936	-215.492
7.69	-88.0657	-167.882	-217.662
7.7	-85.2739	-169.315	-217.161
7.71	-88.0859	-169.544	-209.937
7.72	-93.1555	-158.891	-215.529
7.73	-87.4178	-151.03	-200.578
7.74	-90.7769	-160.176	-214.146
7.75	-89.8351	-163.751	-206.647
7.76	-87.6792	-169.167	-212.196
7.77	-85.1584	-163.424	-208.672
7.78	-95.304	-159.107	-219.932
7.79	-92.4813	-162.601	-217.958
7.8	-93.9762	-165.207	-223.085
7.81	-97.8071	-169.202	-223.792
7.82	-95.3619	-168.279	-224.109
7.83	-102.639	-162.868	-210.042
7.84	-89.0741	-166.813	-216.134
7.85	-93.0288	-172.345	-216.785
7.86	-96.4399	-162.376	-217.96
7.87	-97.4499	-165.723	-212.493
7.88	-87.2033	-164.324	-212.866
7.89	-96.5611	-158.115	-214.98
7.9	-90.3604	-165.185	-209.788
7.91	-96.5006	-159.39	-218.089
7.92	-87.7479	-164.354	-218.627
7.93	-94.7281	-159.501	-215.468
7.94	-91.9335	-152.27	-212.044
7.95	-93.7346	-162.068	-219.969
7.96	-81.259	-168.32	-209.17
7.97	-84.2658	-161.316	-207.596
7.98	-88.7145	-161.375	-209.027
7.99	-83.9715	-155.212	-205.578
8	-87.6385	-153.205	-207.642
8.01	-87.4368	-159.169	-211.633
8.02	-82.8566	-153.575	-205.208
8.03	-85.1552	-159.602	-206.752
8.04	-92.7825	-171.893	-219.944
8.05	-87.683	-170.426	-208.152
8.06	-94.8548	-161.521	-216.755
8.07	-93.4817	-173.299	-212.633
8.08	-94.4156	-160.749	-215.96
8.09	-87.3178	-161.091	-225.345
8.1	-94.9594	-167.892	-227.708
8.11	-94.0576	-168.848	-210.305
8.12	-93.4825	-159.635	-213.356
8.13	-89.7104	-161.173	-208.29
8.14	-90.3898	-162.984	-211.762
8.15	-79.9935	-171.084	-213.946
8.16	-92.2903	-160.824	-218.298
8.17	-81.4552	-164.688	-209.81
8.18	-88.1653	-160.262	-208.954
8.19	-84.088	-164.015	-205.325
8.2	-85.2013	-165.372	-215.879
8.21	-99.2559	-173.729	-213.457
8.22	-90.5328	-168.524	-208.192
8.23	-91.6192	-164.011	-205.023
8.24	-91.806	-165.753	-205.95
8.25	-97.6276	-171.515	-213.832
8.26	-80.6176	-163.823	-222.502
8.27	-80.9979	-158.627	-213.263
8.28	-83.1118	-168.242	-211.098
8.29	-94.4996	-164.697	-222.087
8.3	-91.1779	-165.996	-202.591
8.31	-96.6831	-174.399	-216.351
8.32	-89.5476	-159.753	-213.309
8.33	-89.5543	-172.215	-214.463
8.34	-96.4037	-174.48	-220.666
8.35	-89.3708	-165.751	-212.633
8.36	-90.6939	-164.266	-207.165
8.37	-86.5241	-168.257	-204.09
8.38	-100.153	-175.164	-218.732
8.39	-79.199	-168.487	-213.422
8.4	-82.0357	-164.384	-211.903
8.41	-78.624	-171.563	-208.425
8.42	-79.1238	-161.094	-198.919
8.43	-93.2009	-157.786	-214.831
8.44	-79.6878	-163.869	-218.652
8.45	-81.5501	-161.85	-216.857
8.46	-73.4145	-162.351	-212.406
8.47	-70.6676	-164.403	-216.785
8.48	-72.567	-168.294	-201.457
8.49	-73.9828	-166.739	-208.73
8.5	-76.1415	-174.454	-204.923
8.51	-82.1354	-168.374	-207.505
8.52	-93.5438	-167.15	-213.57
8.53	-97.8497	-172.804	-212.11
8.54	-77.0616	-159.899	-211.66
8.55	-92.7366	-157.015	-208.548
8.56	-85.026	-157.658	-212.132
8.57	-74.3793	-156.564	-213.488
8.58	-80.8036	-161.842	-210.713
8.59	-94.1517	-169.832	-206.286
8.6	-84.7637	-152.32	-211.175
8.61	-85.8066	-165.363	-206.372
8.62	-92.0433	-160.428	-212.962
8.63	-86.3151	-156.286	-220.036
8.64	-87.5813	-155.978	-218.407
8.65	-85.4668	-160.543	-212.76
8.66	-82.1141	-163.101	-222.05
8.67	-89.2665	-161.898	-227.908
8.68	-83.7644	-163.093	-220.192
8.69	-88.2115	-165.132	-211.16
8.7	-72.0932	-162.334	-214.603
8.71	-83.5386	-163.326	-215.044
8.72	-84.4629	-168.527	-210.48
8.73	-90.1982	-157.471	-215.887
8.74	-97.2925	-154.036	-219.134
8.75	-98.486	-167.018	-216.637
8.76	-107.311	-162.76	-198.617
8.77	-93.2354	-168.054	-211.944
8.78	-88.7265	-155.282	-214.548
8.79	-87.2792	-161.693	-212.401
8.8	-89.8351	-158.87	-212.248
8.81	-94.758	-159.906	-212.287
8.82	-95.51	-160.844	-216.569
8.83	-93.0402	-164.995	-216.315
8.84	-87.4577	-167.833	-221.435
8.85	-92.2207	-162.455	-212.524
8.86	-102.263	-163.55	-217.33
8.87	-100.457	-153.725	-223.857
8.88	-96.5918	-154.009	-222.762
8.89	-94.6313	-157.389	-224.935
8.9	-92.8202	-165.327	-229.416
8.91	-93.082	-163.752	-221.017
8.92	-94.3058	-154.435	-213.415
8.93	-88.4561	-157.113	-217.783
8.94	-81.1769	-165.251	-212.587
8.95	-91.9568	-167.498	-215.505
8.96	-91.0763	-161.22	-225.233
8.97	-85.339	-157.112	-219.734
8.98	-88.9697	-160.489	-208.314
8.99	-77.0206	-160.51	-218.113
9	-83.784	-160.401	-207.058
9.01	-91.6652	-164.95	-215.252
9.02	-97.158	-164.635	-213.31
9.03	-85.9775	-165.011	-223.763
9.04	-87.9971	-169.254	-213.856
9.05	-91.8187	-166.17	-211.176
9.06	-89.3018	-164.914	-219.093
9.07	-84.4447	-158.607	-220.494
9.08	-95.9247	-153.243	-209.752
9.09	-87.0799	-163.916	-215.212
9.1	-97.6061	-158.094	-213.754
9.11	-83.4909	-160.527	-217.514
9.12	-74.6963	-162.214	-218.244
9.13	-86.1338	-166.7	-222.925
9.14	-83.2379	-167.46	-213.436
9.15	-91.2277	-165.126	-214.775
9.16	-80.3121	-161.989	-208.848
9.17	-90.2796	-163.096	-208.667
9.18	-77.5844	-160.633	-215.645
9.19	-87.467	-157.847	-209.425
9.2	-79.9778	-153.735	-209.581
9.21	-85.1438	-165.878	-207.654
9.22	-92.3745	-162.964	-202.374
9.23	-85.1074	-161.249	-212.015
9.24	-83.4857	-156.619	-210.467
9.25	-82.6635	-156.667	-203.992
9.26	-87.9068	-163.87	-209.452
9.27	-88.005	-172.693	-204.617
9.28	-84.9699	-164.53	-210.5
9.29	-93.4519	-170.076	-206.525
9.3	-86.0644	-160.229	-208.404
9.31	-92.1914	-159.851	-202.073
9.32	-90.6748	-159.099	-197.773
9.33	-82.8502	-170.087	-210.406
9.34	-87.8998	-164.451	-206.111
9.35	-86.4911	-171.876	-212.115
9.36	-92.1524	-162.893	-199.072
9.37	-89.3401	-163.139	-215.905
9.38	-91.386	-162.446	-214.106
9.39	-89.683	-154.602	-205.9
9.4	-87.7009	-156.294	-206.584
9.41	-96.2913	-162.079	-215.146
9.42	-92.7914	-164.337	-218.862
9.43	-98.2469	-160.898	-212.818
9.44	-93.9446	-160.669	-221.779
9.45	-103.576	-170.06	-205.81
9.46	-87.6577	-158.338	-204.32
9.47	-94.1071	-152.954	-207.967
9.48	-92.1804	-153.056	-213.843
9.49	-93.1215	-157.1	-204.463
9.5	-85.4631	-161.952	-207.829
9.51	-100.633	-159.875	-214.113
9.52	-101.336	-163.056	-219.098
9.53	-111.053	-165.94	-223.469
9.54	-105.519	-161.997	-215.942
9.55	-98.9621	-169.231	-204.101
9.56	-95.4267	-162.499	-211.83
9.57	-99.687	-165.11	-211.574
9.58	-94.3357	-161.814	-210.585
9.59	-86.9029	-165.047	-203.076
9.6	-89.6837	-155.933	-213.381
9.61	-92.5725	-156.179	-207.247
9.62	-94.4542	-162.113	-215.081
9.63	-93.5066	-165.518	-211.269
9.64	-97.3904	-162.562	-211.256
9.65	-87.4151	-161.221	-215.876
9.66	-101.981	-175.785	-215.596
9.67	-92.709	-164.482	-209.646
9.68	-94.2764	-165.627	-208.44
9.69	-93.1198	-168.498	-209.179
9.7	-99.9908	-164.743	-203.615
9.71	-97.5583	-161.716	-214.195
9.72	-93.0964	-165.528	-215.947
9.73	-86.6325	-166.082	-197.986
9.74	-90.4528	-159.7	-199.266
9.75	-100.24	-152.486	-205.443
9.76	-88.8024	-154.978	-212.616
9.77	-95.9492	-160.598	-213.082
9.78	-93.4626	-154.848	-214.116
9.79	-98.6399	-166.961	-211.993
9.8	-87.0238	-157.914	-206.881
9.81	-106.611	-161.343	-202.9
9.82	-95.3783	-162.49	-195.609
9.83	-91.485	-151.343	-209.454
9.84	-92.2096	-152.343	-209.33
9.85	-96.511	-156.635	-192.711
9.86	-92.2654	-163.826	-199.4
9.87	-93.8068	-163.035	-205.497
9.88	-91.5007	-150.109	-198.592
9.89	-92.0991	-154.929	-190.596
9.9	-95.4145	-162.871	-194.833
9.91	-103.579	-157.955	-204.116
9.92	-96.1622	-168.103	-207.449
9.93	-96.6178	-167.508	-204.02
9.94	-96.2773	-165.114	-201.047
9.95	-94.481	-164.27	-208.842
9.96	-99.1685	-165.088	-208.7
9.97	-89.0512	-157.762	-200.87
9.98	-82.0538	-161.954	-215.257
9.99	-88.1	-172.835	-209.909
10	-95.9293	-161.477	-204.785
