# Supplementary material for: Polyamide membranes with nanoscale ordered structures for fast permeation and highly selective ion-ion separation
Source: Nat Commun. 2023 Feb 27;14:1112. doi: 10.1038/s41467-023-36848-8 (PMC9971196; doi:10.1038/s41467-023-36848-8)
Supplement: Supplementary file 3 — Source Data [file 41467_2023_36848_MOESM3_ESM.zip › Source data/The manuscript data/Figure 2h data.xlsx]

## Sheet: Fig. 2h
z axis, Å	Without C3N4	With C3N4
1	0	0
2	0	0
3	0	0
4	0	0
5	0	0
6	0	0
7	0	0
8	0	0
9	0	0
10	0	0
11	0	0
12	0	0
13	0	0
14	0	0
15	0	0
16	0	0
17	0	0
18	0	0
19	0	0
20	0	0
21	0	0
22	0	0
23	0	0
24	0	0
25	0	0
26	0	0
27	0	0
28	0	0
29	0	0
30	0	0
31	0	0
32	0	0
33	0	0
34	0	0
35	0	0
36	0	0
37	0	0
38	0	0
39	0	0
40	0	0
41	0	0
42	0	0
43	0	0
44	0	0
45	0	0
46	0	0
47	0	0
48	0	0
49	-0.08571	0
50	0.25714	0
51	0.74286	0
52	1	0
53	1.25714	0
54	1.22857	0
55	4.14286	0
56	5	0
57	3.37143	0
58	2.2	0
59	4.37143	-0.08571
60	4.08571	0.34286
61	1.94286	0.31429
62	1.22857	0.85714
63	1.42857	1.14286
64	0.65714	3.02857
65	0.17143	4.05714
66	0.08571	4.17143
67	0.91429	3.6
68	2.17143	3.14286
69	2.74286	2.77143
70	1.65714	1.22857
71	1.02857	0.77143
72	1.05714	0.57143
73	1.17143	1
74	1.94286	1.25714
75	2.45714	1.65714
76	2.02857	2.6
77	0.65714	1.97143
78	1.08571	0.68571
79	2.42857	0.17143
80	2.88571	1.74286
81	3.37143	3.17143
82	2.8	2.05714
83	2.42857	1.54286
84	2.94286	1.97143
85	2.85714	3.34286
86	3.57143	2.82857
87	2.68571	1.82857
88	3.71429	1.6
89	3.05714	2.74286
90	3.17143	3.65714
91	1.91429	3.34286
92	2.68571	2.91429
93	4.4	3
94	4.65714	3
95	3.77143	2.82857
96	3.57143	3.77143
97	4.17143	3.62857
98	3.82857	3.28571
99	2.74286	2.05714
100	3.2	2.94286
101	3.28571	3.31429
102	3.28571	2.57143
103	2.48571	2.62857
104	3.34286	3.54286
105	2.14286	2.82857
106	0.94286	1.54286
107	0.74286	1.11429
108	1.74286	3.05714
109	2	3.02857
110	4.37143	2.94286
111	4.08571	2.34286
112	2.57143	3.22857
113	1.31429	3.17143
114	2.31429	3.85714
115	1.85714	4.71429
116	1.65714	5.02857
117	1.74286	2.8
118	1.51429	2.8
119	1.65714	2.11429
120	2.08571	2.28571
121	1.91429	1.57143
122	2.42857	1.82857
123	2.05714	1.08571
124	1.68571	1.68571
125	3.6	1.45714
126	7.48571	1.8
127	6.62857	1.8
128	2.8	2.25714
129	1.2	1.82857
130	0.6	0.54286
