# Supplementary material for: Polyamide membranes with nanoscale ordered structures for fast permeation and highly selective ion-ion separation
Source: Nat Commun. 2023 Feb 27;14:1112. doi: 10.1038/s41467-023-36848-8 (PMC9971196; doi:10.1038/s41467-023-36848-8)
Supplement: Supplementary file 3 — Source Data [file 41467_2023_36848_MOESM3_ESM.zip › Source data/The manuscript data/Figure 2e data.xlsx]

## Sheet: Fig. 2e
r(Å)	N1 (C3N4)--N(pip)	N1 (C3N4)--C(pip)	N1 (C3N4)--OH2O	N1 (C3N4)--C(Hexane)
0.13	0	0	0	0
0.26	0	0	0	0
0.39	0	0	0	0
0.52	0	0	0	0
0.65	0	0	0	0
0.78	0	0	0	0
0.91	0	0	0	0
1.04	0	0	0	0
1.17	0	0	0	0
1.3	0	0	0	0
1.43	0	0	0	0
1.56	0	0	0	0
1.69	0	0	0	0
1.82	0	0	0	0
1.95	0	0	0	0
2.08	0	0	0	0
2.21	0	0	0	0
2.34	0	0	0	0
2.47	-0.04048	0	-0.02591	0
2.6	-0.02712	0	-0.02034	0
2.73	-0.11311	0	-0.04139	0
2.86	0.13424	-0.01592	0.01069	-0.01273
2.99	0.23608	-0.04036	0.12583	-0.01258
3.12	0.28954	-0.06579	0.31465	0.0085
3.25	0.75082	-0.04535	0.53763	0.02245
3.38	1.18734	0.02606	0.75552	0.04413
3.51	1.62103	0.33107	0.99077	0.09143
3.64	1.83319	0.77274	1.2068	0.13034
3.77	2.09932	1.35535	1.28234	0.22899
3.9	2.14224	1.88232	1.39006	0.28844
4.03	2.22372	2.43796	1.34298	0.38603
4.16	2.39067	2.80279	1.32464	0.52489
4.29	1.98452	3.10766	1.27975	0.62591
4.42	2.00616	3.06275	1.20662	0.70081
4.55	2.26758	2.97265	1.13172	0.71831
4.68	2.43315	2.7525	1.03469	0.71201
4.81	2.57139	2.70313	0.995	0.68973
4.94	2.66669	2.70733	0.94998	0.66929
5.07	2.89159	2.86177	0.91083	0.68899
5.2	2.8906	2.88026	0.9271	0.64085
5.33	2.92853	2.97111	0.9192	0.66161
5.46	2.79488	3.08704	0.95079	0.70037
5.59	2.64194	3.20609	0.97474	0.66394
5.72	3.00659	3.19348	1.03442	0.63565
5.85	3.06138	3.17249	1.0996	0.58573
5.98	3.19092	2.95602	1.11374	0.53638
6.11	3.18707	2.92295	1.14262	0.50117
6.24	3.32489	2.98311	1.15755	0.50509
6.37	3.29251	2.95232	1.18028	0.51687
6.5	3.10501	2.86032	1.1674	0.51191
6.63	2.7589	2.76717	1.19624	0.50783
6.76	2.6364	2.75784	1.16242	0.50564
6.89	2.52058	2.69512	1.17571	0.4927
7.02	2.44044	2.67591	1.2097	0.50345
7.15	2.37732	2.5609	1.21289	0.49175
7.28	2.34722	2.42065	1.20879	0.50106
7.41	2.36675	2.43457	1.21052	0.51189
7.54	2.41871	2.45423	1.2251	0.51625
7.67	2.40912	2.35436	1.23894	0.52243
7.8	2.28559	2.34733	1.25387	0.52761
7.93	2.25781	2.23057	1.29059	0.52623
8.06	2.29753	2.15993	1.30208	0.52499
8.19	2.20318	2.14807	1.33011	0.51213
8.32	2.11399	2.11832	1.32311	0.52025
8.45	2.16388	2.10731	1.31871	0.55333
8.58	2.23998	2.07483	1.30744	0.57479
8.71	2.3033	2.07281	1.27654	0.59932
8.84	2.21465	2.10661	1.26302	0.59983
8.97	2.26664	2.1244	1.24075	0.60699
9.1	2.1362	2.08829	1.24479	0.60228
9.23	2.18124	2.03872	1.2838	0.62546
9.36	2.13555	2.03223	1.32641	0.62776
9.49	2.15295	2.08476	1.34127	0.62713
9.62	2.10505	2.06687	1.35678	0.62636
9.75	2.11786	2.02287	1.38685	0.65185
9.88	2.14041	2.02893	1.40575	0.63066
10.01	2.11262	2.01824	1.41429	0.62417
10.14	1.95001	2.09415	1.42017	0.60897
10.27	1.87224	2.10168	1.40554	0.59188
10.4	1.82581	2.13808	1.41562	0.58967
10.53	1.80078	2.19117	1.39248	0.60796
10.66	1.8969	2.12794	1.38822	0.61318
10.79	2.01197	2.16456	1.36572	0.62888
10.92	2.11957	2.13786	1.35699	0.63263
11.05	2.18794	2.07656	1.38387	0.64831
11.18	2.11257	2.0962	1.36902	0.65377
11.31	2.12165	2.02556	1.37177	0.65375
11.44	1.99826	2.09211	1.39778	0.65698
11.57	1.92069	2.05604	1.40358	0.63571
11.7	1.94244	2.11135	1.42266	0.63534
11.83	1.96152	2.12233	1.43089	0.63074
11.96	2.05621	2.01962	1.46045	0.62652
12.09	2.11195	2.06803	1.46787	0.64016
12.22	2.13488	2.09429	1.47012	0.64113
12.35	1.99214	2.08045	1.48087	0.6521
12.48	1.96608	2.04483	1.47236	0.65091
12.61	1.93598	1.99724	1.45353	0.64665
12.74	1.90184	1.93767	1.42438	0.63933
12.87	1.86367	1.86612	1.38489	0.62893
