# Supplementary material for: Polyamide membranes with nanoscale ordered structures for fast permeation and highly selective ion-ion separation
Source: Nat Commun. 2023 Feb 27;14:1112. doi: 10.1038/s41467-023-36848-8 (PMC9971196; doi:10.1038/s41467-023-36848-8)
Supplement: Supplementary file 3 — Source Data [file 41467_2023_36848_MOESM3_ESM.zip › Source data/The manuscript data/Figure 2f data.xlsx]

## Sheet: Fig. 2g
Time, ns	1st C3N4	2nd C3N4	3rd C3N4	4th C3N4
0	98.1504	84.8383	72.145	66.7973
0.001	97.9101	84.9681	71.3253	66.304
0.002	98.1282	84.1906	70.1107	65.9578
0.003	98.3069	83.541	70.3652	64.8057
0.004	98.3115	83.3039	70.3887	65.1864
0.005	98.0326	83.3348	71.3258	65.2016
0.006	98.1308	84.2397	71.762	65.441
0.007	97.6463	84.2623	71.5181	66.3155
0.008	97.55	84.0871	71.0971	65.5696
0.009	97.9932	83.6893	70.7434	64.7795
0.01	97.3735	83.2117	70.865	64.519
0.011	97.5004	82.8608	71.2412	64.3088
0.012	98.1098	82.9415	70.8457	64.396
0.013	98.2936	82.0189	71.1256	64.3383
0.014	98.3673	81.8066	71.2914	64.3355
0.015	98.2899	81.7928	71.4449	64.2508
0.016	98.3544	82.2942	71.5906	63.9568
0.017	98.4039	82.2787	71.4756	64.05
0.018	98.4524	81.9734	71.7323	64.222
0.019	98.8155	81.5572	71.4963	65.1184
0.02	99.3155	81.5452	71.4092	65.2274
0.021	99.6246	81.7484	71.598	65.3008
0.022	99.7078	82.1877	71.6257	64.9185
0.023	99.8229	81.9779	71.4817	64.9051
0.024	99.9438	81.9866	71.3561	64.6262
0.025	99.4681	81.8644	70.9986	64.5715
0.026	99.1739	81.6355	70.8573	64.7998
0.027	99.3548	82.1599	71.153	65.0644
0.028	98.5823	82.2385	71.303	64.8707
0.029	98.7579	82.3016	71.048	65.1934
0.03	98.4558	81.842	71.2298	65.4111
0.031	98.3732	81.7144	71.3843	65.6469
0.032	98.4367	81.9938	71.8533	66.1513
0.033	98.4571	81.8644	71.5443	65.6802
0.034	98.3569	81.4229	71.5737	65.9924
0.035	98.1346	81.4886	71.7006	65.9691
0.036	98.1987	81.6212	71.9579	66.1598
0.037	98.0146	81.6816	71.6353	66.0555
0.038	98.0643	82.0546	71.5401	65.745
0.039	97.9494	82.1678	71.6138	65.5939
0.04	97.8139	82.0468	71.8874	65.6122
0.041	97.9999	82.2167	71.5401	65.3236
0.042	97.5234	82.5295	71.6815	65.5401
0.043	97.2614	82.8046	71.6791	65.6065
0.044	97.3662	82.9168	72.0289	65.5291
0.045	97.631	83.2447	72.3251	65.188
0.046	97.7522	82.9438	71.8825	65.3144
0.047	97.3913	83.4273	71.3911	65.4567
0.048	96.8095	82.9686	71.1048	65.5264
0.049	96.7708	82.5436	70.8408	65.5585
0.05	97.3645	82.6461	70.2145	65.4379
0.051	97.372	82.292	70.4469	65.2393
0.052	97.244	81.9865	70.4985	65.7686
0.053	97.0519	82.0636	71.1441	65.2377
0.054	96.7052	82.4178	71.5513	65.7081
0.055	96.3966	82.2304	71.8086	66.1799
0.056	96.4076	81.9845	71.9262	65.8781
0.057	95.8617	82.7018	71.7102	66.0857
0.058	95.85	82.9863	71.143	66.0028
0.059	95.8509	83.3571	70.8342	65.7788
0.06	95.6911	83.3954	71.1118	66.062
0.061	95.5822	82.7981	71.3306	66.3333
0.062	95.2454	83.1896	71.2768	65.9482
0.063	94.9919	82.8871	70.635	65.9596
0.064	94.6732	82.7904	70.5277	65.8316
0.065	94.8448	82.5592	70.3312	65.9415
0.066	95.0606	82.8987	70.2513	65.9242
0.067	95.2611	83.0207	70.157	66.374
0.068	94.8242	83.0623	69.9682	65.7597
0.069	94.7479	83.143	70.0433	65.4441
0.07	94.6873	82.9575	70.148	64.9651
0.071	94.9156	83.5068	70.2877	64.9923
0.072	94.3435	83.0694	70.3288	66.0904
0.073	94.5795	83.4417	70.384	66.0989
0.074	94.3118	83.3458	70.5235	66.1307
0.075	94.5267	83.4604	70.5247	66.0808
0.076	94.6889	83.3399	70.567	65.9919
0.077	94.7451	83.1902	70.6534	65.878
0.078	94.6321	82.425	70.6315	65.9959
0.079	94.7529	82.133	70.9233	65.3615
0.08	95.1091	82.1277	71.1009	65.2809
0.081	95.2578	81.9229	71.0307	65.5123
0.082	94.8279	81.7287	70.7906	65.8465
0.083	95.1515	81.4624	71.0603	66.0343
0.084	95.5727	81.7209	70.9324	65.6832
0.085	95.3895	81.9368	70.9834	66.0023
0.086	95.7657	81.9423	71.4058	65.7592
0.087	95.5883	81.8041	71.7004	66.1644
0.088	95.7186	81.6715	72.1136	66.2065
0.089	95.4575	82.0248	72.1197	65.7601
0.09	94.6302	81.9558	71.7467	65.849
0.091	94.9202	82.1542	71.8869	66.3746
0.092	94.8216	82.4738	72.2749	66.0359
0.093	94.8909	81.8545	72.0407	65.8395
0.094	95.269	82.0187	71.7879	65.777
0.095	95.2768	82.0877	71.5124	66.1091
0.096	95.5651	81.9982	71.3832	65.7824
0.097	95.8953	82.518	71.3448	66.3208
0.098	96.1234	82.3739	70.9653	66.7795
0.099	95.5173	82.3627	71.1171	66.7064
0.1	95.7042	82.0011	71.0667	66.685
0.101	95.8387	81.5614	71.2187	66.6182
0.102	96.0357	81.9569	71.7012	66.4827
0.103	95.4383	82.2823	71.6649	66.5928
0.104	95.2661	82.2333	71.9199	66.542
0.105	95.5703	82.4045	72.0134	66.657
0.106	95.1829	82.0376	72.1921	66.3977
0.107	95.2852	81.7697	71.8176	66.1038
0.108	95.198	82.2598	71.6763	66.331
0.109	95.3694	82.1766	71.3013	65.9436
0.11	95.0429	82.4751	71.0091	66.1287
0.111	95.4704	81.9284	70.7391	66.0171
0.112	95.5734	82.1181	70.3845	66.1877
0.113	95.6029	81.6379	70.2792	66.216
0.114	95.9197	81.7132	70.289	66.5031
0.115	95.6206	81.7494	69.9678	66.7051
0.116	95.7191	81.6934	69.8452	66.863
0.117	95.4992	81.8278	69.8778	66.8634
0.118	95.7476	81.844	70.061	67.066
0.119	95.7651	81.8472	69.8824	66.3964
0.12	95.5801	81.9902	70.0601	66.2511
0.121	95.5625	82.0833	70.1125	66.3319
0.122	95.7208	82.2281	70.2512	65.9808
0.123	95.9928	81.8877	70.4943	65.7773
0.124	95.9267	81.5919	70.627	65.1786
0.125	95.5695	81.7334	70.5382	65.1415
0.126	95.9508	82.3462	70.887	65.3319
0.127	96.4211	81.9565	71.0931	65.7326
0.128	96.9724	82.4602	71.4495	66.009
0.129	96.8875	82.6338	71.5785	65.8897
0.13	97.4178	82.6658	72.0188	66.4053
0.131	97.0427	82.6982	72.0796	67.0584
0.132	97.1309	82.2579	72.1035	67.1687
0.133	97.3964	82.2488	71.626	66.6896
0.134	97.7589	82.1016	71.7109	66.3161
0.135	97.6805	82.1612	71.6488	66.1081
0.136	97.806	82.094	71.7593	65.9447
0.137	97.9976	82.1932	72.1681	65.8159
0.138	98.046	82.3075	72.7839	65.3881
0.139	97.9928	82.3467	72.9396	65.5596
0.14	98.1427	81.9494	72.8684	65.9003
0.141	98.2227	81.8305	72.9709	65.6805
0.142	97.9966	82.0196	73.042	65.8262
0.143	97.8991	82.2606	73.3629	65.8512
0.144	97.8564	82.7111	73.4978	65.8815
0.145	97.9115	82.5705	73.1131	66.0505
0.146	97.5433	82.2128	73.0534	66.5053
0.147	97.5716	82.5163	72.8037	66.8541
0.148	97.4279	82.8844	72.6843	66.5812
0.149	96.8372	82.8566	72.7965	66.354
0.15	96.9944	82.716	72.1944	66.3414
0.151	97.312	82.9454	71.9109	66.3244
0.152	97.36	82.9056	71.9868	65.9997
0.153	97.0659	82.9513	71.8713	66.5789
0.154	97.606	83.1318	72.0358	66.3487
0.155	97.6543	83.0242	72.1175	65.8679
0.156	98.148	82.495	72.1909	65.572
0.157	98.4587	82.5175	72.6348	66.0093
0.158	98.0836	82.3639	72.563	66.1138
0.159	98.4397	82.3828	72.8455	66.4241
0.16	98.1913	82.2957	72.9937	66.5049
0.161	98.7329	82.0004	73.1969	65.9178
0.162	98.7746	82.2713	73.7323	65.6341
0.163	98.6115	82.5139	73.6582	66.0497
0.164	98.5415	82.2701	73.7916	66.2071
0.165	98.644	82.2023	73.7756	65.9364
0.166	98.8998	81.9311	73.8029	65.45
0.167	98.9915	81.619	73.7287	65.6532
0.168	99.2762	81.4991	73.7803	65.7442
0.169	99.5974	81.3553	73.6755	65.6276
0.17	99.4843	82.022	73.4808	65.8057
0.171	99.6585	81.7225	72.9906	65.9342
0.172	98.9883	82.2836	73.0892	66.167
0.173	98.829	82.847	73.1341	65.964
0.174	98.7531	82.6658	73.2866	65.4957
0.175	98.8114	82.7118	73.2249	65.7588
0.176	98.312	82.4996	73.1027	65.9825
0.177	98.5565	82.5382	73.2446	66.3125
0.178	99.0208	83.0289	73.4555	66.1399
0.179	99.3056	83.4048	73.1308	66.5858
0.18	99.3133	83.6854	72.8435	67.0147
0.181	99.1714	83.5329	72.5641	66.9123
0.182	99.2141	83.623	72.1423	67.5843
0.183	99.1092	83.7572	72.0106	67.7453
0.184	99.6167	83.5502	72.4566	67.6085
0.185	99.2229	83.2901	72.3333	67.2787
0.186	99.2034	83.3314	72.3385	67.3898
0.187	99.3222	83.2557	71.9576	67.0983
0.188	99.2927	83.3795	71.95	66.8357
0.189	99.6455	83.3132	71.748	67.215
0.19	99.9187	83.0256	72.0381	67.7599
0.191	100.312	82.9049	72.5917	67.6493
0.192	100.327	82.4737	72.7107	67.7428
0.193	100.229	82.4702	72.3232	67.9857
0.194	99.9545	82.2659	72.0362	68.0728
0.195	99.9147	82.2086	71.5891	67.5614
0.196	100.173	81.9498	71.3516	67.8636
0.197	99.8837	82.0802	71.1921	67.9133
0.198	100.084	81.7767	71.7846	68.2495
0.199	99.8192	81.9499	71.8446	68.7675
0.2	99.1968	82.5557	71.2823	68.278
0.201	99.1595	82.6874	71.9948	68.0239
0.202	99.1822	82.6263	72.1811	68.0078
0.203	99.614	82.8392	72.337	68.034
0.204	100.321	82.3437	72.5339	68.5895
0.205	99.8272	82.5985	72.0818	68.3018
0.206	99.4499	82.7024	71.9824	67.9792
0.207	99.1299	82.6412	71.8736	68.0855
0.208	99.0534	82.576	71.6509	67.6494
0.209	98.7622	82.5489	71.7132	67.3673
0.21	98.9772	82.8134	71.8898	67.6764
0.211	98.5742	82.7567	71.8079	67.8273
0.212	98.4495	82.6431	71.7068	67.4234
0.213	98.6601	82.8249	71.6909	67.2523
0.214	98.7578	82.6294	71.5464	67.4499
0.215	99.0366	82.9966	71.3743	68.1556
0.216	99.3496	82.9734	71.4921	68.0564
0.217	99.5998	82.6957	71.7898	68.3554
0.218	99.5531	82.7788	71.8463	68.1722
0.219	99.4955	83.011	72.0338	67.689
0.22	99.049	83.1074	72.106	66.9458
0.221	99.3682	83.4564	71.9394	67.1931
0.222	98.9031	83.41	71.7285	67.3477
0.223	99.0485	83.3179	71.763	66.949
0.224	99.4336	83.5884	72.1728	66.8003
0.225	99.4944	83.3814	71.9588	66.2212
0.226	99.6151	82.8788	71.674	66.4471
0.227	99.5376	82.4805	71.4105	66.2319
0.228	99.1441	82.3269	71.3024	66.2255
0.229	99.3483	81.811	71.2855	65.8423
0.23	99.2806	81.4051	71.5973	66.1614
0.231	99.3449	81.6445	71.8354	65.9184
0.232	99.4278	81.2916	72.1846	65.6819
0.233	99.2638	81.0942	72.6379	65.8853
0.234	98.9209	81.618	72.9715	65.8879
0.235	98.2687	81.5456	73.052	65.71
0.236	97.9197	81.2049	72.83	65.3796
0.237	98.0352	81.6967	73.1615	65.4096
0.238	98.4049	81.794	72.965	65.6479
0.239	98.3555	81.9658	73.0098	65.2777
0.24	98.0338	81.5983	73.2992	65.0455
0.241	98.3192	81.7242	73.0879	64.9495
0.242	98.6936	81.6894	72.783	65.1636
0.243	98.7513	81.8999	72.966	64.4079
0.244	98.7212	81.8463	73.1594	64.5185
0.245	98.8829	81.8447	73.076	64.8356
0.246	98.8408	81.5483	72.9748	64.8482
0.247	98.5262	81.1635	72.8818	65.1796
0.248	98.8669	81.2868	72.2557	65.3684
0.249	98.6158	80.9518	72.0581	65.5709
0.25	98.8753	80.8919	71.8484	66.0794
0.251	99.3322	80.868	71.7313	66.7508
0.252	99.6277	80.7971	71.9092	66.8384
0.253	99.6794	80.9525	71.726	66.4143
0.254	99.7009	80.4367	71.6413	66.7664
0.255	99.6551	80.476	71.5689	66.6811
0.256	99.8205	80.2994	71.7879	66.6072
0.257	100.016	79.7104	71.5193	67.0431
0.258	99.6429	79.6504	71.7363	66.8504
0.259	99.8087	79.7256	72.0084	66.8674
0.26	99.2899	79.9101	71.8488	66.9471
0.261	99.6587	79.7674	72.1584	67.381
0.262	99.5599	79.8668	72.4336	67.657
0.263	99.3179	79.789	72.5943	67.6346
0.264	99.4121	79.8326	72.1972	67.4424
0.265	99.8284	79.9725	72.3352	67.6015
0.266	99.4466	80.1846	72.5448	67.2625
0.267	99.5695	80.502	72.3093	67.3719
0.268	99.734	80.2361	72.1683	67.4219
0.269	99.9083	79.9502	72.3648	67.5524
0.27	99.869	80.0528	72.6633	67.6953
0.271	99.4937	80.5004	72.8513	67.6783
0.272	100.01	80.5194	72.677	67.4736
0.273	100.25	80.1874	72.5425	67.3272
0.274	100.349	79.7094	72.6813	67.2371
0.275	100.19	79.595	72.481	67.4149
0.276	99.6589	79.2334	72.3994	67.1047
0.277	99.6933	79.5006	71.6639	67.1465
0.278	99.9182	79.5955	71.6008	67.4187
0.279	99.8316	79.6543	72.0948	67.2771
0.28	99.8802	79.6931	72.2681	67.5912
0.281	100.013	79.432	72.4064	67.2638
0.282	99.7921	79.5929	72.2513	66.5848
0.283	99.4028	79.942	72.1616	66.7058
0.284	99.4952	79.9225	71.7049	66.5685
0.285	99.6685	80.0014	71.5027	66.8953
0.286	99.5028	80.0044	71.3921	66.6974
0.287	99.3388	79.5545	71.368	66.6294
0.288	99.5584	79.8176	71.1484	66.6744
0.289	99.3027	79.9425	71.0533	66.4829
0.29	99.4275	80.2691	70.9121	66.4277
0.291	99.4091	80.1685	71.1621	66.2558
0.292	99.0235	80.1309	70.9391	66.2044
0.293	99.0139	80.3586	70.8672	66.1773
0.294	99.4459	80.1992	71.2083	66.4309
0.295	99.4615	79.9525	71.097	66.4791
0.296	99.6568	80.4275	71.2083	66.4337
0.297	99.7344	80.4958	71.4389	66.647
0.298	99.8235	80.6906	71.2307	67.0804
0.299	99.8665	80.6759	71.1797	67.4552
0.3	99.8306	80.9361	70.7099	67.3581
0.301	99.7577	81.4763	70.7279	66.6104
0.302	100.058	81.6731	70.8755	66.6142
0.303	99.9405	82.133	70.8421	66.2972
0.304	100.041	82.0547	70.8907	66.1323
0.305	100.324	82.1175	70.7143	66.0091
0.306	100.616	82.2306	70.8506	65.8618
0.307	100.264	82.3199	70.5371	65.5203
0.308	100.425	82.4792	70.2109	65.7887
0.309	100.139	82.5938	70.0414	66.163
0.31	99.9857	82.3906	70.0559	65.9315
0.311	99.9326	82.547	70.3912	65.757
0.312	100.15	82.4618	70.6447	65.6926
0.313	99.8947	82.5346	70.5636	66.3573
0.314	99.9623	82.4092	70.7038	66.5422
0.315	99.8045	82.484	70.751	66.8405
0.316	99.831	82.4585	70.7304	66.5681
0.317	99.9924	82.4642	70.4971	66.3813
0.318	99.9053	82.3782	70.6767	66.4312
0.319	99.6765	82.6737	70.6008	66.5872
0.32	99.5916	82.8435	70.3931	67.4816
0.321	99.3498	82.9402	70.2941	67.3561
0.322	99.2386	83.2814	70.0742	67.6592
0.323	99.3116	83.0192	70.5237	68.0614
0.324	99.6938	83.1617	70.5382	68.3892
0.325	99.2637	82.2645	71.0485	68.7672
0.326	99.2351	82.1851	70.9799	68.8061
0.327	99.1892	82.0285	70.7693	68.3434
0.328	99.6979	82.1163	70.7971	68.4733
0.329	99.5121	82.2526	70.625	68.4207
0.33	99.3649	81.8599	70.6744	68.2257
0.331	99.6517	81.7808	70.8712	68.2858
0.332	99.9544	81.8532	71.0089	68.1539
0.333	99.2822	81.6585	71.2682	68.5281
0.334	99.538	81.9172	71.2003	68.449
0.335	99.5919	81.7282	71.1904	68.7729
0.336	99.8669	81.8366	70.7526	68.5052
0.337	99.7423	81.7497	70.6924	68.3543
0.338	99.9668	81.5706	71.0431	68.9249
0.339	99.7034	81.4392	71.4307	68.8126
0.34	99.5392	81.7639	71.5367	68.0149
0.341	99.9179	81.8221	71.5272	67.8684
0.342	100.031	81.423	71.4216	68.0305
0.343	99.9111	81.7017	71.5317	68.2961
0.344	99.6425	81.7215	71.5684	68.5028
0.345	99.5153	81.8185	71.5389	68.4019
0.346	99.8291	81.6923	71.5219	68.6339
0.347	99.6323	81.4939	71.1664	68.8755
0.348	99.6792	81.7669	71.1106	68.8077
0.349	99.8887	81.706	71.3097	68.6991
0.35	99.6181	81.4963	71.3058	68.6706
0.351	99.8113	81.9979	71.142	69.0459
0.352	99.6953	81.9483	71.0348	69.3554
0.353	99.5361	81.8028	71.2167	69.1501
0.354	100.17	81.9045	71.025	68.5973
0.355	100.399	81.7526	70.5388	68.2078
0.356	100.437	81.5465	70.821	68.2684
0.357	100.308	81.3445	71.1831	68.0946
0.358	100.255	81.4273	70.8993	68.5192
0.359	100.449	81.9763	70.6725	68.7673
0.36	100.45	81.7811	70.9491	68.9802
0.361	100.204	81.7202	70.9294	69.2554
0.362	99.8446	81.6927	71.0805	69.1719
0.363	99.8787	81.4047	70.9653	68.9145
0.364	99.7215	82.0233	70.9808	69.1187
0.365	99.5682	82.3722	70.9467	69.3811
0.366	99.6125	81.7591	70.8885	69.4378
0.367	99.8082	82.0115	70.8153	69.6932
0.368	99.3255	81.6461	71.0201	69.2007
0.369	99.5159	81.4751	71.4379	69.1911
0.37	99.3656	81.3575	71.2893	69.7567
0.371	99.1117	81.6833	70.8388	70.1979
0.372	98.8092	81.5649	70.7609	70.1215
0.373	98.6668	81.7363	70.8829	69.9005
0.374	98.9349	81.8118	71.1028	69.8753
0.375	99.0567	82.0378	71.1189	69.2752
0.376	99.2397	82.2818	71.2264	68.8815
0.377	99.825	82.5826	71.3336	68.6269
0.378	100.405	82.5516	71.4687	68.5346
0.379	100.231	82.2963	71.4573	68.8336
0.38	99.7885	82.2353	71.5654	68.7973
0.381	99.6704	82.0222	71.5107	69.1039
0.382	100.032	82.1073	71.6199	68.4499
0.383	99.8033	81.898	71.7851	68.8106
0.384	99.8807	82.1558	71.5543	68.7581
0.385	99.9249	82.4303	71.6517	68.1673
0.386	99.8492	82.8647	71.4473	68.4472
0.387	99.903	83.0455	71.0503	68.8007
0.388	100.106	83.7576	70.8549	68.712
0.389	100.097	83.9014	70.5965	68.4188
0.39	100.028	84.0866	70.6081	68.441
0.391	100.156	83.7899	70.4566	68.7314
0.392	100.384	83.5783	69.6067	68.5891
0.393	100.322	83.8205	69.3585	69.0253
0.394	99.8965	83.9642	68.8228	68.7967
0.395	99.9195	83.6599	69.0791	68.6491
0.396	100.022	84.029	69.0707	68.6089
0.397	100.306	83.4145	69.0346	69.037
0.398	99.7693	83.394	69.3674	69.5928
0.399	99.2048	83.6432	69.4553	69.3102
0.4	99.8647	83.2754	69.7826	69.7239
0.401	100.196	83.3096	70.0364	69.7188
0.402	100.11	83.005	70.1268	69.2575
0.403	99.649	83.0676	70.2149	69.1625
0.404	99.6858	82.8465	70.5463	69.5121
0.405	99.8231	83.1784	70.443	69.2852
0.406	99.4634	83.3771	70.7178	69.3683
0.407	99.2005	83.3397	70.6104	69.4507
0.408	99.7268	83.9327	70.568	69.2924
0.409	99.5581	83.7696	70.5112	69.2106
0.41	99.6277	83.8639	70.253	69.1936
0.411	100.165	83.9455	70.3908	69.3542
0.412	99.9855	83.9476	70.26	69.2569
0.413	100.125	83.8225	70.2987	69.3247
0.414	100.036	84.0277	70.3555	69.2485
0.415	99.9954	84.4756	70.52	69.3016
0.416	99.8465	84.7595	70.3332	68.9226
0.417	99.8403	84.5324	70.0356	68.7954
0.418	100.357	84.6198	70.0851	68.4805
0.419	100.139	84.7832	69.9159	69.0695
0.42	100.458	85.2324	69.6786	69.3827
0.421	100.611	84.8674	70.0536	69.678
0.422	100.522	84.6991	70.3868	69.1658
0.423	100.761	84.468	70.4288	68.9285
0.424	100.669	84.4437	70.5045	68.6872
0.425	100.707	84.4981	70.1187	69.0417
0.426	101.028	84.752	70.4219	68.7033
0.427	101.242	84.5178	70.4428	69.2602
0.428	101.094	84.28	69.8621	69.6563
0.429	101.17	84.509	70.1627	69.6933
0.43	100.889	84.6306	70.1755	69.7808
0.431	100.88	84.3993	69.7971	69.6191
0.432	100.837	84.4621	69.727	69.3232
0.433	100.618	84.136	69.8587	69.4693
0.434	100.789	84.2525	70.1284	69.3082
0.435	100.789	84.0481	69.4595	69.1516
0.436	100.988	84.3786	69.7532	69.3759
0.437	101.151	84.2005	69.9963	69.2371
0.438	100.98	84.2267	70.225	68.7191
0.439	100.779	84.3207	70.3097	69.3672
0.44	100.86	84.3594	70.1198	69.2803
0.441	101.149	84.1484	70.0878	69.151
0.442	101.022	84.1998	69.4658	69.1681
0.443	101.105	83.9495	68.8948	69.5982
0.444	100.891	83.9585	68.5532	69.96
0.445	100.763	83.808	68.4418	69.778
0.446	100.951	84.1127	68.6398	69.2841
0.447	100.803	84.0513	68.7412	69.6571
0.448	100.617	83.8981	68.4304	69.834
0.449	100.87	83.6	68.4019	69.5295
0.45	100.58	83.4348	68.2291	69.6684
0.451	100.224	83.5493	68.2229	69.413
0.452	100.054	83.5002	68.1363	69.3536
0.453	100.07	83.8877	68.0483	68.8389
0.454	100.296	83.8332	68.0741	68.2683
0.455	100.207	84.0127	68.1599	68.5383
0.456	99.7678	84.0288	68.3609	68.4427
0.457	99.7395	84.0634	68.4797	68.2623
0.458	99.8673	84.2503	68.7081	68.2974
0.459	99.9843	84.1828	68.4257	68.1331
0.46	100.186	83.7541	68.2034	68.2288
0.461	100.09	83.2843	68.2447	68.3734
0.462	100.106	83.3436	68.4394	68.2361
0.463	100.093	83.3952	68.2686	68.7018
0.464	100.059	83.6153	68.0233	69.0389
0.465	99.7727	83.428	67.7496	69.2993
0.466	99.6012	83.1351	67.4835	69.2685
0.467	99.4457	83.239	67.8034	69.4005
0.468	99.7995	83.3806	67.5879	69.738
0.469	99.874	83.2606	67.2617	69.8393
0.47	99.5869	83.3574	67.5227	69.5426
0.471	99.3073	83.2284	66.8673	69.1001
0.472	99.4705	83.2723	66.997	69.1148
0.473	99.6582	83.1336	67.116	68.9297
0.474	99.6962	83.2163	67.0153	69.5093
0.475	99.6532	83.5124	66.8002	69.1198
0.476	99.6424	83.9259	67.2801	68.8426
0.477	100.035	83.6412	67.5687	68.6804
0.478	100.093	83.5592	67.4225	68.6182
0.479	99.414	83.3791	67.1942	68.9324
0.48	99.2423	83.5373	67.4954	69.1626
0.481	99.9491	84.0218	67.5163	69.1774
0.482	100.072	83.955	67.4506	69.2233
0.483	99.769	83.7297	67.8538	69.3721
0.484	99.6068	83.9445	67.973	69.1877
0.485	99.031	83.8323	68.0833	68.9241
0.486	99.0485	83.7841	68.209	69.1934
0.487	98.9502	83.7392	68.2509	69.2327
0.488	98.5797	84.025	68.3433	69.6277
0.489	98.5194	84.2144	68.2748	70.2076
0.49	98.5923	84.4981	68.2821	70.0773
0.491	99.2153	84.358	68.2054	70.2491
0.492	98.9791	84.6313	68.2206	69.8163
0.493	99.2393	84.3852	67.9804	69.0551
0.494	99.0078	83.9573	67.6931	68.888
0.495	98.8975	84.0966	67.8203	68.6786
0.496	99.0433	83.6301	67.8354	68.9202
0.497	99.0797	83.6047	67.5726	69.2375
0.498	98.9916	83.6898	68.0689	69.1756
0.499	98.9671	83.7744	68.2948	69.4492
0.5	99.4777	83.5784	68.2503	69.2298
0.501	99.5559	83.6403	68.0522	69.3104
0.502	99.7493	83.836	68.3014	69.4698
0.503	99.685	83.6868	68.6116	69.2584
0.504	100.01	83.5658	68.1263	68.9813
0.505	100.058	83.724	67.6785	69.1349
0.506	99.5667	83.4822	67.7796	69.157
0.507	99.6749	83.8467	67.8389	69.4154
0.508	100.025	83.9164	67.5546	69.5752
0.509	100.527	83.6038	67.1774	69.7632
0.51	100.49	83.7349	67.3258	70.0564
0.511	100.296	83.8468	66.9288	70.8549
0.512	100.554	83.9119	67.3603	70.9983
0.513	100.54	83.5858	67.4957	71.4193
0.514	100.432	83.486	67.7307	71.3518
0.515	100.66	83.519	67.3367	71.3263
0.516	100.519	83.724	66.9725	71.6351
0.517	100.444	83.7511	67.1641	71.9098
0.518	100.484	84.0574	67.3276	71.8258
0.519	100.717	84.3714	66.9829	71.7841
0.52	100.533	83.8564	66.8928	71.8629
0.521	100.475	83.8511	66.704	71.6985
0.522	100.481	84.0029	66.5857	71.5154
0.523	101.166	83.7751	66.0355	71.6709
0.524	100.75	84.1896	65.8779	71.2852
0.525	100.794	84.2716	65.6101	71.0716
0.526	100.912	84.1134	65.395	71.2098
0.527	101.113	83.7876	65.5354	71.1855
0.528	101.163	83.5729	65.6249	70.762
0.529	101.453	83.5778	65.7595	71.1354
0.53	101.594	83.6006	65.4576	70.8175
0.531	101.549	83.5138	65.4622	70.8985
0.532	101.869	83.6478	65.3316	70.4788
0.533	102.059	83.9783	65.5474	70.148
0.534	102.268	84.0637	65.4747	70.31
0.535	102.462	83.9433	64.9081	70.4782
0.536	102.124	83.9804	65.023	70.8364
0.537	101.559	83.6372	65.1505	70.642
0.538	101.869	83.9007	64.8128	70.7267
0.539	101.801	83.5646	64.9971	71.2193
0.54	101.619	84.1309	65.1639	70.8079
0.541	101.552	83.7366	65.4084	70.8484
0.542	100.802	84.0561	65.7285	70.599
0.543	100.819	84.4706	65.2247	70.112
0.544	100.821	83.8517	64.554	70.2104
0.545	101.08	83.8179	64.4843	70.2896
0.546	101.645	83.4135	64.7887	70.1923
0.547	101.536	83.6869	64.4818	70.3201
0.548	101.592	83.5374	64.2048	70.4093
0.549	101.52	83.8179	63.8329	70.4487
0.55	101.336	83.853	64.0276	70.6635
0.551	101.014	83.6672	64.4099	70.1927
0.552	100.956	83.8625	64.7579	70.4538
0.553	100.779	83.9311	65.2296	70.079
0.554	100.257	84.2351	65.3098	70.3942
0.555	100.586	83.9104	65.2739	70.3843
0.556	100.439	83.9174	65.2009	70.8954
0.557	100.533	83.9687	65.1514	71.1179
0.558	100.336	83.8799	64.6484	70.9825
0.559	99.9542	83.8569	64.8966	70.9332
0.56	100.535	84.0903	64.6549	70.7917
0.561	100.144	84.2825	64.7456	70.5523
0.562	100.193	84.5079	64.7782	70.7055
0.563	100.288	84.4016	64.8437	70.9581
0.564	100.741	84.1359	64.4672	70.5626
0.565	100.707	84.2498	64.3983	70.5205
0.566	100.174	83.9376	64.1705	69.9232
0.567	100.093	83.896	64.0989	70.0115
0.568	100.455	83.7625	64.2365	70.2071
0.569	100.348	83.4822	64.011	69.9768
0.57	100.453	83.1707	64.1022	70.3099
0.571	100.417	83.024	63.9757	70.3436
0.572	100.497	82.958	63.9613	70.5981
0.573	100.439	83.0871	63.962	70.6149
0.574	100.586	83.2647	63.7386	70.6469
0.575	100.659	83.1306	63.6825	70.4996
0.576	100.874	82.9222	64.0924	70.4187
0.577	101.05	82.7717	64.2952	70.165
0.578	100.764	83.2418	64.425	69.6437
0.579	101.063	82.6657	64.7859	69.8885
0.58	101.266	83.4978	64.8365	69.2757
0.581	101.644	83.5769	64.7304	69.3877
0.582	101.541	83.3464	65.3185	69.3756
0.583	101.578	83.2071	65.2279	69.253
0.584	101.861	83.6137	64.8086	69.4609
0.585	101.648	83.9791	64.7229	69.5935
0.586	101.664	83.6514	64.3792	69.4596
0.587	101.189	83.3887	64.0679	69.5854
0.588	101.263	83.3486	63.6086	69.9237
0.589	101.23	83.4096	63.9448	69.7086
0.59	101.125	82.9998	64.6111	69.6265
0.591	101.394	83.0379	64.6358	69.4497
0.592	101.424	83.271	64.4282	70.1041
0.593	101.781	83.2466	63.8928	69.5684
0.594	101.795	83.0716	63.8786	69.5967
0.595	101.639	82.9814	63.7223	69.3415
0.596	101.514	82.9094	62.9601	69.255
0.597	101.736	83.0413	62.6033	69.4314
0.598	102.174	83.0589	63.1796	69.3492
0.599	101.909	83.0399	62.8512	69.4762
0.6	102.44	82.749	62.6806	69.5816
0.601	102.172	82.7898	62.467	69.6163
0.602	101.993	82.7871	62.2861	69.4943
0.603	101.996	82.4076	62.6388	69.1972
0.604	102.015	82.2813	62.945	69.3359
0.605	101.886	82.6195	63.1613	69.5687
0.606	101.685	82.6647	62.9896	69.426
0.607	101.445	82.6682	62.8019	69.4499
0.608	101.697	82.3965	62.739	69.5322
0.609	102.161	82.3827	62.7321	69.4237
0.61	102.071	82.478	62.8919	69.2158
0.611	102.079	82.4562	62.8931	68.9186
0.612	101.921	82.4505	62.977	68.7592
0.613	101.602	82.6303	63.1858	68.8874
0.614	101.729	82.6968	63.3183	68.9186
0.615	101.591	82.724	63.4605	68.6939
0.616	101.133	82.8122	63.4003	68.5187
0.617	101.531	82.7856	63.6561	68.2306
0.618	101.07	82.9708	63.7275	68.3172
0.619	101.028	83.0181	63.775	68.4652
0.62	101.2	82.6946	63.7998	68.4611
0.621	101.19	82.9164	63.678	68.7224
0.622	100.876	83.2812	63.5196	68.5924
0.623	100.866	83.2871	63.2479	68.6731
0.624	100.828	83.2707	63.3237	68.9292
0.625	100.932	83.0269	63.4838	68.8905
0.626	100.676	83.2087	63.3682	68.9797
0.627	100.818	83.2339	63.5266	68.4547
0.628	100.869	83.0104	63.3352	68.5132
0.629	101.435	83.1727	63.9678	68.6616
0.63	101.479	83.6157	64.1798	68.9189
0.631	101.389	83.5169	63.9084	68.954
0.632	101.234	83.6905	64.213	68.2973
0.633	100.777	83.9176	64.0715	68.71
0.634	100.858	83.6089	63.4452	68.3364
0.635	100.591	83.976	63.6956	68.1924
0.636	101.019	84.0056	63.7443	68.1254
0.637	100.944	84.0669	63.8618	68.2482
0.638	100.763	83.9905	63.9042	68.7851
0.639	100.81	84.2897	63.9157	68.3243
0.64	100.67	84.4574	63.8449	68.3056
0.641	100.983	84.1768	63.4454	68.3147
0.642	101.261	84.1937	63.2979	68.2559
0.643	101.091	84.134	63.3181	68.0196
0.644	101.115	83.956	63.7817	68.2471
0.645	101.135	84.1007	64.3593	68.0258
0.646	101.649	84.1459	63.9459	68.2956
0.647	101.484	84.1343	64.0545	68.3617
0.648	101.605	84.0027	63.8626	68.0886
0.649	101.617	84.135	63.9078	68.5327
0.65	101.53	84.3533	63.6021	68.8667
0.651	101.656	84.6798	62.9789	69.1489
0.652	101.708	84.5439	62.9561	69.4981
0.653	101.669	84.6486	62.7449	69.6816
0.654	101.908	84.4991	62.6876	69.5989
0.655	101.978	84.344	62.7427	69.37
0.656	102.258	84.3101	62.8357	69.663
0.657	102.185	84.2255	62.2595	69.833
0.658	102.209	84.4995	62.2341	69.6986
0.659	102.212	84.3035	62.5681	69.1963
0.66	101.804	84.5933	62.7254	69.5694
0.661	101.906	84.6458	62.7508	69.7105
0.662	101.584	84.5351	63.0187	69.3252
0.663	101.55	84.6712	62.3351	69.0102
0.664	101.771	84.5135	62.7284	69.1499
0.665	101.467	84.4267	63.0042	69.1591
0.666	101.287	84.4306	62.978	68.9544
0.667	101.381	84.6102	63.4137	68.7862
0.668	101.548	85.0035	63.5528	68.3294
0.669	101.541	84.9408	63.4913	67.5782
0.67	101.864	84.6012	63.785	67.1925
0.671	101.626	84.5465	63.8919	67.1013
0.672	101.371	84.3438	63.6958	67.3169
0.673	101.682	84.2786	63.8945	67.4232
0.674	101.199	84.4436	64.1283	67.727
0.675	101.291	84.5084	63.7004	67.9266
0.676	102.185	84.5883	63.0344	68.4901
0.677	101.586	84.5144	63.3368	68.4247
0.678	101.563	84.7122	63.2794	68.3276
0.679	101.905	84.869	63.1304	68.128
0.68	101.929	84.7869	63.1155	68.1105
0.681	102.071	84.9027	62.9733	68.0817
0.682	102.243	85.1074	63.0773	67.9561
0.683	102.087	85.0642	62.6856	68.2741
0.684	101.88	85.2027	62.5996	68.4649
0.685	101.66	85.1439	62.4992	68.2016
0.686	101.602	85.2223	62.6383	67.9774
0.687	101.333	85.2935	62.0729	67.8644
0.688	101.407	85.7738	61.6358	68.0564
0.689	100.948	85.7855	61.5505	67.9378
0.69	101.377	85.7294	61.5852	68.0245
0.691	101.577	85.499	61.4283	68.8414
0.692	102.07	85.5409	61.4887	68.8087
0.693	102.108	85.2385	61.5771	68.8993
0.694	101.826	85.3621	62.0401	68.8434
0.695	101.509	85.2427	62.521	69.0175
0.696	101.736	85.2917	62.5539	69.5365
0.697	101.87	85.5206	62.0848	69.5779
0.698	101.904	85.5921	61.8874	69.6377
0.699	102.22	86.041	61.8891	69.5554
0.7	101.791	86.0147	61.8309	69.4697
0.701	101.8	85.6742	61.8837	69.6197
0.702	101.567	85.5754	62.0743	69.4665
0.703	101.801	85.8254	62.0687	69.3435
0.704	101.932	85.6954	61.572	69.3213
0.705	101.795	85.8771	61.3285	69.1766
0.706	101.419	86.278	61.761	68.974
0.707	101.417	86.1703	62.0609	68.9944
0.708	101.174	85.8408	62.4029	68.7346
0.709	100.979	86.4941	62.6512	69.0022
0.71	101.337	86.0504	62.6621	68.8968
0.711	100.837	86.4254	62.5827	68.7749
0.712	100.456	86.3527	62.2354	68.9231
0.713	100.502	86.5475	62.3558	68.9499
0.714	100.07	86.5377	62.848	68.6075
0.715	99.808	86.4284	63.0532	68.7039
0.716	100.029	86.3812	63.2034	68.3161
0.717	100.429	86.4125	63.3353	68.074
0.718	100.538	86.3789	63.4461	68.2893
0.719	100.501	86.1881	63.4061	68.783
0.72	100.587	86.2745	63.6546	68.9128
0.721	100.203	86.51	63.3766	68.7603
0.722	99.8593	86.5381	63.4701	69.008
0.723	100.171	86.4982	63.512	68.8604
0.724	100.421	86.5011	63.3215	69.1144
0.725	100.862	86.3406	62.8159	68.9962
0.726	100.521	85.7969	63.072	68.843
0.727	100.915	85.3124	63.3433	68.7144
0.728	101.116	85.5135	63.1128	68.4212
0.729	101.289	85.3508	63.2486	68.2151
0.73	101.115	85.5986	63.3584	68.5441
0.731	101.024	85.9712	63.1933	68.8967
0.732	101.193	85.9467	63.1989	68.9023
0.733	100.912	86.1176	63.0535	69.2332
0.734	100.704	86.048	63.0791	68.6561
0.735	100.734	86.0222	63.2548	68.2991
0.736	100.929	85.9899	63.2939	68.2155
0.737	100.97	86.2579	62.817	68.2261
0.738	101.091	86.5167	63.1571	68.5799
0.739	100.964	86.3768	63.2737	68.8109
0.74	100.806	86.4047	63.504	68.9749
0.741	100.592	86.3632	64.0164	68.9602
0.742	100.482	86.1957	64.2667	68.8048
0.743	100.855	86.2416	64.3214	68.6803
0.744	100.537	86.1499	64.2006	68.9713
0.745	100.705	85.9768	64.2759	69.0392
0.746	100.483	86.0819	64.2438	68.8651
0.747	100.607	86.1897	64.2369	68.8113
0.748	100.664	86.5613	63.7437	68.8595
0.749	100.94	86.3419	64.2516	69.206
0.75	100.986	86.5527	64.7997	69.1917
0.751	101.174	86.5288	65.0657	69.4922
0.752	101.37	86.6142	65.1363	69.6344
0.753	100.816	86.3746	64.7922	69.5568
0.754	100.878	86.2869	64.9969	69.7416
0.755	100.905	85.983	65.019	69.7199
0.756	100.469	86.2933	64.9671	69.5298
0.757	100.616	86.6345	64.9058	69.4709
0.758	100.669	87.078	64.831	69.4208
0.759	100.762	87.6624	65.0751	69.4397
0.76	100.939	87.3066	64.6021	69.7081
0.761	101.054	87.1065	64.516	70.5254
0.762	101.151	86.9308	64.5709	70.7009
0.763	101.114	87.0137	64.9393	70.6618
0.764	100.87	87.1388	65.2623	70.7616
0.765	100.776	87.122	65.1283	70.7227
0.766	100.896	86.7433	64.8804	71.1974
0.767	100.464	86.1933	64.9199	71.4882
0.768	101.158	86.0914	64.9887	71.7232
0.769	101.41	86.1047	64.6863	71.5882
0.77	101.18	85.8639	64.559	71.2775
0.771	100.984	86.1347	64.2687	71.1626
0.772	100.738	85.9572	64.0562	71.3596
0.773	100.8	86.2934	64.0467	71.6818
0.774	100.97	86.2276	64.0688	71.0529
0.775	100.737	85.865	63.8092	71.0121
0.776	100.808	86.1038	63.7946	70.7
0.777	100.98	86.3048	64.1792	70.5266
0.778	101.054	86.0535	64.4275	70.5779
0.779	100.603	86.1431	64.5478	70.5118
0.78	101.098	86.2845	64.4824	70.1945
0.781	100.91	86.0702	64.5141	69.6642
0.782	101.267	86.0936	64.3421	69.7484
0.783	101.295	86.3464	64.5793	69.6545
0.784	101.115	86.3415	64.5783	69.9478
0.785	101.427	86.5745	64.6104	70.2237
0.786	101.333	86.4796	64.6658	70.0803
0.787	100.942	86.1467	64.8745	69.9271
0.788	101.091	85.9946	65.0791	69.7294
0.789	100.964	85.6158	65.2027	69.774
0.79	101.123	85.5473	65.1967	70.1601
0.791	101.364	85.1686	65.1706	70.1788
0.792	101.39	84.8762	65.5107	70.3262
0.793	101.316	84.8909	65.3883	70.6779
0.794	101.796	84.8234	65.5869	70.9068
0.795	102.082	84.607	65.7962	70.9484
0.796	102.098	84.7942	65.4288	70.4276
0.797	102.292	85.0476	65.3314	70.0341
0.798	102.055	84.9898	65.3242	69.9601
0.799	101.785	84.8646	65.3703	69.8875
0.8	101.917	85.0928	65.2015	70.1337
0.801	102.069	85.2957	65.4261	70.1901
0.802	101.829	85.7458	64.9636	70.0759
0.803	101.906	85.5892	64.7954	69.6525
0.804	101.884	85.6203	64.5799	69.4592
0.805	101.292	85.647	64.3617	69.3367
0.806	100.737	85.6401	64.0961	69.1358
0.807	100.531	85.2694	63.9768	69.0753
0.808	100.156	85.4607	63.9236	69.4255
0.809	100.248	85.4538	64.2113	69.4608
0.81	100.198	85.7025	64.2353	69.4668
0.811	99.8295	85.3973	64.5199	69.235
0.812	100.15	85.2964	64.4325	68.8337
0.813	99.9235	85.4726	64.0279	68.8175
0.814	99.8216	85.4997	64.0725	68.9363
0.815	99.7386	85.7615	63.7685	69.1055
0.816	100.218	85.4566	63.8602	69.2828
0.817	100.451	85.7225	63.6733	69.0533
0.818	100.212	85.6852	64.0031	69.1072
0.819	100.507	85.4582	63.5054	69.2819
0.82	100.484	85.4826	63.3214	69.246
0.821	100.795	85.3418	62.9392	68.9879
0.822	100.712	85.3044	62.3246	69.2336
0.823	100.167	85	62.3397	69.3434
0.824	100.205	84.82	62.358	69.1477
0.825	99.6031	84.7859	62.5227	69.2427
0.826	99.3262	84.8089	62.6047	69.2584
0.827	98.7837	85.1813	62.9218	69.1321
0.828	99.3602	85.4165	62.8332	69.4264
0.829	99.0793	85.4926	63.1746	68.9806
0.83	99.0347	85.3566	62.8654	69.1188
0.831	99.3901	85.6865	63.0063	69.6299
0.832	99.1091	85.7483	63.3494	69.6288
0.833	99.114	85.6878	63.3277	69.8641
0.834	99.4202	85.61	63.6607	69.5803
0.835	99.8285	85.6662	63.8183	69.2257
0.836	99.967	85.4159	63.6875	69.3119
0.837	99.958	85.0065	64.1026	69.1927
0.838	99.9284	85.1316	64.4454	69.0743
0.839	100.277	85.561	64.3927	68.8148
0.84	100.573	84.9547	64.068	69.3574
0.841	100.58	85.1525	64.2812	69.2346
0.842	100.245	85.4294	64.7973	68.6284
0.843	100.696	85.7765	64.6338	68.4685
0.844	99.9932	86.1259	65.0839	68.7768
0.845	99.8052	86.0245	65.1989	68.8565
0.846	99.6985	86.1132	64.6841	68.8936
0.847	99.5888	85.9839	64.2327	69.0213
0.848	99.268	86.0279	64.7267	68.6973
0.849	99.7739	85.79	64.3889	68.7173
0.85	99.5706	86.0992	63.7909	69.054
0.851	99.6525	85.6176	64.0422	68.9597
0.852	99.683	85.6093	64.5514	68.7345
0.853	99.6854	85.9088	64.7979	68.4939
0.854	99.5711	85.9892	64.9014	68.0067
0.855	99.0355	85.7064	64.9042	68.1443
0.856	99.1956	85.7878	65.0627	67.8493
0.857	99.2236	86.0948	64.6099	67.8158
0.858	99.63	86.2693	64.3845	67.864
0.859	99.4789	86.0769	64.6548	67.8837
0.86	99.1817	86.788	64.4371	67.9397
0.861	99.1272	86.7284	64.179	67.7926
0.862	99.5003	87.1278	64.186	67.8732
0.863	99.2761	86.9968	64.609	68.4137
0.864	99.4209	86.6825	64.6815	68.2752
0.865	99.3972	86.4605	64.9398	68.8353
0.866	99.5952	86.6308	65.1769	68.7342
0.867	99.655	86.2294	65.3229	68.9557
0.868	99.6027	85.9762	65.495	68.631
0.869	99.6015	86.068	65.4073	68.2376
0.87	99.5862	86.0239	65.6206	68.1158
0.871	99.5887	86.2344	65.6187	68.1662
0.872	100.113	85.724	65.6185	68.3633
0.873	99.9354	85.876	65.7592	68.0082
0.874	99.9661	86.2551	66.1453	67.9785
0.875	99.9854	86.3273	65.9075	67.8113
0.876	100.047	86.4084	65.7122	68.5423
0.877	99.8796	86.3424	65.8018	67.969
0.878	99.7527	86.5831	65.9465	67.9051
0.879	99.6399	86.4156	65.4737	68.0178
0.88	99.5586	86.5464	65.4295	68.3002
0.881	99.5986	86.5659	65.4299	68.2147
0.882	99.4124	86.7979	65.6522	68.4094
0.883	99.4416	86.2837	65.7633	68.3245
0.884	99.6979	86.0508	65.4504	68.2382
0.885	99.5894	86.0825	65.562	68.2898
0.886	99.0821	85.8585	66.0138	68.1825
0.887	98.7383	85.6572	66.0056	68.447
0.888	99.26	85.614	66.1779	68.4536
0.889	98.9567	85.7764	66.3427	68.4526
0.89	99.0284	85.5196	66.4929	68.6428
0.891	98.5767	85.4289	66.1443	68.1841
0.892	98.9535	85.4803	66.2512	67.8125
0.893	98.6597	84.9973	66.2229	68.0545
0.894	99.1035	84.7565	66.8634	68.1438
0.895	98.8506	84.4602	67.0244	68.1689
0.896	99.2156	84.2748	66.9117	68.0189
0.897	99.2734	83.6258	67.3083	68.0831
0.898	99.2524	83.545	67.4008	68.2688
0.899	99.3877	83.5448	67.5576	68.0899
0.9	99.7056	83.3972	67.5996	68.1219
0.901	99.7397	83.1191	67.8296	68.025
0.902	99.5679	83.2968	67.5823	68.0328
0.903	99.4857	82.9069	67.5146	67.9638
0.904	99.9664	83.2927	67.1432	67.9702
0.905	99.6557	83.3085	67.3715	68.29
0.906	100.406	83.4472	67.3083	68.2588
0.907	99.8362	83.6102	67.6157	68.3093
0.908	99.9642	83.5771	67.6506	68.5886
0.909	100.083	83.5466	67.7012	68.61
0.91	100.154	83.9247	67.6223	68.4184
0.911	100.211	83.8078	67.4663	68.4531
0.912	99.9341	84.0132	67.4684	68.4763
0.913	99.8399	84.2082	67.2091	68.9711
0.914	99.9747	83.9835	67.3336	68.9984
0.915	100.063	84.0917	67.2422	68.4827
0.916	100.822	84.3218	67.1159	68.4333
0.917	100.73	83.9986	66.7406	68.4294
0.918	100.444	84.1415	66.8682	68.7987
0.919	100.22	83.8244	66.7229	69.4695
0.92	100.686	83.9962	66.6927	69.5623
0.921	100.437	84.3291	66.6751	69.7015
0.922	100.375	84.609	66.7635	69.3659
0.923	100.317	84.7238	66.8751	69.415
0.924	100.578	84.8458	66.6608	69.5146
0.925	100.302	85.0608	66.7498	69.2799
0.926	99.9033	85.1361	66.3997	69.2166
0.927	99.6804	84.8703	66.6946	69.1622
0.928	99.6691	85.1565	66.6067	69.5005
0.929	99.9228	85.0374	66.3409	69.8436
0.93	100.195	84.9288	66.0529	69.6815
0.931	100.374	84.9097	65.3964	69.5151
0.932	100.506	85.3278	65.5915	69.3347
0.933	100.449	85.2696	65.4229	69.0372
0.934	100.765	85.2398	65.5453	68.9897
0.935	100.967	85.0493	65.8853	68.9664
0.936	101.141	84.9481	66.0809	69.0805
0.937	101.459	84.9795	65.9715	68.9998
0.938	101.136	84.8761	66.0491	69.1686
0.939	101.43	84.9222	66.2557	69.346
0.94	101.543	84.6916	66.0534	69.4045
0.941	101.644	84.4287	66.1863	69.2297
0.942	101.841	84.8902	66.246	68.9522
0.943	101.113	84.6906	65.8397	68.8365
0.944	101.073	84.913	65.8228	68.2633
0.945	100.944	84.5988	65.972	68.4269
0.946	100.646	84.4733	65.8936	68.5043
0.947	100.807	84.2774	66.0407	68.6453
0.948	100.78	84.4339	66.0323	68.5771
0.949	100.937	84.4996	66.2643	68.3672
0.95	101.064	84.4393	65.9217	68.2744
0.951	101.063	84.1591	65.7156	68.1631
0.952	101.297	84.2821	65.8502	68.0901
0.953	100.802	84.5969	66.2537	68.6528
0.954	100.764	84.9173	66.004	69.2228
0.955	100.795	84.8359	65.5215	68.9852
0.956	100.459	84.8637	64.6732	69.0471
0.957	100.768	85.2003	64.5558	68.9038
0.958	100.755	85.2957	64.5599	68.4616
0.959	100.534	85.3284	64.4758	68.5338
0.96	100.809	84.9094	64.6581	68.7623
0.961	99.9565	84.997	64.7218	68.5161
0.962	100.062	85.1414	64.6003	68.6343
0.963	100.071	85.1225	64.4122	68.4174
0.964	99.8733	85.1133	64.6617	68.1861
0.965	99.6534	84.9368	64.9112	68.3671
0.966	99.5429	85.1989	64.6949	68.2273
0.967	99.769	85.1857	64.8354	68.1708
0.968	99.9132	85.369	64.3758	68.5289
0.969	100.373	85.412	64.0283	68.6916
0.97	100.066	85.6074	63.974	68.9517
0.971	99.6866	85.5331	64.5915	69.012
0.972	99.5894	85.3948	64.6217	68.9521
0.973	99.663	85.4455	64.7867	68.9659
0.974	99.9146	85.3602	64.3151	68.9852
0.975	100.107	85.1641	64.5267	68.7853
0.976	100.708	85.1555	64.7935	68.6625
0.977	100.485	85.0043	65.0903	68.3958
0.978	100.942	85.3356	64.9954	67.9706
0.979	101.113	85.3646	65.36	67.9085
0.98	100.96	85.5088	65.9057	67.3666
0.981	100.682	85.6606	65.6532	67.5009
0.982	100.465	85.7777	65.2075	67.5378
0.983	100.83	85.66	65.2229	67.6167
0.984	100.587	85.3374	65.3797	67.9436
0.985	100.916	85.2697	65.2716	67.7129
0.986	100.87	85.3957	65.3259	67.9829
0.987	101.174	86.1104	65.3254	68.1179
0.988	101.294	86.1202	65.2098	68.2155
0.989	101.284	86.2775	64.9867	68.3669
0.99	101.232	85.9105	65.1497	68.0552
0.991	101.053	86.2527	64.8748	67.9493
0.992	101.666	86.4773	64.848	68.1087
0.993	101.797	86.3062	64.9792	68.1671
0.994	101.66	86.0407	64.9121	68.4335
0.995	102.004	86.0446	65.0571	68.474
0.996	102.429	86.3447	64.8617	68.3916
0.997	102.578	86.3193	65.0125	67.968
0.998	102.294	86.3689	65.1012	68.0179
0.999	102.159	86.2301	65.1415	68.5254
1	102.691	86.2318	65.3061	69.293
1.001	103.12	86.4027	65.4579	69.1995
1.002	103.348	86.6695	65.641	69.1475
1.003	103.899	86.097	65.4371	69.1025
1.004	103.27	85.9677	65.1	68.8209
1.005	102.978	85.9669	65.1598	68.5167
1.006	102.587	86.087	65.0331	68.8476
1.007	103.067	86.0782	64.7353	69.1054
1.008	102.653	86.2813	65.0884	69.6538
1.009	102.965	86.3024	65.0676	69.7797
1.01	102.796	86.4638	64.9246	69.5836
1.011	102.605	86.4536	64.8978	69.5092
1.012	102.752	86.4934	64.3767	69.3936
1.013	102.722	86.834	64.1829	69.2274
1.014	102.672	86.7154	64.6319	69.6166
1.015	102.704	86.4553	64.4961	69.5606
1.016	102.938	85.7985	64.4717	69.4393
1.017	102.869	85.6161	65.0125	69.3925
1.018	102.777	85.5319	64.8438	69.0911
1.019	103.082	85.598	64.6662	69.2323
1.02	103.568	85.6724	64.7523	69.2882
1.021	103.547	85.2966	64.8483	69.5048
1.022	103.216	85.0076	64.7294	69.8251
1.023	103.462	84.8657	65.355	70.1681
1.024	103.862	85.2873	65.7849	69.6636
1.025	103.51	84.8752	65.2732	69.2694
1.026	103.901	84.6583	65.2019	69.213
1.027	104.19	84.7309	65.4904	68.988
1.028	103.945	84.6967	65.4847	69.1057
1.029	103.508	84.6837	65.6233	68.9456
1.03	103.864	84.8066	65.6069	69.1556
1.031	103.606	84.8856	65.5319	69.343
1.032	103.328	85.1537	65.8738	69.5375
1.033	103.247	85.0357	65.7253	69.7234
1.034	102.978	84.9695	65.6184	69.5397
1.035	102.961	84.9281	65.3316	69.6538
1.036	102.771	85.1874	65.6153	69.5986
1.037	103.2	85.1397	65.6923	69.5179
1.038	103.528	85.4636	65.3827	69.7057
1.039	103.46	85.2971	65.1701	69.3444
1.04	103.873	85.2808	64.8313	69.1884
1.041	104.162	85.6099	65.0889	69.2213
1.042	104.425	85.6284	64.7589	69.6871
1.043	104.33	85.7592	64.5692	69.7381
1.044	104.539	86.0597	64.4996	68.9608
1.045	104.166	85.9959	64.1911	68.2934
1.046	103.782	85.8623	63.9154	68.6745
1.047	104.042	85.7958	63.6632	68.6029
1.048	103.948	86.142	63.6262	68.3844
1.049	103.991	85.7468	63.7323	67.9188
1.05	104.126	85.6031	63.9292	67.4925
1.051	103.951	85.573	63.8113	67.8951
1.052	104.056	85.5247	63.6852	67.7907
1.053	104.05	85.4921	64.2801	68.4318
1.054	103.965	85.6578	64.9524	68.8825
1.055	103.81	85.1897	64.9477	68.5836
1.056	103.895	85.3424	65.2342	68.5816
1.057	104.373	85.6628	65.223	69.0485
1.058	104.306	85.92	65.4727	68.9498
1.059	103.661	85.898	65.657	69.0451
1.06	104.157	85.9287	65.246	68.8815
1.061	104.215	85.6506	64.5848	68.7282
1.062	104.091	85.4693	64.4786	68.6228
1.063	104.273	85.1756	64.5558	68.6195
1.064	104.293	84.9907	64.6514	68.7873
1.065	104.142	85.2709	64.7294	68.5334
1.066	104.661	84.9954	65.2627	68.5758
1.067	104.315	84.8333	65.497	68.6898
1.068	104.17	84.5249	65.5349	69.0368
1.069	104.25	83.9699	65.583	68.6777
1.07	104.24	84.046	65.6284	68.7953
1.071	103.719	84.2578	65.6309	68.3721
1.072	104.076	84.4527	65.4797	68.7172
1.073	103.875	84.7809	65.3609	68.8428
1.074	103.79	84.5643	65.4025	69.118
1.075	103.992	84.2941	65.011	69.0144
1.076	104.116	84.346	65.4266	68.6441
1.077	104.082	84.3663	65.8098	68.2653
1.078	104.564	84.3541	65.658	68.4535
1.079	104.506	84.4753	65.9652	68.2935
1.08	104.263	84.5511	65.5039	68.5631
1.081	104.186	84.4277	65.4226	68.3491
1.082	104.677	84.6969	65.2772	68.197
1.083	104.609	84.1274	64.8835	68.0167
1.084	104.251	84.024	64.8345	68.2547
1.085	104.193	83.6955	64.8749	68.4205
1.086	103.933	83.4186	64.9771	68.7523
1.087	104.327	82.9884	65.2663	68.9944
1.088	104.283	83.0182	65.7825	68.4105
1.089	104.517	83.4256	65.803	68.9823
1.09	104.557	83.1637	65.7135	69.517
1.091	103.993	82.7488	65.9246	69.5687
1.092	104.274	82.6652	66.2376	69.6601
1.093	104.42	83.0253	66.124	70.0202
1.094	104.532	83.3615	65.7661	70.0698
1.095	104.663	83.4073	65.7393	70.2499
1.096	104.971	83.4409	65.311	69.6866
1.097	105.077	83.2543	64.7359	69.3651
1.098	105.012	83.1128	64.5032	69.2844
1.099	105.097	83.5169	64.9812	69.0554
1.1	105.036	83.5467	65.4809	69.3316
1.101	105.219	83.5064	65.4481	69.2666
1.102	104.944	83.427	65.7537	69.527
1.103	104.97	83.2392	66.2274	69.6567
1.104	105.294	83.346	66.2782	69.7319
1.105	105.145	83.025	65.8815	69.5274
1.106	105.265	83.2027	65.7828	69.479
1.107	105.073	83.1555	66.198	69.5628
1.108	105.028	82.9987	66.2507	70.1298
1.109	104.921	82.9506	66.1559	69.8955
1.11	104.883	82.7425	65.9422	69.5505
1.111	105.166	82.8425	65.8596	69.699
1.112	104.9	83.0846	65.9418	69.3921
1.113	104.332	82.9325	65.7502	69.5285
1.114	104.719	83.3422	65.8611	69.7508
1.115	104.748	83.6793	65.903	70.0796
1.116	104.938	83.277	66.1884	70.003
1.117	104.645	83.1876	66.3164	70.1928
1.118	104.713	82.8139	66.4578	70.2605
1.119	104.803	82.7983	66.4812	70.1572
1.12	104.973	83.3939	66.658	70.1991
1.121	105.221	82.9625	66.5037	70.1682
1.122	105.502	82.7401	66.2942	70.3846
1.123	105.706	83.4537	66.069	70.4709
1.124	105.383	83.2079	65.8888	70.5962
1.125	105.184	83.0523	66.3455	70.2169
1.126	104.744	82.6639	66.2725	70.7292
1.127	104.688	82.5171	66.1657	70.7501
1.128	104.591	82.4811	66.3705	70.6695
1.129	104.718	82.5178	66.2067	70.4526
1.13	104.359	82.2426	66.1586	70.5618
1.131	104.696	82.1526	66.6744	70.7357
1.132	104.386	81.6587	66.6136	70.9518
1.133	104.684	81.7555	66.5959	70.5784
1.134	105.306	82.2673	66.5535	70.2858
1.135	105.385	81.9827	66.3613	70.3559
1.136	105.258	81.7128	66.703	69.8944
1.137	104.829	82.4499	66.8492	69.752
1.138	104.724	82.9402	67.1214	69.9193
1.139	104.194	83.2273	66.7561	69.9029
1.14	104.302	83.1698	66.6889	69.561
1.141	104.566	83.3917	66.6986	69.5709
1.142	104.788	83.2945	66.8002	69.339
1.143	104.365	83.3931	67.0037	69.3154
1.144	104.128	83.4886	67.1318	69.104
1.145	104.236	83.1945	67.0468	68.7437
1.146	104.267	83.3522	66.6985	68.9474
1.147	104.451	83.3275	66.7237	69.4687
1.148	104.232	83.35	67.0816	69.9135
1.149	104.219	83.493	67.1278	70.0259
1.15	104.623	83.2417	66.7034	69.9099
1.151	104.642	83.0586	66.3976	69.4743
1.152	104.716	83.3573	66.606	69.5032
1.153	104.554	83.4154	66.4465	69.4937
1.154	104.464	83.5063	66.1461	69.2027
1.155	104.564	83.3399	66.0643	69.0878
1.156	103.925	83.2947	65.9989	68.7577
1.157	104.052	83.5714	66.3499	68.4966
1.158	104.231	83.8435	66.1907	68.3981
1.159	103.811	83.8067	65.8321	68.1301
1.16	103.807	83.7791	65.9202	68.3962
1.161	104.054	83.9322	65.7733	67.8715
1.162	104.036	83.7964	65.3005	67.4799
1.163	103.94	83.9296	64.7592	67.2905
1.164	104.218	84.1004	64.6891	67.38
1.165	104.261	84.1342	64.9806	67.1512
1.166	104.222	83.9452	64.6305	67.1999
1.167	103.72	83.8301	65.0108	67.2655
1.168	103.741	83.9318	65.3253	67.332
1.169	104.248	84.108	65.8227	67.5636
1.17	104.317	83.8675	65.5387	67.7118
1.171	104.328	84.0212	65.4785	68.1002
1.172	104.044	84.0191	65.3416	68.2587
1.173	104.656	84.0062	65.1239	68.0557
1.174	104.451	84.0202	65.0595	68.1872
1.175	104.17	83.8673	65.0672	68.0916
1.176	104.025	83.8178	65.2667	68.1895
1.177	104.285	83.7964	65.463	68.1465
1.178	103.624	83.8284	65.4423	68.0658
1.179	103.82	83.8074	65.3965	68.2581
1.18	104.36	83.9287	64.9775	68.4653
1.181	103.839	83.5113	64.8138	68.1631
1.182	104.067	83.2907	64.8079	67.9063
1.183	103.695	83.6068	64.6656	67.7345
1.184	103.629	83.7954	64.4557	67.7117
1.185	103.229	83.4738	64.533	67.8153
1.186	103.31	83.2288	64.5604	67.7108
1.187	103.993	83.2	64.7678	67.8196
1.188	103.99	83.0193	64.8973	67.9129
1.189	103.716	82.8382	64.7867	68.2762
1.19	103.517	82.7217	65.2708	67.8836
1.191	103.509	82.8037	65.4016	67.9315
1.192	103.257	82.6053	64.9993	67.4136
1.193	103.723	82.166	65.2062	67.4605
1.194	103.219	81.8062	65.3865	67.3036
1.195	103.212	81.67	65.4706	67.6247
1.196	103.853	81.8738	65.788	67.7379
1.197	103.974	82.088	66.0548	68.0879
1.198	103.654	81.7958	66.0955	68.1932
1.199	103.876	81.5387	66.1654	67.7404
1.2	103.555	81.5126	65.7237	67.426
1.201	103.577	81.4281	65.0838	67.6493
1.202	103.187	81.4628	64.9714	68.0082
1.203	102.788	80.9285	64.9679	67.5869
1.204	103.272	80.8487	65.1469	67.4718
1.205	103.266	80.989	65.6403	67.4197
1.206	103.314	80.9783	66.0618	67.5793
1.207	103.328	81.0837	65.954	67.5152
1.208	103.377	81.1546	65.7418	66.814
1.209	103.415	80.8624	65.3319	67.1344
1.21	103.566	80.7598	65.1171	67.1006
1.211	103.198	80.8257	64.999	66.905
1.212	103.275	81.0357	65.088	67.0994
1.213	103.53	81.0798	65.3084	67.4547
1.214	103.308	81.0832	65.2368	67.4348
1.215	103.197	80.7636	65.2203	67.2901
1.216	103.491	80.4513	65.3928	66.9841
1.217	103.395	80.2758	65.4422	66.5096
1.218	103.311	80.5499	65.4359	66.2131
1.219	103.54	80.7509	65.1192	66.0654
1.22	103.472	80.8747	65.0767	66.2177
1.221	103.768	81.3391	65.1194	66.0939
1.222	103.247	81.2732	65.0107	66.3645
1.223	103.655	81.3153	65.0328	66.2847
1.224	103.978	80.9685	64.8454	66.2867
1.225	104.103	80.427	64.8967	65.9164
1.226	103.886	80.546	64.1185	65.4448
1.227	104.087	80.5001	63.9461	65.249
1.228	104.089	80.3654	63.9281	65.4426
1.229	104.407	80.2259	64.0703	65.6017
1.23	104.582	80.7376	64.1723	65.7073
1.231	104.61	80.6375	64.1358	65.3581
1.232	104.537	80.4178	64.3216	65.6006
1.233	104.365	80.2314	64.1909	65.4238
1.234	104.339	80.1375	63.9896	65.354
1.235	103.989	80.5117	64.3406	65.5194
1.236	104.076	80.6954	64.252	65.9094
1.237	103.911	81.0692	64.2635	66.2306
1.238	104.032	80.677	64.5023	66.3345
1.239	104.198	80.6008	64.4773	66.3871
1.24	104.395	80.6534	64.4496	66.251
1.241	103.855	80.749	64.3223	66.1863
1.242	103.871	80.4344	64.1504	66.0727
1.243	104.531	80.4552	63.9677	65.7962
1.244	104.661	80.4663	63.8398	65.9051
1.245	104.659	80.0907	64.3071	65.6596
1.246	104.64	79.8554	64.2605	65.5535
1.247	104.939	79.9278	64.3741	65.8724
1.248	105.211	79.651	64.4799	65.7456
1.249	104.909	79.5506	64.3664	65.9125
1.25	105.197	79.3706	64.2956	66.0086
1.251	105.081	79.2805	64.3119	65.6536
1.252	105.035	79.4243	64.6389	65.3397
1.253	105.454	79.6712	64.4271	66.0047
1.254	105.472	80.1453	64.4609	65.977
1.255	105.64	79.7768	64.337	65.9969
1.256	105.596	79.765	64.5448	66.0499
1.257	105.239	79.9719	64.7479	66.1273
1.258	105.823	79.6708	64.6935	65.9676
1.259	106.077	79.2365	64.6467	65.875
1.26	106.191	79.5408	64.2775	66.0117
1.261	106.325	79.664	64.1539	65.9074
1.262	106.346	79.4011	64.6789	65.6728
1.263	106.251	79.3475	64.7389	65.7
1.264	106.376	79.0926	64.861	66.1612
1.265	106.226	78.6797	65.0331	66.1026
1.266	106.307	79.1561	64.9013	66.074
1.267	106.144	78.8776	64.7294	66.0365
1.268	106.366	78.8827	64.7368	66.2091
1.269	106.437	78.9314	64.6996	65.7881
1.27	106.811	79.1428	64.2045	66.3505
1.271	106.647	79.1427	64.4383	66.4687
1.272	106.806	78.9394	64.416	66.2077
1.273	106.84	78.9687	64.3527	66.4532
1.274	106.993	78.5984	64.6176	66.0858
1.275	106.707	78.5812	64.4871	65.89
1.276	106.429	78.9177	65.1211	66.3619
1.277	106.33	79.1008	65.2508	66.1074
1.278	106.026	79.057	65.2981	66.1571
1.279	106.629	79.3515	65.5273	66.4201
1.28	106.42	79.392	65.5217	66.2037
1.281	106.395	79.7946	65.7343	65.8485
1.282	106.905	79.7757	65.7568	65.5938
1.283	106.631	79.607	65.7696	65.9212
1.284	106.725	79.4194	66.263	66.0687
1.285	106.332	79.6199	66.1585	66.0119
1.286	106.443	79.1696	65.8454	65.6177
1.287	106.591	79.3577	65.7919	65.3357
1.288	106.514	79.8711	65.612	65.7248
1.289	106.279	79.8077	65.438	66.0307
1.29	106.166	80.0245	65.166	65.8604
1.291	106.123	79.6994	65.165	65.973
1.292	106.254	79.2584	65.4072	66.5403
1.293	105.967	79.333	65.801	66.8631
1.294	106.208	79.3445	65.8792	66.3239
1.295	106.479	79.375	65.5389	66.2482
1.296	106.809	79.6578	65.4534	66.355
1.297	106.725	79.7507	65.5984	66.3444
1.298	106.698	79.8723	65.5472	66.4776
1.299	106.882	79.6772	65.0892	66.6312
1.3	107.109	79.5046	64.8264	66.4597
1.301	107.202	79.5175	65.0551	66.1684
1.302	106.969	78.901	65.0302	66.0197
1.303	106.707	78.583	65.4845	66.4746
1.304	106.875	78.8549	65.4426	66.1023
1.305	106.559	78.8117	65.5321	65.9436
1.306	106.639	78.6252	65.3513	65.4771
1.307	106.613	78.8128	65.5699	65.9891
1.308	106.347	78.5353	65.7906	66.1783
1.309	105.979	78.87	65.9071	66.4041
1.31	106.838	78.7861	66.343	66.5836
1.311	106.813	78.6884	66.5699	66.7871
1.312	106.409	78.1936	66.3303	66.4846
1.313	106.097	77.7012	66.3931	67.2141
1.314	106.157	77.9788	66.388	67.1482
1.315	106.528	77.9288	66.8497	67.1928
1.316	106.854	77.4479	66.9382	66.6738
1.317	107.079	77.1307	66.9511	66.7637
1.318	107.45	77.0849	66.5703	66.9507
1.319	107.285	77.0998	66.8099	66.7408
1.32	107.159	77.3361	66.9023	66.8044
1.321	107.559	77.3301	66.9003	66.8481
1.322	107.832	77.5563	66.8722	67.0192
1.323	107.58	77.3483	67.0144	66.9551
1.324	107.37	77.577	67.2435	67.2022
1.325	107.361	77.8924	67.181	67.2432
1.326	107.527	77.8228	67.5244	67.5347
1.327	107.283	77.9101	67.5718	67.9041
1.328	107.326	77.8719	67.3021	67.7524
1.329	107.253	77.8351	67.4838	67.6834
1.33	107.195	78.1944	67.3453	67.6365
1.331	107.622	78.0635	67.181	67.7936
1.332	107.878	78.0582	67.3668	67.8874
1.333	108.095	77.7199	67.6808	68.1723
1.334	108.375	77.9403	67.9041	68.2392
1.335	108.649	77.5066	67.7746	68.2064
1.336	108.478	77.6943	67.9141	68.3806
1.337	108.427	78.0633	67.6631	68.3965
1.338	108.059	77.7412	67.5838	67.7073
1.339	108.251	77.8278	67.4303	67.7013
1.34	108.189	77.3892	67.499	67.5624
1.341	108.102	77.656	67.3762	67.6675
1.342	107.769	77.8621	67.6442	67.896
1.343	107.486	77.6656	67.3771	68.0988
1.344	107.577	77.9792	67.0174	68.3969
1.345	107.753	77.9482	67.1921	68.4298
1.346	107.529	78.2989	67.064	68.2033
1.347	107.438	78.6408	66.6766	68.3593
1.348	107.711	78.6793	66.6192	68.6093
1.349	107.864	79.2984	66.7284	68.3907
1.35	107.696	79.2373	66.7748	68.2507
1.351	107.756	79.8726	66.6712	68.201
1.352	107.522	79.7347	66.5121	67.7486
1.353	107.549	79.3111	66.2876	67.5967
1.354	108.342	79.4297	66.0855	67.8325
1.355	108.318	79.4388	65.9436	68.2829
1.356	108.258	79.7447	66.0846	68.2784
1.357	107.925	80.0434	66.049	68.1357
1.358	107.934	79.8669	66.1473	67.7506
1.359	107.577	79.619	66.1142	68.3666
1.36	107.916	79.642	66.1987	68.5153
1.361	108.006	79.3152	66.5595	68.655
1.362	107.856	79.7134	66.3776	68.716
1.363	108.245	79.8068	66.2903	68.373
1.364	108.346	79.7265	66.1716	68.1453
1.365	108.331	80.0364	66.1536	68.1192
1.366	108.631	79.7951	66.1208	68.1786
1.367	109.053	79.7271	66.1107	68.3697
1.368	108.955	79.7476	66.2257	68.8818
1.369	108.741	79.7481	66.3234	68.7112
1.37	108.761	79.6159	66.4067	68.2004
1.371	109.028	79.4734	66.3564	68.3747
1.372	109.053	80.1003	65.5548	68.0325
1.373	109.07	80.1211	65.324	67.4452
1.374	109.085	80.2519	65.0713	67.3359
1.375	108.941	79.9584	65.3554	67.616
1.376	109.291	80.0062	65.5547	67.1493
1.377	109.414	80.0669	65.6848	67.5344
1.378	109.286	80.3867	66.0586	67.5027
1.379	108.738	80.6381	66.2999	67.4775
1.38	108.978	80.1415	66.1625	67.3466
1.381	108.91	79.9249	66.0341	67.1478
1.382	108.799	80.087	66.6999	67.3395
1.383	108.908	80.1659	66.2545	67.6617
1.384	108.681	80.1877	66.3382	67.7445
1.385	108.675	80.7379	66.5595	67.7646
1.386	108.941	80.2619	66.366	67.6686
1.387	108.964	80.4374	66.4969	68.2488
1.388	109.26	80.4952	66.6552	68.2334
1.389	109.058	80.631	66.9869	68.0972
1.39	109.133	80.9092	66.8135	67.9833
1.391	108.874	81.4222	66.8364	68.2826
1.392	109.2	80.9832	67.0273	68.2402
1.393	108.979	80.6922	67.0218	68.5411
1.394	109.072	80.4715	66.8953	68.1207
1.395	109.324	80.6316	67.0865	68.2277
1.396	108.963	80.8773	67.0389	68.1962
1.397	109.429	80.6834	66.6212	68.1705
1.398	109.457	80.9442	66.5724	68.2129
1.399	109.48	81.3311	66.2092	68.0969
1.4	109.799	81.7041	66.2909	67.5381
1.401	109.554	80.9253	65.9823	67.302
1.402	109.39	80.8372	66.0541	67.3637
1.403	109.027	81.5322	66.1805	67.7398
1.404	109.054	81.5434	66.049	67.6208
1.405	108.977	81.1219	66.4055	67.5229
1.406	109.205	81.3292	66.7322	67.2841
1.407	109.022	81.2453	66.5919	67.1738
1.408	108.61	81.4689	66.3122	66.8859
1.409	108.794	81.7245	66.1346	67.0744
1.41	109.046	81.9712	66.2012	66.7652
1.411	109.151	81.6592	66.5621	66.4344
1.412	109.67	81.8103	66.0392	66.1509
1.413	109.635	82.0356	66.1816	66.5319
1.414	110.08	82.6071	66.4975	66.8003
1.415	109.681	82.0453	66.5139	67.2347
1.416	109.464	82.1508	65.9963	67.0873
1.417	109.521	81.9463	65.9416	67.0367
1.418	109.176	82.8855	65.0937	66.8837
1.419	109.332	82.7454	65.2594	66.8621
1.42	109.484	82.786	65.6077	67.4741
1.421	109.399	82.4182	65.7858	67.5122
1.422	109.825	82.6607	65.709	67.417
1.423	109.892	82.4581	65.7459	67.2689
1.424	110.094	82.3858	65.9446	67.6046
1.425	109.903	82.4124	65.7707	67.5935
1.426	109.931	82.5169	65.6728	67.7808
1.427	110.052	82.4068	65.6527	68.165
1.428	110.161	82.1648	66.0373	68.4009
1.429	110.079	82.014	66.0649	68.1536
1.43	109.965	81.6149	65.938	67.6639
1.431	109.806	81.3628	65.3573	67.3222
1.432	109.7	81.6453	64.9326	67.0377
1.433	109.715	81.6592	64.8678	66.9668
1.434	109.076	81.5286	65.0457	66.7312
1.435	109.199	81.6936	65.1973	67.089
1.436	109.408	81.1029	65.4729	67.1493
1.437	109.273	80.5529	65.6693	66.8795
1.438	109.048	80.4277	65.6638	67.2913
1.439	108.975	80.6741	65.6785	67.2018
1.44	109.412	80.7025	65.4956	67.4233
1.441	109.429	80.9037	64.9577	67.169
1.442	109.58	81.2234	64.6308	66.899
1.443	109.886	81.6912	64.9245	66.6859
1.444	109.946	81.5196	64.8621	66.2122
1.445	109.953	81.2104	65.1557	66.2535
1.446	110.052	81.0879	64.6255	66.51
1.447	109.807	81.0916	64.8091	66.5931
1.448	109.44	81.6325	65.0895	66.4761
1.449	109.787	81.76	65.1269	66.543
1.45	109.923	81.2579	65.2095	66.5625
1.451	110.228	80.9301	65.5247	66.5713
1.452	110.379	81.167	65.5318	66.6158
1.453	110.295	80.9932	65.1128	66.6238
1.454	109.805	80.4656	65.1292	66.4397
1.455	109.757	80.5293	65.2699	66.6153
1.456	109.574	80.2869	65.6237	66.5441
1.457	109.45	80.2635	65.5425	66.183
1.458	109.694	80.1248	65.7513	66.2119
1.459	109.817	80.0717	65.6891	65.9596
1.46	110.015	79.9574	65.4969	65.9733
1.461	109.813	80.4775	65.4645	65.6527
1.462	109.677	80.2894	65.0785	65.6348
1.463	109.632	79.9996	65.3205	65.683
1.464	109.818	79.8744	65.2723	65.8087
1.465	110.013	80.2252	65.1974	66.0199
1.466	109.986	79.9499	65.1774	65.9063
1.467	109.545	79.8409	64.8993	66.1364
1.468	109.953	79.8757	64.9044	66.2476
1.469	110.19	79.7184	65.2572	66.3911
1.47	109.925	79.84	65.2153	66.2507
1.471	109.419	79.8094	65.3587	66.2045
1.472	109.403	79.7388	64.8707	66.1569
1.473	109.463	79.7034	64.7269	66.1656
1.474	109.231	79.5759	64.2418	66.273
1.475	109.556	79.3863	64.2037	66.123
1.476	109.762	79.6307	64.4494	65.6245
1.477	109.758	79.7651	64.1957	65.6147
1.478	109.923	80.0775	64.5834	65.6382
1.479	109.785	80.166	64.419	65.5014
1.48	110.036	80.1045	64.5527	65.3765
1.481	109.902	80.3014	64.0526	65.934
1.482	110.073	80.3002	63.8402	65.8729
1.483	110.178	79.8586	63.8187	66.2182
1.484	109.967	79.6534	63.9165	66.3667
1.485	110.325	79.5427	63.7931	66.4683
1.486	110.09	79.3236	63.9319	66.3666
1.487	110.187	79.6858	63.631	66.2147
1.488	110.38	79.9665	63.5795	66.0696
1.489	110.327	79.6994	63.5917	65.9466
1.49	110.36	79.6039	63.5607	65.8505
1.491	110.775	79.4032	63.418	66.0478
1.492	110.337	79.4884	63.48	66.3767
1.493	109.67	79.6419	63.7692	66.5169
1.494	109.326	79.2534	64.0609	66.1574
1.495	109.551	79.6045	63.9653	65.7665
1.496	109.698	79.6254	64.3549	65.6032
1.497	109.887	79.5307	64.2478	65.6889
1.498	109.968	79.1807	64.5074	65.8145
1.499	109.872	79.1364	64.4972	66.0962
1.5	109.543	78.8479	64.6291	66.3199
1.501	109.686	79.3037	64.626	66.5778
1.502	109.982	79.4919	64.4174	66.5712
1.503	110.045	79.6166	64.2718	66.0097
1.504	109.848	79.4113	64.4458	66.0496
1.505	109.249	79.1485	64.3645	66.2904
1.506	109.53	78.9223	64.4937	66.6748
1.507	108.71	78.851	64.7609	67.0226
1.508	108.857	78.7992	64.7604	67.1523
1.509	108.928	78.9792	65.0116	66.789
1.51	109.178	78.4525	65.1793	66.7456
1.511	108.833	78.2119	65.4474	66.5872
1.512	108.954	78.0672	65.4103	66.6753
1.513	108.972	77.9356	65.2851	66.4854
1.514	109.112	77.9471	65.5557	66.3964
1.515	108.888	78.1012	65.4516	66.3212
1.516	108.928	77.9425	65.532	66.4397
1.517	108.644	78.2905	65.6808	66.751
1.518	109.133	78.4371	65.4885	66.6622
1.519	109.013	78.7173	65.1782	66.218
1.52	108.798	78.711	65.2929	66.1223
1.521	108.948	79.0236	65.0495	65.9367
1.522	109.389	79.1382	64.8541	65.9232
1.523	109.493	79.3871	65.0729	66.1399
1.524	109.582	79.5551	65.2775	65.8896
1.525	109.386	79.6131	64.9852	65.9122
1.526	109.262	79.5812	65.4855	66.1558
1.527	109.604	79.2685	65.0753	66.3817
1.528	109.755	79.1662	65.2247	66.5389
1.529	109.777	79.2602	64.8975	66.4314
1.53	109.536	79.3429	64.4987	66.5236
1.531	109.803	79.119	64.3852	66.4102
1.532	110.092	79.2507	64.0849	66.2073
1.533	109.779	79.0151	63.9583	65.8573
1.534	109.887	79.0538	64.3509	65.8137
1.535	109.767	79.539	64.1279	65.6786
1.536	109.812	79.5592	64.3206	65.956
1.537	110.169	78.9304	64.6707	65.4062
1.538	110.206	78.6855	64.5659	65.5055
1.539	109.822	78.6991	64.8028	65.5399
1.54	109.694	78.7411	64.4513	65.3048
1.541	110.128	79.1118	64.7464	65.4347
1.542	110.437	79.1097	64.5466	65.5899
1.543	110.405	78.9104	64.567	65.3817
1.544	110.276	78.9002	64.3514	65.2457
1.545	110.162	78.8089	64.3986	65.307
1.546	110.56	78.5884	64.4141	65.1664
1.547	110.429	78.3032	64.5285	65.7512
1.548	110.842	78.7961	64.9513	65.8627
1.549	110.794	78.8096	64.979	65.9446
1.55	110.79	78.1849	64.8627	65.6464
1.551	110.49	78.2634	64.6326	65.4578
1.552	110.068	78.2373	64.619	65.6823
1.553	110.367	78.267	64.1714	65.4273
1.554	109.883	77.8791	64.0635	65.2484
1.555	109.994	78.4094	64.0963	65.7046
1.556	109.756	78.5757	64.0995	66.0619
1.557	109.184	79.0628	64.1003	66.0226
1.558	109.391	78.8285	63.9295	65.8983
1.559	109.46	78.7703	63.9181	66.1752
1.56	109.438	78.9891	64.1264	66.2602
1.561	109.194	78.6596	63.9984	66.7483
1.562	109.338	78.8648	64.3202	66.6955
1.563	108.979	78.3551	64.3395	66.6061
1.564	109.496	78.1978	64.7826	66.3812
1.565	109.513	78.2118	64.6196	66.1642
1.566	109.239	78.6887	64.8177	66.2591
1.567	108.861	78.9775	64.8793	66.6217
1.568	108.693	78.3869	65.0079	66.4657
1.569	108.707	78.3599	65.0494	66.6575
1.57	109.007	78.0853	64.8107	66.5734
1.571	108.726	78.6689	64.3421	66.4375
1.572	108.822	78.9371	64.1246	66.3382
1.573	108.528	78.9498	64.0459	66.5388
1.574	108.868	78.993	64.1055	66.4126
1.575	108.993	78.4558	64.7378	66.0795
1.576	108.864	78.3099	64.7963	66.1884
1.577	109.017	78.3369	65.1764	66.0968
1.578	108.83	78.3292	64.9138	66.2193
1.579	109.039	78.1991	64.9348	66.2262
1.58	108.614	77.8235	64.8381	66.5006
1.581	108.633	78.0143	64.7894	66.5688
1.582	109.101	78.1077	64.5034	66.6485
1.583	109.281	77.934	64.5971	66.773
1.584	109.528	77.6922	64.2529	66.5839
1.585	109.561	78.0347	64.4113	66.6845
1.586	109.208	77.849	64.4043	67.4386
1.587	109.634	77.7576	64.2304	67.2961
1.588	109.232	77.5643	63.6899	67.4939
1.589	109.345	77.6509	63.8914	67.6991
1.59	109.37	77.7347	63.9813	67.7946
1.591	109.232	77.8096	63.9857	67.8086
1.592	109.676	77.8311	63.79	67.3509
1.593	110.036	77.9654	63.8725	67.3101
1.594	109.768	78.1156	63.9527	67.0682
1.595	109.975	78.1441	63.8859	67.0861
1.596	110.471	78.0595	64.0502	67.2502
1.597	110.376	78.5636	63.9832	67.691
1.598	110.359	78.6038	64.3557	67.731
1.599	110.433	78.5945	64.2108	67.527
1.6	110.689	79.2431	64.1439	67.344
1.601	110.971	79.7315	64.2849	67.4122
1.602	111.059	79.5992	64.4411	67.4047
1.603	111.033	79.5088	64.3707	67.5025
1.604	111.161	79.602	64.2894	67.0614
1.605	111.202	79.4439	64.0819	67.0877
1.606	111.41	79.6733	63.8973	66.8326
1.607	111.335	79.5484	63.5598	66.3427
1.608	111.107	79.8943	63.7665	66.542
1.609	111.033	79.4	64.3884	66.9038
1.61	111.314	79.7472	64.5693	66.6973
1.611	111.177	79.7846	64.3916	66.5627
1.612	111.51	79.5995	64.9859	66.9132
1.613	111.01	79.214	65.175	67.3733
1.614	110.786	79.1385	65.6119	67.6671
1.615	110.683	78.8834	65.3939	67.6043
1.616	110.29	78.5627	65.3888	67.9623
1.617	110.186	78.7761	65.3315	67.5412
1.618	110.774	79.2452	64.8764	67.1794
1.619	110.771	79.5587	64.7174	67.2315
1.62	110.778	79.2688	64.2296	67.0174
1.621	110.33	78.948	63.943	66.911
1.622	110.469	79.1666	63.9843	66.6976
1.623	110.029	78.7575	64.3144	66.6213
1.624	110.289	79.4568	64.1866	66.9187
1.625	110.106	79.5113	63.6809	66.3204
1.626	110.174	79.2563	63.8696	66.0519
1.627	110.226	78.94	63.9896	66.0308
1.628	110.39	78.6816	63.6701	66.2597
1.629	110.322	79.0549	64.0317	66.3154
1.63	110.024	79.2828	64.7932	66.7749
1.631	110.024	79.5141	65.0149	66.8081
1.632	110.27	79.2715	64.925	66.4769
1.633	110.331	79.186	65.3115	66.7615
1.634	110.588	79.2823	65.1445	66.8731
1.635	110.786	79.4921	65.313	66.6361
1.636	110.557	79.3393	65.1027	66.9058
1.637	110.806	78.9488	65.1783	66.9246
1.638	110.56	78.8013	65.3258	66.7702
1.639	110.921	78.6976	65.5307	67.1662
1.64	111.084	78.6686	65.6206	67.1199
1.641	111.049	79.2123	66.004	67.1358
1.642	110.802	78.8309	65.9315	67.3833
1.643	110.582	78.0969	65.7051	67.2982
1.644	111.056	77.717	65.4558	67.5813
1.645	110.916	78.1497	65.0276	67.5763
1.646	110.48	78.3093	65.052	67.085
1.647	110.645	78.2806	65.4372	67.1752
1.648	110.515	78.4195	65.3923	67.3174
1.649	110.524	78.4238	65.4391	67.0669
1.65	110.392	78.2281	65.6417	67.2484
1.651	110.726	78.1622	65.9368	67.6175
1.652	110.566	78.3328	65.5136	67.8414
1.653	110.793	78.3119	65.406	67.4288
1.654	110.632	78.3187	65.3544	67.2676
1.655	110.711	78.4069	64.8719	66.9699
1.656	110.97	78.2964	64.934	67.2542
1.657	111.149	78.657	64.7486	66.9259
1.658	111.026	78.7058	64.5078	67.0866
1.659	111.061	78.3073	64.6573	66.8985
1.66	110.99	78.4584	64.9875	66.9769
1.661	110.906	78.3669	65.2504	66.941
1.662	110.619	77.832	65.1282	67.0527
1.663	110.641	78.2114	65.1872	67.3518
1.664	110.656	77.982	65.3951	67.0629
1.665	110.913	77.8199	65.4437	66.6846
1.666	111.071	77.6524	65.606	66.5865
1.667	111.212	77.5913	65.3208	66.4032
1.668	111.406	77.0805	64.6071	66.479
1.669	111.629	77.1086	64.6205	66.7465
1.67	111.662	77.225	64.8569	66.8258
1.671	111.304	77.8963	65.0101	66.7491
1.672	111.143	77.9429	65.0462	66.9717
1.673	111.215	77.3883	64.8813	67.1553
1.674	111.064	77.0015	64.8504	66.7405
1.675	111.107	77.2981	65.0019	66.502
1.676	111.16	77.4016	64.8175	66.4886
1.677	111.374	77.5434	64.7208	66.4392
1.678	111.58	77.5912	64.5016	66.3754
1.679	111.574	77.6925	64.6785	66.4979
1.68	111.306	77.5572	64.9979	66.6889
1.681	111.445	77.3613	65.0219	66.781
1.682	111.399	77.1389	64.8779	66.604
1.683	111.274	77.6811	64.8612	66.4043
1.684	111.178	77.7595	64.7259	66.3681
1.685	111.237	76.9324	64.8532	67.0989
1.686	110.929	76.6356	65.1865	67.1861
1.687	110.938	76.7675	65.1764	67.1335
1.688	110.72	77.4835	64.9927	66.4482
1.689	110.851	77.5392	64.8466	66.0519
1.69	110.781	77.4773	64.6835	65.7807
1.691	111.071	77.3574	64.6891	65.3867
1.692	110.61	77.2783	64.5922	65.7875
1.693	110.674	77.41	64.5247	66.0508
1.694	110.73	76.9113	64.6143	66.3485
1.695	110.449	77.2453	65.0117	66.1116
1.696	110.881	77.4512	65.1656	66.2177
1.697	110.65	77.3696	65.0313	66.1414
1.698	110.406	78.1443	64.9876	66.661
1.699	110.508	78.0024	65.0172	66.8295
1.7	110.414	78.2729	64.951	67.157
1.701	110.397	78.6112	65.1478	67.6035
1.702	110.613	78.2573	65.189	67.0107
1.703	110.108	77.9701	65.1025	67.3338
1.704	110.249	78.1855	65.1119	67.7009
1.705	110.631	78.4208	64.9568	68.0693
1.706	110.487	78.7387	64.7735	68.1179
1.707	110.75	78.3556	64.8633	67.8308
1.708	111.294	78.5497	65.3957	67.8036
1.709	110.597	77.731	65.0186	67.9221
1.71	111.017	77.4047	65.1497	67.918
1.711	110.988	77.4886	65.1349	67.9818
1.712	111.05	77.2831	65.0415	68.042
1.713	111.172	77.6006	64.9163	67.5503
1.714	111.402	77.8911	64.8154	67.8846
1.715	111.469	78.172	64.3954	67.3375
1.716	111.524	78.8452	64.2489	67.218
1.717	111.354	78.6771	64.2098	67.2022
1.718	111.051	78.7981	64.7107	67.7587
1.719	111.147	78.7373	64.7043	67.7778
1.72	111.453	78.6673	64.4354	67.4181
1.721	111.794	78.4327	64.877	67.5555
1.722	111.674	78.8032	64.598	67.2618
1.723	111.69	78.9448	64.2745	67.1706
1.724	111.753	79.5666	63.9153	67.0911
1.725	112.29	79.486	63.8776	66.5299
1.726	112.079	79.7367	63.879	66.7377
1.727	112.211	79.422	63.7931	66.9407
1.728	112.265	79.747	63.8892	66.9969
1.729	112.324	79.9525	64.2022	66.7095
1.73	112.011	79.8363	64.285	66.4638
1.731	111.942	79.9356	64.3745	65.8396
1.732	112.225	80.1146	64.1017	65.9758
1.733	111.965	79.6975	63.7132	66.1688
1.734	112.234	79.443	63.7447	66.1156
1.735	111.907	79.351	63.7927	66.1056
1.736	111.704	79.6708	63.7828	66.0246
1.737	111.601	79.6048	63.6175	66.2945
1.738	111.463	79.5661	63.2161	66.3202
1.739	111.007	79.4691	63.0511	66.4456
1.74	111.14	79.2131	62.9287	66.3218
1.741	111.01	79.2635	63.0559	66.355
1.742	111.138	79.0008	62.9224	66.5034
1.743	111.247	79.0774	62.9861	66.5023
1.744	111.374	79.0874	63.496	66.3619
1.745	111.515	79.3399	63.4033	66.1193
1.746	111.768	79.5877	63.4231	66.304
1.747	112.026	79.1662	63.5188	66.0289
1.748	111.896	79.4065	63.343	66.4307
1.749	111.419	79.2438	63.3852	66.4767
1.75	111.296	78.8127	63.3795	66.2893
1.751	111.718	78.4712	63.2827	66.3654
1.752	112.121	77.932	62.8991	66.5604
1.753	111.748	78.486	62.9387	66.7133
1.754	112.083	78.6752	63.108	66.7765
1.755	112.036	78.6494	63.6395	66.6011
1.756	112.312	77.8632	63.808	67.1093
1.757	112.337	77.5775	63.7122	66.9942
1.758	112.448	77.4338	63.8086	66.754
1.759	112.492	77.3198	63.5981	66.5329
1.76	112.704	77.5088	63.2921	66.4689
1.761	112.528	77.3025	63.375	66.2801
1.762	112.191	77.227	63.7849	66.3523
1.763	112.381	77.3435	64.078	66.3558
1.764	112.528	77.0234	63.8865	66.2917
1.765	112.141	77.2918	63.9187	66.3102
1.766	112.375	77.7895	63.789	66.1876
1.767	112.045	77.5755	63.8996	66.0034
1.768	112.042	77.7713	63.7973	66.0879
1.769	111.691	78.2618	63.8019	65.7566
1.77	111.39	78.0483	63.8773	65.9865
1.771	111.358	78.0896	64.1968	65.4107
1.772	111.45	77.9268	64.7499	65.2557
1.773	111.331	77.5491	64.6699	65.4799
1.774	111.324	77.2536	64.4331	65.6381
1.775	111.639	77.2802	64.4828	65.5235
1.776	112.05	77.5904	64.2039	65.671
1.777	112.158	77.4978	64.3578	65.5506
1.778	111.788	77.6508	64.554	65.7331
1.779	112.147	77.7277	64.304	65.7904
1.78	112.666	77.4035	64.1981	66.0254
1.781	113.121	77.982	64.2526	66.0558
1.782	113.144	78.0678	64.4577	66.1266
1.783	113.343	78.166	64.7002	66.0213
1.784	113.278	77.7576	64.8059	66.7547
1.785	113.553	77.8689	64.8279	66.9186
1.786	113.837	78.1678	64.7584	66.6156
1.787	113.855	78.182	64.3817	66.4863
1.788	113.773	78.211	64.5675	66.3253
1.789	114.024	78.0837	64.8303	66.1906
1.79	113.953	78.0088	65.2378	66.0982
1.791	114.371	77.8233	65.0324	65.9929
1.792	113.936	77.7248	65.1325	66.1232
1.793	114.222	77.3719	64.9573	65.6031
1.794	113.963	77.6635	64.5172	65.848
1.795	113.771	77.8677	64.6939	65.7166
1.796	113.924	77.8207	64.8509	65.6797
1.797	114.135	78.2268	65.0975	65.4016
1.798	113.832	78.1814	64.606	65.4072
1.799	114.035	77.9499	64.7337	65.2711
1.8	114.032	78.0639	64.1826	65.5389
1.801	113.749	78.302	63.8737	65.641
1.802	113.352	78.1852	64.2845	65.3682
1.803	113.291	78.0299	64.2112	65.6991
1.804	113.095	77.8269	64.3346	65.7414
1.805	112.944	77.6181	64.289	65.9741
1.806	112.827	77.4852	64.1684	65.8608
1.807	113.093	77.8671	64.1277	65.6093
1.808	112.582	77.7997	63.7599	65.7292
1.809	112.723	77.5086	63.7386	66.0171
1.81	112.875	76.9646	63.9779	66.1464
1.811	112.589	77.5212	64.2775	66.4223
1.812	112.461	77.1559	64.2304	66.8611
1.813	112.278	77.3397	64.4562	66.8639
1.814	112.113	77.3583	64.2668	66.8647
1.815	111.98	77.3874	63.8462	66.8278
1.816	112.015	77.3111	63.7006	66.6323
1.817	111.96	77.1672	63.3514	66.7274
1.818	111.846	77.0794	63.1923	66.8367
1.819	111.729	77.5657	63.2206	66.8062
1.82	112.152	77.4442	63.3572	66.9542
1.821	112.133	77.6036	63.4532	66.6602
1.822	112.381	77.6395	63.6291	66.5071
1.823	112.088	77.7029	63.8915	66.4469
1.824	112.114	77.408	63.41	66.3781
1.825	111.534	76.9273	63.4649	66.0114
1.826	111.804	77.1291	63.5961	65.9927
1.827	111.585	77.5769	63.1471	66.3399
1.828	111.692	77.7313	63.4505	66.8036
1.829	112.009	77.9072	63.9462	66.4858
1.83	111.738	77.4706	63.8597	66.3172
1.831	111.544	77.23	64.1374	66.224
1.832	111.588	77.2687	64.3144	66.3257
1.833	111.426	77.326	64.0577	65.9948
1.834	111.211	77.7735	63.6891	65.9259
1.835	111.064	78.1153	63.3492	66.2264
1.836	111.155	77.9986	63.5212	66.4203
1.837	110.77	78.3348	63.2438	66.2226
1.838	110.6	78.3511	63.3335	65.8894
1.839	110.341	78.2558	63.3079	65.7574
1.84	109.867	78.0919	63.6397	65.8591
1.841	110.08	78.1198	63.7364	65.5125
1.842	109.852	78.3639	63.744	65.2497
1.843	110.268	78.4163	63.5504	65.0922
1.844	110.095	78.209	63.2254	64.994
1.845	109.718	78.4423	63.5081	64.9269
1.846	109.426	78.5405	63.6444	64.76
1.847	109.602	78.2872	63.2514	64.3114
1.848	110.172	78.041	63.0609	64.1378
1.849	109.469	78.2118	62.8537	64.0916
1.85	110.054	78.0413	63.0504	64.2031
1.851	110.095	78.6933	62.7247	64.1803
1.852	109.957	79.2282	62.7677	64.2454
1.853	110.026	79.4555	62.8147	64.5016
1.854	110.02	79.7025	62.8048	64.7493
1.855	110.098	79.5837	62.661	65.0892
1.856	110.404	79.5004	62.4222	65.0224
1.857	109.983	79.6769	62.6946	64.8754
1.858	109.571	79.2521	62.9015	64.8678
1.859	109.547	79.4191	62.6978	65.0922
1.86	109.961	79.1377	62.5372	64.9152
1.861	109.765	79.2668	62.1527	64.7627
1.862	109.451	79.3619	62.1508	64.3875
1.863	109.544	79.1189	62.3405	64.6648
1.864	109.67	78.7947	62.4119	64.9906
1.865	110.075	78.9075	62.1939	64.8482
1.866	109.81	79.0403	62.281	64.6893
1.867	109.899	79.9008	62.2772	64.6775
1.868	109.952	79.6904	62.4106	64.4496
1.869	109.115	79.5966	61.9391	65.1251
1.87	109.199	79.7036	61.6866	65.1692
1.871	109.133	79.8351	61.5361	65.3578
1.872	109.386	79.8526	61.4834	65.4142
1.873	109.498	79.7364	61.4073	65.6259
1.874	109.918	79.8401	62.2329	65.41
1.875	109.906	79.8235	62.5968	65.6248
1.876	109.819	79.7878	62.6977	66.2244
1.877	109.556	79.8715	62.8058	66.2936
1.878	109.725	80.2566	62.5974	65.8593
1.879	109.666	80.0675	62.1513	65.4732
1.88	110.069	80.124	61.7393	65.3302
1.881	110.244	79.864	61.8039	65.4119
1.882	110.252	79.4438	62.0811	65.5946
1.883	109.848	79.5228	62.2146	65.6186
1.884	109.952	79.6315	62.0487	65.8473
1.885	110.353	79.4955	62.1195	65.7563
1.886	110.218	79.3103	62.2166	65.8276
1.887	110.07	79.2529	62.4694	65.6793
1.888	110.193	79.2198	62.8559	65.4197
1.889	110.166	78.9199	62.9622	65.4675
1.89	110.306	79.2746	63.0543	65.2645
1.891	110.068	79.2205	62.7727	65.3102
1.892	109.586	79.5686	62.6321	65.3164
1.893	109.35	80.0553	62.9623	65.4716
1.894	109.846	80.0239	63.1171	65.7009
1.895	109.807	79.6214	63.2255	65.7545
1.896	109.879	79.4624	63.5033	65.5428
1.897	109.452	79.6233	63.694	65.8709
1.898	108.943	79.9309	63.6654	66.0613
1.899	109.146	79.7967	63.4374	65.8828
1.9	108.92	79.7978	63.2881	65.8381
1.901	109.03	79.902	62.8425	65.7954
1.902	109.245	79.8651	62.7002	65.4927
1.903	109.231	80.1413	63.1241	65.6711
1.904	109.462	79.9977	63.292	65.8472
1.905	109.345	79.886	63.3293	66.0858
1.906	109.124	79.6936	63.5804	66.6368
1.907	109.245	79.8497	63.893	66.5568
1.908	108.945	79.4741	64.134	66.6488
1.909	109.088	79.4579	64.503	66.7446
1.91	109.791	79.2809	64.7304	66.9956
1.911	110.134	79.2002	64.9646	67.1613
1.912	110.306	79.2517	64.9631	67.1426
1.913	110.456	79.7746	64.9188	66.6348
1.914	110.503	79.7814	64.6589	66.4818
1.915	110.669	79.6567	64.3604	66.2404
1.916	110.478	79.5635	64.2459	66.1533
1.917	110.519	79.2096	64.2089	66.2157
1.918	110.417	79.8619	64.311	66.513
1.919	110.208	79.6708	64.5155	66.4797
1.92	110.104	79.8057	64.4715	66.5617
1.921	110.223	79.8833	64.6484	66.2177
1.922	109.96	79.7179	64.6278	66.0157
1.923	109.85	79.8376	64.662	65.6983
1.924	109.389	79.4402	64.5412	65.8601
1.925	109.441	79.7026	64.6221	65.6373
1.926	109.616	79.2712	64.3633	65.5204
1.927	109.744	79.1347	64.1052	65.706
1.928	109.675	79.1123	64.5689	65.7248
1.929	109.624	79.0815	64.2834	66.039
1.93	110.193	78.7386	64.0814	66.3042
1.931	110.598	78.6994	63.8616	65.8827
1.932	110.605	79.1103	63.7671	65.888
1.933	110.621	79.1867	63.7776	66.1467
1.934	110.746	79.4179	63.9717	65.9763
1.935	110.828	79.4397	63.7213	65.8831
1.936	110.617	79.3925	63.4342	66.0334
1.937	110.551	79.4326	64.1183	65.825
1.938	110.649	79.1789	64.4289	65.8012
1.939	110.328	78.9813	64.487	65.7513
1.94	110.235	78.5238	64.5253	65.8912
1.941	110.177	78.7504	63.8548	65.8051
1.942	109.968	78.4744	63.7378	65.9554
1.943	110.13	78.6393	63.9198	66.1098
1.944	110.293	78.1471	64.1252	65.8608
1.945	110.39	77.9872	63.9573	65.6338
1.946	110.603	77.9593	63.8532	65.6975
1.947	110.62	78.0493	63.8776	65.8927
1.948	110.32	78.1048	64.2448	65.8935
1.949	110.574	77.7613	64.3591	66.0555
1.95	110.754	77.6936	64.0311	66.0279
1.951	110.585	78.1437	63.9823	66.4934
1.952	110.614	78.1419	63.6122	66.77
1.953	110.114	78.4897	63.6495	66.7225
1.954	110.225	78.4073	64.305	67.2107
1.955	109.93	78.5833	64.3137	67.0609
1.956	109.94	78.5337	64.1757	66.9021
1.957	109.998	78.531	64.1042	66.7519
1.958	109.858	78.3324	64.1756	66.8857
1.959	109.921	78.2646	64.4329	66.8908
1.96	110.546	78.5494	63.971	66.6256
1.961	110.322	78.6104	63.5826	66.6408
1.962	110.267	78.4742	64.0242	66.6744
1.963	109.969	78.4503	64.0596	66.5566
1.964	110.295	78.4885	63.761	66.2201
1.965	110.47	78.3902	63.802	66.4766
1.966	110.288	78.5731	63.5145	66.4454
1.967	110.444	78.6164	63.453	66.2167
1.968	110.517	78.541	63.5682	65.9652
1.969	110.325	78.5706	63.6532	66.3165
1.97	110.039	78.3803	63.6572	66.4138
1.971	109.793	78.653	63.9422	66.5245
1.972	109.262	78.5747	63.9446	66.437
1.973	109.583	78.2143	64.5065	66.1214
1.974	109.749	77.6039	64.7974	66.652
1.975	109.964	77.7033	64.8949	67.0202
1.976	109.713	77.8469	64.7977	67.596
1.977	109.973	77.502	64.7414	67.527
1.978	110.049	77.3328	64.4435	67.605
1.979	109.81	77.2108	64.5657	67.3034
1.98	110.177	76.9473	64.3603	67.2551
1.981	110.441	76.9868	64.2874	67.3356
1.982	110.327	77.0602	64.2419	66.9021
1.983	110.107	77.2071	64.0909	66.8442
1.984	109.759	77.1301	64.137	66.6108
1.985	109.532	77.4592	64.3755	66.7111
1.986	109.481	77.3663	64.4797	66.3098
1.987	109.303	77.7321	64.2332	66.4907
1.988	109.299	77.6169	64.4267	66.7374
1.989	109.267	77.8021	64.383	66.8385
1.99	109.329	77.7189	64.2086	66.8882
1.991	108.755	78.0736	64.4287	66.6675
1.992	108.783	78.4871	64.3322	66.807
1.993	109.168	77.8063	64.7029	66.7468
1.994	109.478	78.0734	64.6183	66.8752
1.995	109.513	77.9169	64.6857	66.8619
1.996	109.729	77.5064	64.8959	66.9073
1.997	109.562	77.7362	65.0791	66.8612
1.998	109.418	77.5498	64.97	67.0478
[truncated: 7,788 more rows]
