# Supplementary material for: Polyamide membranes with nanoscale ordered structures for fast permeation and highly selective ion-ion separation
Source: Nat Commun. 2023 Feb 27;14:1112. doi: 10.1038/s41467-023-36848-8 (PMC9971196; doi:10.1038/s41467-023-36848-8)
Supplement: Supplementary file 3 — Source Data [file 41467_2023_36848_MOESM3_ESM.zip › Source data/Supportin Information data/Figure S23c data.xlsx]

## Sheet: Sheet1
	0 min	30 min	60 min	180 min
Wavenumber (nm)	Absorbance	Absorbance	Absorbance	Absorbance
200	0.231	0.277	0.268	0.256
201	0.224	0.269	0.26	0.249
202	0.217	0.26	0.252	0.24
203	0.209	0.251	0.243	0.232
204	0.201	0.242	0.235	0.224
205	0.194	0.234	0.227	0.216
206	0.188	0.227	0.22	0.21
207	0.182	0.221	0.214	0.204
208	0.177	0.214	0.207	0.198
209	0.172	0.208	0.202	0.192
210	0.168	0.204	0.197	0.188
211	0.164	0.2	0.193	0.184
212	0.162	0.196	0.189	0.18
213	0.158	0.192	0.185	0.177
214	0.155	0.189	0.183	0.174
215	0.154	0.187	0.18	0.171
216	0.151	0.184	0.178	0.169
217	0.15	0.182	0.176	0.167
218	0.148	0.18	0.174	0.165
219	0.146	0.177	0.172	0.163
220	0.145	0.175	0.17	0.162
221	0.144	0.175	0.169	0.161
222	0.144	0.175	0.17	0.161
223	0.145	0.176	0.17	0.162
224	0.147	0.178	0.173	0.164
225	0.149	0.181	0.175	0.167
226	0.153	0.184	0.178	0.17
227	0.155	0.187	0.181	0.174
228	0.159	0.191	0.186	0.178
229	0.162	0.194	0.189	0.182
230	0.165	0.198	0.193	0.186
231	0.17	0.204	0.198	0.191
232	0.175	0.21	0.204	0.197
233	0.183	0.218	0.213	0.206
234	0.191	0.228	0.222	0.216
235	0.202	0.241	0.234	0.228
236	0.214	0.254	0.247	0.242
237	0.227	0.269	0.262	0.257
238	0.242	0.286	0.279	0.274
239	0.258	0.305	0.297	0.292
240	0.273	0.322	0.315	0.31
241	0.287	0.339	0.331	0.326
242	0.303	0.358	0.349	0.345
243	0.318	0.374	0.365	0.361
244	0.328	0.386	0.377	0.373
245	0.336	0.396	0.387	0.382
246	0.338	0.398	0.389	0.383
247	0.334	0.394	0.384	0.379
248	0.323	0.381	0.372	0.366
249	0.308	0.363	0.355	0.348
250	0.292	0.344	0.336	0.33
251	0.273	0.323	0.315	0.309
252	0.257	0.303	0.296	0.29
253	0.239	0.283	0.276	0.27
254	0.229	0.272	0.265	0.258
255	0.22	0.261	0.253	0.247
256	0.212	0.252	0.244	0.238
257	0.207	0.245	0.239	0.233
258	0.204	0.242	0.235	0.229
259	0.202	0.239	0.233	0.227
260	0.202	0.239	0.233	0.227
261	0.203	0.241	0.234	0.228
262	0.207	0.244	0.238	0.232
263	0.212	0.251	0.244	0.239
264	0.22	0.26	0.253	0.247
265	0.229	0.271	0.264	0.258
266	0.24	0.284	0.276	0.271
267	0.252	0.297	0.289	0.285
268	0.265	0.312	0.305	0.299
269	0.28	0.331	0.322	0.317
270	0.294	0.347	0.337	0.334
271	0.307	0.361	0.353	0.347
272	0.32	0.377	0.367	0.363
273	0.335	0.395	0.386	0.381
274	0.352	0.415	0.405	0.398
275	0.37	0.435	0.423	0.42
276	0.391	0.46	0.448	0.445
277	0.416	0.491	0.478	0.474
278	0.435	0.511	0.499	0.496
279	0.462	0.545	0.532	0.529
280	0.487	0.574	0.561	0.557
281	0.515	0.602	0.589	0.587
282	0.539	0.633	0.617	0.617
283	0.563	0.658	0.644	0.643
284	0.591	0.693	0.675	0.674
285	0.622	0.73	0.713	0.711
286	0.648	0.759	0.742	0.741
287	0.677	0.791	0.771	0.771
288	0.706	0.826	0.811	0.807
289	0.729	0.848	0.83	0.831
290	0.743	0.871	0.85	0.85
291	0.754	0.879	0.862	0.861
292	0.754	0.879	0.859	0.858
293	0.744	0.868	0.851	0.849
294	0.725	0.845	0.828	0.827
295	0.701	0.82	0.805	0.8
296	0.67	0.78	0.766	0.762
297	0.631	0.735	0.718	0.718
298	0.591	0.691	0.675	0.67
299	0.556	0.645	0.632	0.63
300	0.506	0.59	0.577	0.576
301	0.465	0.544	0.531	0.527
302	0.431	0.503	0.491	0.486
303	0.392	0.457	0.448	0.443
304	0.357	0.419	0.406	0.404
305	0.329	0.386	0.377	0.37
306	0.298	0.348	0.34	0.335
307	0.278	0.326	0.316	0.311
308	0.255	0.3	0.292	0.286
309	0.235	0.276	0.269	0.264
310	0.22	0.26	0.251	0.247
311	0.208	0.245	0.238	0.233
312	0.199	0.234	0.228	0.221
313	0.19	0.224	0.218	0.211
314	0.183	0.216	0.209	0.204
315	0.177	0.209	0.203	0.197
316	0.173	0.204	0.198	0.193
317	0.168	0.198	0.192	0.188
318	0.165	0.195	0.189	0.183
319	0.162	0.19	0.185	0.178
320	0.158	0.186	0.181	0.175
321	0.156	0.181	0.177	0.173
322	0.156	0.18	0.178	0.17
323	0.152	0.178	0.175	0.166
324	0.152	0.176	0.174	0.166
325	0.15	0.172	0.167	0.162
326	0.146	0.169	0.167	0.161
327	0.144	0.169	0.165	0.158
328	0.14	0.162	0.158	0.153
329	0.133	0.158	0.153	0.145
330	0.129	0.15	0.147	0.14
331	0.123	0.143	0.141	0.133
332	0.118	0.138	0.133	0.125
333	0.109	0.127	0.125	0.118
334	0.104	0.12	0.117	0.109
335	0.093	0.11	0.108	0.1
336	0.087	0.102	0.1	0.092
337	0.08	0.093	0.093	0.084
338	0.073	0.085	0.084	0.075
339	0.067	0.079	0.078	0.069
340	0.063	0.072	0.071	0.064
341	0.057	0.066	0.066	0.058
342	0.053	0.061	0.059	0.052
343	0.049	0.056	0.056	0.046
344	0.045	0.052	0.051	0.043
345	0.042	0.048	0.047	0.04
346	0.039	0.046	0.045	0.036
347	0.036	0.044	0.043	0.034
348	0.035	0.041	0.039	0.031
349	0.033	0.039	0.038	0.031
350	0.031	0.037	0.036	0.027
351	0.029	0.034	0.033	0.026
352	0.029	0.033	0.033	0.025
353	0.028	0.032	0.031	0.023
354	0.026	0.031	0.03	0.022
355	0.024	0.027	0.027	0.019
356	0.024	0.027	0.027	0.018
357	0.023	0.026	0.025	0.017
358	0.021	0.024	0.024	0.015
359	0.021	0.024	0.024	0.015
360	0.02	0.022	0.021	0.013
361	0.019	0.022	0.021	0.013
362	0.019	0.022	0.022	0.013
363	0.017	0.02	0.02	0.012
364	0.017	0.02	0.02	0.011
365	0.017	0.02	0.019	0.011
366	0.017	0.02	0.019	0.011
367	0.016	0.019	0.019	0.01
368	0.017	0.019	0.019	0.011
369	0.016	0.019	0.019	0.01
370	0.016	0.019	0.019	0.011
371	0.017	0.02	0.019	0.01
372	0.017	0.019	0.019	0.011
373	0.016	0.018	0.019	0.01
374	0.016	0.019	0.018	0.01
375	0.015	0.018	0.019	0.009
376	0.016	0.019	0.019	0.01
377	0.016	0.02	0.018	0.009
378	0.017	0.019	0.019	0.011
379	0.017	0.021	0.02	0.01
380	0.018	0.02	0.019	0.012
381	0.017	0.019	0.02	0.011
382	0.017	0.019	0.019	0.01
383	0.018	0.021	0.021	0.013
384	0.018	0.021	0.019	0.012
385	0.02	0.023	0.021	0.013
386	0.018	0.022	0.021	0.013
387	0.019	0.022	0.021	0.013
388	0.02	0.024	0.022	0.015
389	0.019	0.022	0.022	0.013
390	0.021	0.025	0.024	0.016
391	0.019	0.023	0.023	0.015
392	0.02	0.024	0.024	0.015
393	0.021	0.024	0.024	0.015
394	0.02	0.023	0.023	0.015
395	0.02	0.024	0.024	0.015
396	0.021	0.024	0.023	0.015
397	0.02	0.023	0.022	0.014
398	0.019	0.023	0.023	0.014
399	0.018	0.021	0.022	0.012
400	0.018	0.021	0.021	0.012
401	0.017	0.02	0.019	0.011
402	0.016	0.019	0.018	0.01
403	0.016	0.017	0.017	0.009
404	0.014	0.017	0.016	0.009
405	0.014	0.017	0.016	0.008
406	0.013	0.015	0.015	0.006
407	0.012	0.014	0.013	0.005
408	0.01	0.013	0.012	0.004
409	0.011	0.012	0.012	0.004
410	0.009	0.011	0.011	0.003
411	0.009	0.011	0.011	0.002
412	0.008	0.01	0.009	0.002
413	0.008	0.009	0.009	0.001
414	0.008	0.01	0.009	0.001
415	0.007	0.009	0.009	0
416	0.007	0.008	0.009	0.001
417	0.007	0.009	0.008	0
418	0.007	0.008	0.008	-0.001
419	0.008	0.009	0.009	0.001
420	0.008	0.009	0.009	0
421	0.007	0.009	0.009	0
422	0.007	0.009	0.009	0.001
423	0.008	0.009	0.009	0
424	0.008	0.01	0.009	0.001
425	0.008	0.01	0.009	0.001
426	0.008	0.01	0.009	0.002
427	0.009	0.011	0.01	0.002
428	0.009	0.011	0.01	0.002
429	0.009	0.011	0.011	0.002
430	0.009	0.011	0.011	0.003
431	0.01	0.012	0.011	0.003
432	0.01	0.013	0.012	0.004
433	0.01	0.012	0.012	0.004
434	0.011	0.013	0.013	0.005
435	0.012	0.014	0.013	0.005
436	0.012	0.014	0.014	0.006
437	0.012	0.015	0.014	0.006
438	0.013	0.015	0.015	0.007
439	0.013	0.016	0.015	0.007
440	0.014	0.016	0.016	0.008
441	0.014	0.017	0.017	0.008
442	0.015	0.018	0.017	0.009
443	0.015	0.018	0.018	0.01
444	0.016	0.019	0.018	0.01
445	0.017	0.02	0.019	0.011
446	0.017	0.02	0.02	0.011
447	0.018	0.021	0.02	0.012
448	0.018	0.022	0.021	0.013
449	0.019	0.023	0.022	0.014
450	0.02	0.023	0.022	0.015
451	0.02	0.024	0.023	0.015
452	0.021	0.024	0.024	0.016
453	0.021	0.026	0.025	0.017
454	0.023	0.026	0.026	0.018
455	0.023	0.027	0.026	0.018
456	0.024	0.028	0.027	0.019
457	0.024	0.029	0.028	0.02
458	0.025	0.029	0.028	0.021
459	0.026	0.03	0.029	0.022
460	0.026	0.031	0.03	0.023
461	0.027	0.032	0.031	0.023
462	0.028	0.033	0.032	0.024
463	0.028	0.033	0.033	0.025
464	0.029	0.034	0.033	0.026
465	0.03	0.036	0.034	0.027
466	0.03	0.036	0.035	0.027
467	0.031	0.038	0.036	0.028
468	0.032	0.037	0.037	0.029
469	0.033	0.039	0.038	0.03
470	0.034	0.04	0.039	0.031
471	0.035	0.041	0.039	0.032
472	0.036	0.041	0.04	0.033
473	0.036	0.043	0.042	0.034
474	0.037	0.044	0.043	0.034
475	0.038	0.044	0.043	0.035
476	0.039	0.045	0.045	0.036
477	0.039	0.046	0.045	0.037
478	0.04	0.047	0.046	0.038
479	0.041	0.048	0.047	0.039
480	0.042	0.049	0.048	0.04
481	0.043	0.05	0.049	0.041
482	0.043	0.051	0.05	0.042
483	0.044	0.052	0.051	0.043
484	0.045	0.053	0.052	0.044
485	0.046	0.054	0.053	0.045
486	0.047	0.055	0.054	0.046
487	0.047	0.056	0.054	0.046
488	0.049	0.057	0.056	0.047
489	0.049	0.058	0.056	0.048
490	0.05	0.059	0.057	0.049
491	0.051	0.059	0.058	0.05
492	0.051	0.06	0.058	0.05
493	0.051	0.061	0.059	0.051
494	0.052	0.061	0.059	0.052
495	0.052	0.062	0.06	0.052
496	0.053	0.062	0.061	0.053
497	0.053	0.063	0.061	0.053
498	0.054	0.063	0.062	0.054
499	0.054	0.063	0.062	0.054
500	0.054	0.064	0.062	0.055
501	0.054	0.064	0.063	0.055
502	0.054	0.064	0.063	0.055
503	0.055	0.065	0.063	0.055
504	0.055	0.064	0.063	0.055
505	0.055	0.065	0.063	0.055
506	0.055	0.065	0.063	0.055
507	0.055	0.065	0.063	0.055
508	0.055	0.065	0.064	0.056
509	0.055	0.065	0.064	0.056
510	0.056	0.065	0.064	0.056
511	0.056	0.066	0.064	0.056
512	0.056	0.066	0.064	0.056
513	0.056	0.066	0.064	0.056
514	0.057	0.067	0.065	0.057
515	0.057	0.067	0.065	0.058
516	0.057	0.067	0.066	0.058
517	0.058	0.068	0.066	0.058
518	0.058	0.068	0.067	0.059
519	0.058	0.069	0.067	0.06
520	0.059	0.07	0.068	0.06
521	0.06	0.071	0.069	0.061
522	0.061	0.072	0.07	0.062
523	0.062	0.073	0.071	0.063
524	0.062	0.074	0.072	0.064
525	0.064	0.075	0.073	0.066
526	0.065	0.076	0.075	0.067
527	0.066	0.078	0.076	0.068
528	0.067	0.08	0.077	0.07
529	0.068	0.081	0.079	0.071
530	0.07	0.083	0.081	0.073
531	0.071	0.085	0.083	0.075
532	0.073	0.087	0.085	0.077
533	0.075	0.089	0.087	0.079
534	0.077	0.092	0.089	0.082
535	0.079	0.094	0.092	0.084
536	0.082	0.097	0.095	0.087
537	0.084	0.1	0.098	0.09
538	0.087	0.103	0.101	0.093
539	0.09	0.107	0.105	0.097
540	0.093	0.11	0.108	0.1
541	0.096	0.114	0.111	0.104
542	0.099	0.118	0.115	0.107
543	0.103	0.122	0.119	0.111
544	0.106	0.126	0.123	0.116
545	0.111	0.132	0.128	0.121
546	0.114	0.136	0.132	0.125
547	0.118	0.14	0.137	0.13
548	0.122	0.145	0.141	0.134
549	0.127	0.15	0.146	0.139
550	0.131	0.155	0.152	0.144
551	0.135	0.16	0.157	0.149
552	0.139	0.166	0.162	0.155
553	0.144	0.171	0.167	0.159
554	0.149	0.176	0.172	0.165
555	0.153	0.182	0.178	0.171
556	0.159	0.188	0.184	0.177
557	0.163	0.194	0.189	0.182
558	0.169	0.2	0.196	0.189
559	0.174	0.206	0.201	0.194
560	0.179	0.212	0.207	0.2
561	0.184	0.219	0.214	0.207
562	0.19	0.226	0.22	0.213
563	0.196	0.232	0.227	0.22
564	0.201	0.239	0.234	0.227
565	0.207	0.245	0.24	0.233
566	0.213	0.252	0.247	0.24
567	0.219	0.26	0.254	0.247
568	0.226	0.267	0.261	0.254
569	0.232	0.275	0.268	0.262
570	0.239	0.283	0.276	0.27
571	0.246	0.291	0.284	0.278
572	0.253	0.299	0.293	0.286
573	0.26	0.307	0.301	0.294
574	0.267	0.316	0.309	0.303
575	0.277	0.327	0.32	0.313
576	0.284	0.337	0.329	0.323
577	0.294	0.348	0.34	0.334
578	0.304	0.359	0.352	0.345
579	0.314	0.372	0.364	0.357
580	0.324	0.384	0.376	0.369
581	0.336	0.398	0.39	0.384
582	0.348	0.412	0.403	0.397
583	0.361	0.428	0.418	0.412
584	0.374	0.443	0.433	0.427
585	0.387	0.459	0.449	0.443
586	0.402	0.477	0.467	0.461
587	0.416	0.494	0.483	0.477
588	0.433	0.513	0.502	0.497
589	0.45	0.533	0.522	0.516
590	0.467	0.554	0.541	0.536
591	0.484	0.573	0.561	0.555
592	0.5	0.592	0.58	0.575
593	0.517	0.613	0.6	0.596
594	0.535	0.634	0.62	0.616
595	0.551	0.654	0.64	0.635
596	0.568	0.675	0.66	0.656
597	0.586	0.696	0.681	0.677
598	0.603	0.717	0.7	0.696
599	0.622	0.738	0.723	0.718
600	0.64	0.759	0.743	0.739
601	0.656	0.779	0.762	0.759
602	0.674	0.8	0.783	0.779
603	0.69	0.819	0.802	0.797
604	0.704	0.836	0.818	0.814
605	0.719	0.853	0.836	0.832
606	0.732	0.869	0.851	0.847
607	0.745	0.884	0.865	0.861
608	0.755	0.896	0.877	0.873
609	0.764	0.905	0.887	0.883
610	0.771	0.913	0.894	0.89
611	0.776	0.919	0.9	0.896
612	0.781	0.922	0.905	0.901
613	0.783	0.925	0.907	0.902
614	0.784	0.926	0.907	0.903
615	0.784	0.924	0.905	0.903
616	0.783	0.923	0.904	0.901
617	0.783	0.92	0.902	0.899
618	0.78	0.918	0.9	0.897
619	0.778	0.913	0.895	0.892
620	0.776	0.911	0.893	0.89
621	0.774	0.909	0.89	0.888
622	0.773	0.904	0.887	0.885
623	0.772	0.902	0.885	0.883
624	0.771	0.901	0.884	0.88
625	0.771	0.9	0.882	0.881
626	0.773	0.9	0.884	0.882
627	0.775	0.902	0.886	0.883
628	0.778	0.907	0.889	0.887
629	0.783	0.91	0.893	0.892
630	0.791	0.918	0.9	0.899
631	0.798	0.925	0.909	0.906
632	0.808	0.936	0.919	0.918
633	0.819	0.947	0.93	0.928
634	0.832	0.962	0.945	0.944
635	0.846	0.977	0.96	0.96
636	0.862	0.995	0.977	0.975
637	0.879	1.013	0.997	0.996
638	0.897	1.033	1.016	1.016
639	0.916	1.055	1.038	1.037
640	0.935	1.077	1.058	1.059
641	0.957	1.1	1.08	1.082
642	0.976	1.124	1.106	1.103
643	1.001	1.151	1.132	1.131
644	1.022	1.174	1.155	1.156
645	1.044	1.2	1.178	1.179
646	1.07	1.227	1.209	1.205
647	1.091	1.254	1.238	1.233
648	1.116	1.282	1.262	1.259
649	1.139	1.308	1.288	1.288
650	1.164	1.335	1.313	1.316
651	1.186	1.365	1.343	1.343
652	1.209	1.386	1.366	1.365
653	1.231	1.416	1.392	1.394
654	1.25	1.436	1.409	1.413
655	1.275	1.465	1.437	1.438
656	1.295	1.487	1.461	1.462
657	1.319	1.509	1.482	1.488
658	1.332	1.527	1.503	1.507
659	1.349	1.55	1.517	1.524
660	1.362	1.561	1.531	1.543
661	1.374	1.578	1.549	1.558
662	1.385	1.589	1.562	1.564
663	1.387	1.59	1.566	1.571
664	1.389	1.591	1.567	1.575
665	1.389	1.587	1.563	1.574
666	1.377	1.582	1.557	1.562
667	1.371	1.566	1.545	1.547
668	1.345	1.543	1.524	1.522
669	1.321	1.522	1.491	1.495
670	1.29	1.479	1.457	1.461
671	1.254	1.435	1.42	1.418
672	1.214	1.39	1.369	1.376
673	1.161	1.333	1.311	1.313
674	1.108	1.27	1.249	1.25
675	1.049	1.205	1.189	1.189
676	0.994	1.139	1.121	1.12
677	0.932	1.072	1.058	1.057
678	0.871	1	0.984	0.983
679	0.808	0.929	0.915	0.911
680	0.749	0.861	0.849	0.847
681	0.69	0.794	0.78	0.779
682	0.629	0.725	0.713	0.709
683	0.578	0.665	0.655	0.652
684	0.521	0.602	0.593	0.589
685	0.483	0.556	0.548	0.544
686	0.438	0.507	0.497	0.494
687	0.395	0.456	0.449	0.445
688	0.361	0.417	0.41	0.405
689	0.331	0.383	0.377	0.372
690	0.301	0.349	0.342	0.337
691	0.27	0.314	0.309	0.302
692	0.246	0.285	0.281	0.274
693	0.223	0.26	0.256	0.248
694	0.203	0.236	0.232	0.225
695	0.182	0.213	0.209	0.201
696	0.165	0.194	0.19	0.182
697	0.151	0.177	0.174	0.166
698	0.136	0.159	0.156	0.149
699	0.123	0.144	0.142	0.134
700	0.112	0.132	0.129	0.121
701	0.102	0.121	0.118	0.11
702	0.093	0.11	0.108	0.1
703	0.084	0.1	0.098	0.09
704	0.077	0.092	0.091	0.082
705	0.071	0.084	0.083	0.074
706	0.065	0.078	0.076	0.068
707	0.059	0.071	0.069	0.061
708	0.055	0.066	0.064	0.056
709	0.051	0.061	0.06	0.052
710	0.047	0.057	0.056	0.048
711	0.044	0.054	0.052	0.044
712	0.041	0.05	0.048	0.04
713	0.038	0.047	0.046	0.037
714	0.036	0.044	0.043	0.034
715	0.034	0.041	0.04	0.032
716	0.031	0.039	0.038	0.029
717	0.029	0.036	0.035	0.027
718	0.028	0.035	0.033	0.025
719	0.026	0.033	0.032	0.023
720	0.025	0.031	0.03	0.021
721	0.023	0.029	0.028	0.019
722	0.022	0.027	0.026	0.018
723	0.02	0.026	0.025	0.016
724	0.019	0.024	0.023	0.015
725	0.018	0.023	0.022	0.014
726	0.018	0.022	0.021	0.013
727	0.017	0.021	0.02	0.011
728	0.016	0.02	0.019	0.01
729	0.015	0.019	0.018	0.009
730	0.014	0.018	0.017	0.009
731	0.013	0.017	0.016	0.008
732	0.013	0.017	0.016	0.007
733	0.013	0.016	0.015	0.007
734	0.012	0.015	0.014	0.006
735	0.011	0.014	0.014	0.005
736	0.011	0.014	0.013	0.005
737	0.01	0.013	0.013	0.004
738	0.01	0.012	0.012	0.004
739	0.009	0.012	0.011	0.003
740	0.009	0.012	0.011	0.003
741	0.008	0.011	0.01	0.002
742	0.008	0.01	0.01	0.002
743	0.008	0.01	0.009	0.001
744	0.008	0.01	0.009	0.001
745	0.007	0.009	0.009	0
746	0.007	0.009	0.008	0
747	0.007	0.008	0.008	-0.001
748	0.006	0.008	0.008	-0.001
749	0.006	0.008	0.007	-0.001
750	0.006	0.007	0.007	-0.002
751	0.006	0.007	0.007	-0.002
752	0.005	0.007	0.006	-0.002
753	0.005	0.007	0.006	-0.002
754	0.005	0.006	0.006	-0.002
755	0.005	0.006	0.006	-0.003
756	0.004	0.006	0.005	-0.003
757	0.004	0.006	0.005	-0.003
758	0.004	0.005	0.005	-0.003
759	0.004	0.005	0.005	-0.004
760	0.004	0.005	0.005	-0.004
761	0.004	0.005	0.004	-0.004
762	0.003	0.004	0.004	-0.004
763	0.003	0.005	0.004	-0.004
764	0.003	0.004	0.004	-0.004
765	0.003	0.004	0.004	-0.005
766	0.003	0.004	0.003	-0.005
767	0.003	0.004	0.004	-0.005
768	0.003	0.004	0.003	-0.005
769	0.003	0.003	0.003	-0.005
770	0.003	0.003	0.003	-0.005
771	0.002	0.003	0.003	-0.005
772	0.002	0.003	0.003	-0.006
773	0.002	0.003	0.003	-0.006
774	0.002	0.003	0.003	-0.006
775	0.002	0.003	0.003	-0.006
776	0.002	0.003	0.002	-0.006
777	0.002	0.003	0.002	-0.006
778	0.002	0.002	0.002	-0.006
779	0.002	0.003	0.002	-0.006
780	0.002	0.002	0.002	-0.006
781	0.002	0.002	0.002	-0.006
782	0.002	0.002	0.002	-0.007
783	0.002	0.002	0.002	-0.007
784	0.002	0.002	0.002	-0.006
785	0.002	0.002	0.002	-0.007
786	0.001	0.002	0.001	-0.007
787	0.002	0.002	0.002	-0.007
788	0.001	0.002	0.002	-0.007
789	0.001	0.002	0.001	-0.007
790	0.001	0.002	0.001	-0.007
791	0.001	0.002	0.001	-0.007
792	0.001	0.001	0.001	-0.007
793	0.001	0.002	0.001	-0.007
794	0.001	0.001	0.001	-0.007
795	0.001	0.001	0.001	-0.007
796	0.001	0.001	0.001	-0.007
797	0.001	0.001	0.001	-0.007
798	0.001	0.001	0.001	-0.007
799	0.001	0.001	0.001	-0.007
800	0.001	0.001	0	-0.008
