# Supplementary material for: Polyamide membranes with nanoscale ordered structures for fast permeation and highly selective ion-ion separation
Source: Nat Commun. 2023 Feb 27;14:1112. doi: 10.1038/s41467-023-36848-8 (PMC9971196; doi:10.1038/s41467-023-36848-8)
Supplement: Supplementary file 3 — Source Data [file 41467_2023_36848_MOESM3_ESM.zip › Source data/Supportin Information data/Figure S18a data.xlsx]

## Sheet: Sheet1
Weight ratio of Cl-:SO42- in 2000 ppm mixed solution	SO42- rejection (%)	Cl- rejection (%)
01:06:00	99.3	20.02
01:05:00	99.31	20.35
01:04:00	99.33	20.11
01:03:00	99.35	20.52
01:02:00	99.4	21.54
01:01:00	99.35	20.71
