# Supplementary material for: Polyamide membranes with nanoscale ordered structures for fast permeation and highly selective ion-ion separation
Source: Nat Commun. 2023 Feb 27;14:1112. doi: 10.1038/s41467-023-36848-8 (PMC9971196; doi:10.1038/s41467-023-36848-8)
Supplement: Supplementary file 3 — Source Data [file 41467_2023_36848_MOESM3_ESM.zip › Source data/Supportin Information data/Figure S16 data.xlsx]

## Sheet: Sheet1
membrane	Contact angle (°)
PES	63.2988
PA	39.5641
PA-g-C3N4	24.1679
