# Supplementary material for: Polyamide membranes with nanoscale ordered structures for fast permeation and highly selective ion-ion separation
Source: Nat Commun. 2023 Feb 27;14:1112. doi: 10.1038/s41467-023-36848-8 (PMC9971196; doi:10.1038/s41467-023-36848-8)
Supplement: Supplementary file 3 — Source Data [file 41467_2023_36848_MOESM3_ESM.zip › Source data/Supportin Information data/Figure S23b data.xlsx]

## Sheet: Sheet1
	0 min	30min	60 min	180 min
Wavenumber (nm)	Absorbance	Absorbance	Absorbance	Absorbance
200	0.28	0.315	0.32	0.312
201	0.271	0.306	0.312	0.306
202	0.263	0.297	0.304	0.3
203	0.255	0.288	0.296	0.2955
204	0.245	0.278	0.287	0.2895
205	0.237	0.27	0.278	0.2835
206	0.229	0.262	0.271	0.279
207	0.223	0.255	0.266	0.2745
208	0.216	0.248	0.258	0.27
209	0.21	0.242	0.253	0.264
210	0.205	0.237	0.248	0.2595
211	0.201	0.232	0.244	0.2565
212	0.197	0.228	0.239	0.2535
213	0.193	0.223	0.235	0.249
214	0.19	0.22	0.232	0.2445
215	0.187	0.217	0.229	0.243
216	0.185	0.214	0.226	0.2385
217	0.182	0.212	0.225	0.2355
218	0.181	0.209	0.222	0.2325
219	0.178	0.207	0.22	0.2295
220	0.177	0.204	0.218	0.228
221	0.175	0.203	0.217	0.225
222	0.176	0.203	0.216	0.2235
223	0.177	0.204	0.217	0.2235
224	0.179	0.206	0.219	0.222
225	0.182	0.209	0.221	0.2235
226	0.185	0.212	0.223	0.2235
227	0.189	0.215	0.226	0.2235
228	0.193	0.218	0.23	0.2235
229	0.197	0.222	0.233	0.2235
230	0.2	0.226	0.236	0.225
231	0.206	0.232	0.242	0.228
232	0.213	0.238	0.247	0.2295
233	0.222	0.247	0.255	0.234
234	0.231	0.257	0.264	0.2385
235	0.245	0.27	0.276	0.2445
236	0.258	0.284	0.289	0.2505
237	0.274	0.3	0.303	0.258
238	0.291	0.318	0.32	0.267
239	0.311	0.338	0.338	0.276
240	0.328	0.356	0.355	0.285
241	0.346	0.374	0.371	0.2925
242	0.365	0.393	0.388	0.303
243	0.382	0.411	0.404	0.309
244	0.395	0.424	0.416	0.315
245	0.405	0.434	0.425	0.318
246	0.408	0.436	0.427	0.3165
247	0.402	0.431	0.421	0.312
248	0.39	0.418	0.409	0.303
249	0.372	0.398	0.391	0.2925
250	0.352	0.378	0.372	0.2805
251	0.33	0.355	0.35	0.267
252	0.311	0.335	0.331	0.2565
253	0.289	0.314	0.311	0.2445
254	0.278	0.301	0.3	0.2385
255	0.266	0.289	0.288	0.2325
256	0.257	0.28	0.279	0.228
257	0.251	0.272	0.273	0.2235
258	0.247	0.268	0.269	0.222
259	0.245	0.266	0.267	0.2205
260	0.245	0.266	0.266	0.2205
261	0.245	0.267	0.267	0.2205
262	0.25	0.271	0.271	0.2235
263	0.257	0.278	0.277	0.228
264	0.266	0.287	0.286	0.2325
265	0.277	0.298	0.297	0.24
266	0.291	0.313	0.31	0.2475
267	0.305	0.326	0.323	0.255
268	0.32	0.342	0.338	0.2625
269	0.337	0.362	0.356	0.273
270	0.355	0.379	0.371	0.2835
271	0.371	0.394	0.386	0.2925
272	0.386	0.411	0.403	0.3015
273	0.405	0.431	0.418	0.312
274	0.425	0.451	0.44	0.327
275	0.447	0.472	0.46	0.3375
276	0.473	0.5	0.485	0.351
277	0.501	0.531	0.513	0.369
278	0.525	0.555	0.536	0.3825
279	0.557	0.588	0.569	0.4035
280	0.586	0.618	0.597	0.4185
281	0.617	0.653	0.627	0.4365
282	0.649	0.682	0.657	0.4515
283	0.677	0.715	0.683	0.468
284	0.707	0.746	0.713	0.4875
285	0.745	0.784	0.753	0.51
286	0.78	0.82	0.777	0.528
287	0.809	0.851	0.811	0.5445
288	0.849	0.888	0.847	0.564
289	0.875	0.914	0.87	0.5805
290	0.892	0.933	0.887	0.585
291	0.905	0.948	0.896	0.591
292	0.899	0.943	0.895	0.5865
293	0.892	0.928	0.884	0.5775
294	0.866	0.905	0.861	0.5625
295	0.84	0.88	0.836	0.5445
296	0.801	0.837	0.798	0.519
297	0.754	0.787	0.748	0.492
298	0.707	0.739	0.706	0.4635
299	0.662	0.694	0.663	0.435
300	0.606	0.636	0.606	0.4035
301	0.56	0.587	0.562	0.375
302	0.517	0.543	0.521	0.3495
303	0.469	0.496	0.475	0.3225
304	0.428	0.452	0.436	0.3
305	0.396	0.417	0.405	0.2805
306	0.359	0.38	0.37	0.261
307	0.334	0.355	0.345	0.246
308	0.308	0.325	0.32	0.2325
309	0.284	0.303	0.297	0.219
310	0.265	0.283	0.279	0.207
311	0.251	0.268	0.267	0.201
312	0.24	0.258	0.254	0.1935
313	0.23	0.246	0.243	0.1875
314	0.221	0.237	0.236	0.183
315	0.213	0.23	0.229	0.18
316	0.209	0.224	0.224	0.1755
317	0.204	0.219	0.218	0.174
318	0.199	0.213	0.214	0.1725
319	0.196	0.21	0.21	0.168
320	0.19	0.206	0.207	0.1665
321	0.189	0.202	0.204	0.162
322	0.187	0.199	0.198	0.165
323	0.183	0.197	0.199	0.165
324	0.182	0.199	0.196	0.1605
325	0.179	0.192	0.192	0.156
326	0.175	0.19	0.19	0.156
327	0.173	0.186	0.189	0.1545
328	0.169	0.182	0.183	0.15
329	0.163	0.174	0.177	0.144
330	0.156	0.168	0.17	0.138
331	0.149	0.163	0.164	0.1365
332	0.142	0.154	0.155	0.132
333	0.132	0.145	0.149	0.1245
334	0.125	0.135	0.138	0.1215
335	0.115	0.125	0.129	0.1125
336	0.106	0.116	0.12	0.1065
337	0.098	0.107	0.112	0.1005
338	0.089	0.099	0.103	0.0945
339	0.082	0.091	0.096	0.0915
340	0.075	0.085	0.091	0.087
341	0.07	0.078	0.084	0.0825
342	0.064	0.072	0.079	0.0795
343	0.058	0.066	0.073	0.075
344	0.054	0.062	0.07	0.072
345	0.051	0.059	0.065	0.069
346	0.048	0.055	0.061	0.0675
347	0.045	0.054	0.059	0.0645
348	0.043	0.05	0.057	0.063
349	0.041	0.047	0.055	0.0615
350	0.039	0.045	0.052	0.0585
351	0.036	0.042	0.049	0.057
352	0.036	0.042	0.048	0.057
353	0.033	0.039	0.045	0.054
354	0.032	0.038	0.044	0.0525
355	0.029	0.035	0.042	0.0495
356	0.029	0.035	0.041	0.0495
357	0.027	0.033	0.039	0.0465
358	0.026	0.031	0.037	0.0465
359	0.026	0.032	0.038	0.0465
360	0.024	0.029	0.035	0.045
361	0.023	0.029	0.034	0.042
362	0.023	0.028	0.034	0.042
363	0.022	0.027	0.033	0.042
364	0.021	0.027	0.032	0.042
365	0.022	0.026	0.032	0.0405
366	0.021	0.026	0.032	0.0405
367	0.021	0.025	0.031	0.039
368	0.021	0.026	0.031	0.039
369	0.021	0.025	0.03	0.0375
370	0.02	0.025	0.03	0.0375
371	0.022	0.026	0.031	0.039
372	0.021	0.026	0.029	0.0375
373	0.019	0.024	0.029	0.036
374	0.021	0.023	0.029	0.036
375	0.02	0.023	0.029	0.0345
376	0.02	0.025	0.029	0.0345
377	0.021	0.024	0.03	0.036
378	0.02	0.025	0.031	0.036
379	0.022	0.025	0.03	0.0345
380	0.022	0.026	0.03	0.036
381	0.021	0.026	0.029	0.036
382	0.021	0.025	0.03	0.0345
383	0.024	0.027	0.031	0.036
384	0.022	0.026	0.03	0.033
385	0.024	0.027	0.031	0.0345
386	0.023	0.027	0.031	0.033
387	0.023	0.027	0.032	0.0345
388	0.024	0.028	0.031	0.0345
389	0.025	0.028	0.032	0.033
390	0.025	0.029	0.033	0.0345
391	0.025	0.028	0.032	0.0315
392	0.026	0.03	0.033	0.0345
393	0.025	0.029	0.033	0.033
394	0.025	0.029	0.031	0.0315
395	0.025	0.029	0.032	0.033
396	0.025	0.029	0.032	0.033
397	0.024	0.028	0.031	0.0315
398	0.024	0.027	0.031	0.03
399	0.023	0.026	0.029	0.03
400	0.022	0.027	0.028	0.03
401	0.02	0.024	0.028	0.0285
402	0.02	0.024	0.027	0.0285
403	0.019	0.022	0.025	0.027
404	0.018	0.022	0.024	0.0255
405	0.018	0.021	0.024	0.027
406	0.016	0.019	0.022	0.0255
407	0.015	0.018	0.022	0.0255
408	0.014	0.017	0.021	0.024
409	0.013	0.016	0.02	0.0225
410	0.013	0.016	0.019	0.0225
411	0.011	0.015	0.018	0.0225
412	0.011	0.014	0.017	0.0225
413	0.01	0.013	0.018	0.021
414	0.01	0.013	0.017	0.0225
415	0.009	0.013	0.016	0.021
416	0.009	0.013	0.016	0.021
417	0.009	0.012	0.016	0.021
418	0.009	0.012	0.016	0.021
419	0.01	0.013	0.016	0.021
420	0.01	0.012	0.016	0.0225
421	0.01	0.013	0.016	0.021
422	0.01	0.013	0.016	0.021
423	0.011	0.013	0.017	0.021
424	0.011	0.014	0.017	0.021
425	0.011	0.013	0.017	0.021
426	0.011	0.015	0.017	0.0225
427	0.011	0.015	0.018	0.0225
428	0.012	0.014	0.018	0.0225
429	0.012	0.015	0.018	0.0225
430	0.012	0.016	0.018	0.021
431	0.013	0.016	0.019	0.0225
432	0.014	0.017	0.02	0.0225
433	0.014	0.017	0.019	0.0225
434	0.014	0.017	0.021	0.024
435	0.014	0.018	0.021	0.024
436	0.015	0.019	0.022	0.024
437	0.016	0.019	0.022	0.024
438	0.016	0.019	0.023	0.024
439	0.017	0.02	0.023	0.024
440	0.017	0.021	0.023	0.024
441	0.018	0.021	0.024	0.0255
442	0.019	0.023	0.025	0.0255
443	0.019	0.023	0.025	0.0255
444	0.02	0.024	0.026	0.0255
445	0.021	0.025	0.027	0.027
446	0.021	0.025	0.027	0.027
447	0.022	0.026	0.028	0.027
448	0.022	0.027	0.029	0.027
449	0.024	0.028	0.031	0.027
450	0.025	0.029	0.031	0.0285
451	0.025	0.03	0.031	0.0285
452	0.026	0.03	0.032	0.0285
453	0.027	0.031	0.033	0.03
454	0.028	0.032	0.034	0.03
455	0.029	0.033	0.035	0.0315
456	0.029	0.034	0.036	0.0315
457	0.03	0.035	0.036	0.0315
458	0.031	0.035	0.037	0.0315
459	0.032	0.037	0.038	0.033
460	0.032	0.038	0.039	0.033
461	0.033	0.038	0.04	0.033
462	0.034	0.039	0.041	0.0345
463	0.035	0.04	0.041	0.0345
464	0.036	0.041	0.042	0.0345
465	0.037	0.042	0.043	0.036
466	0.037	0.042	0.044	0.0345
467	0.038	0.044	0.046	0.036
468	0.04	0.045	0.046	0.0375
469	0.04	0.046	0.047	0.0375
470	0.041	0.047	0.048	0.039
471	0.043	0.048	0.049	0.039
472	0.042	0.049	0.049	0.039
473	0.044	0.05	0.051	0.0405
474	0.045	0.051	0.052	0.0405
475	0.046	0.052	0.053	0.0405
476	0.047	0.053	0.054	0.042
477	0.048	0.055	0.055	0.042
478	0.049	0.055	0.056	0.0435
479	0.05	0.056	0.057	0.0435
480	0.051	0.057	0.058	0.045
481	0.052	0.059	0.059	0.045
482	0.053	0.06	0.06	0.045
483	0.054	0.061	0.061	0.045
484	0.055	0.062	0.063	0.0465
485	0.056	0.063	0.064	0.0465
486	0.057	0.064	0.064	0.0465
487	0.058	0.065	0.065	0.048
488	0.059	0.066	0.067	0.0495
489	0.06	0.067	0.067	0.0495
490	0.061	0.068	0.068	0.0495
491	0.062	0.069	0.069	0.0495
492	0.062	0.07	0.07	0.051
493	0.063	0.071	0.071	0.051
494	0.063	0.071	0.071	0.051
495	0.064	0.072	0.072	0.051
496	0.065	0.073	0.073	0.0525
497	0.065	0.073	0.073	0.0525
498	0.065	0.074	0.073	0.0525
499	0.066	0.074	0.074	0.0525
500	0.066	0.074	0.074	0.054
501	0.066	0.075	0.075	0.054
502	0.066	0.075	0.075	0.054
503	0.067	0.075	0.076	0.054
504	0.067	0.076	0.076	0.054
505	0.067	0.076	0.076	0.054
506	0.067	0.076	0.076	0.054
507	0.067	0.076	0.076	0.054
508	0.068	0.076	0.076	0.0555
509	0.068	0.077	0.077	0.0555
510	0.068	0.077	0.077	0.0555
511	0.068	0.077	0.077	0.0555
512	0.068	0.077	0.078	0.057
513	0.068	0.078	0.078	0.0555
514	0.069	0.078	0.079	0.057
515	0.07	0.079	0.079	0.057
516	0.07	0.079	0.079	0.057
517	0.07	0.08	0.08	0.0585
518	0.071	0.08	0.08	0.0585
519	0.072	0.081	0.081	0.0585
520	0.072	0.082	0.082	0.06
521	0.073	0.083	0.083	0.06
522	0.074	0.084	0.085	0.0615
523	0.075	0.085	0.085	0.0615
524	0.076	0.086	0.086	0.063
525	0.078	0.088	0.088	0.0645
526	0.079	0.089	0.089	0.0645
527	0.08	0.091	0.09	0.066
528	0.082	0.092	0.092	0.0675
529	0.084	0.094	0.094	0.0675
530	0.086	0.096	0.095	0.069
531	0.088	0.098	0.097	0.0705
532	0.09	0.101	0.1	0.072
533	0.092	0.103	0.102	0.0735
534	0.094	0.105	0.104	0.075
535	0.097	0.108	0.107	0.0765
536	0.1	0.111	0.11	0.078
537	0.103	0.114	0.113	0.081
538	0.107	0.118	0.116	0.0825
539	0.11	0.122	0.12	0.084
540	0.114	0.126	0.123	0.087
541	0.117	0.129	0.127	0.0885
542	0.122	0.133	0.131	0.0915
543	0.126	0.137	0.135	0.0945
544	0.13	0.142	0.139	0.096
545	0.136	0.148	0.144	0.1005
546	0.14	0.152	0.148	0.102
547	0.145	0.157	0.153	0.105
548	0.149	0.162	0.157	0.108
549	0.155	0.168	0.163	0.111
550	0.16	0.173	0.168	0.114
551	0.165	0.179	0.173	0.117
552	0.171	0.184	0.178	0.12
553	0.176	0.189	0.183	0.123
554	0.181	0.195	0.188	0.126
555	0.188	0.202	0.195	0.1305
556	0.194	0.208	0.201	0.135
557	0.2	0.214	0.206	0.138
558	0.206	0.221	0.213	0.1425
559	0.212	0.227	0.218	0.1455
560	0.218	0.234	0.225	0.1485
561	0.225	0.241	0.231	0.153
562	0.232	0.248	0.238	0.1575
563	0.239	0.254	0.245	0.162
564	0.246	0.262	0.251	0.1665
565	0.253	0.269	0.258	0.1695
566	0.26	0.276	0.265	0.1755
567	0.267	0.284	0.272	0.18
568	0.275	0.292	0.28	0.1845
569	0.283	0.3	0.287	0.189
570	0.291	0.309	0.295	0.195
571	0.299	0.317	0.304	0.1995
572	0.308	0.327	0.312	0.2055
573	0.316	0.335	0.32	0.21
574	0.326	0.345	0.329	0.216
575	0.337	0.356	0.34	0.222
576	0.346	0.367	0.35	0.228
577	0.358	0.379	0.361	0.2355
578	0.37	0.391	0.373	0.2415
579	0.382	0.404	0.385	0.249
580	0.395	0.417	0.397	0.2565
581	0.41	0.433	0.411	0.2655
582	0.424	0.447	0.425	0.2715
583	0.44	0.464	0.44	0.2805
584	0.455	0.481	0.455	0.2895
585	0.472	0.498	0.471	0.2985
586	0.491	0.517	0.488	0.3075
587	0.508	0.534	0.506	0.3165
588	0.528	0.556	0.525	0.327
589	0.549	0.577	0.545	0.3375
590	0.569	0.599	0.564	0.348
591	0.59	0.62	0.584	0.3585
592	0.61	0.641	0.603	0.369
593	0.632	0.663	0.623	0.3795
594	0.653	0.685	0.644	0.3885
595	0.673	0.706	0.662	0.399
596	0.694	0.728	0.683	0.408
597	0.716	0.751	0.704	0.4185
598	0.737	0.773	0.723	0.429
599	0.76	0.796	0.745	0.438
600	0.782	0.819	0.765	0.4485
601	0.803	0.84	0.785	0.4575
602	0.824	0.863	0.804	0.468
603	0.842	0.882	0.822	0.4755
604	0.86	0.9	0.838	0.4845
605	0.878	0.918	0.855	0.4935
606	0.894	0.934	0.87	0.501
607	0.91	0.95	0.884	0.5085
608	0.922	0.963	0.896	0.5145
609	0.932	0.973	0.904	0.5205
610	0.939	0.979	0.911	0.525
611	0.946	0.987	0.917	0.5295
612	0.95	0.99	0.921	0.534
613	0.952	0.993	0.924	0.537
614	0.953	0.993	0.924	0.54
615	0.952	0.991	0.923	0.5415
616	0.95	0.99	0.921	0.5445
617	0.948	0.986	0.921	0.546
618	0.945	0.983	0.918	0.549
619	0.942	0.979	0.914	0.5505
620	0.937	0.974	0.911	0.552
621	0.934	0.971	0.908	0.555
622	0.932	0.968	0.906	0.5565
623	0.928	0.965	0.904	0.5595
624	0.927	0.962	0.903	0.5625
625	0.926	0.961	0.903	0.5655
626	0.927	0.961	0.903	0.5715
627	0.929	0.962	0.905	0.576
628	0.931	0.965	0.908	0.5805
629	0.937	0.97	0.912	0.588
630	0.943	0.976	0.92	0.5955
631	0.952	0.985	0.929	0.603
632	0.963	0.994	0.939	0.612
633	0.973	1.007	0.948	0.621
634	0.989	1.022	0.964	0.6315
635	1.004	1.04	0.98	0.6435
636	1.023	1.056	0.995	0.654
637	1.043	1.075	1.015	0.6675
638	1.061	1.099	1.036	0.6795
639	1.085	1.119	1.055	0.693
640	1.108	1.143	1.078	0.7065
641	1.132	1.166	1.101	0.72
642	1.156	1.189	1.123	0.732
643	1.183	1.216	1.149	0.747
644	1.207	1.242	1.171	0.762
645	1.232	1.267	1.194	0.774
646	1.261	1.298	1.222	0.789
647	1.289	1.324	1.252	0.801
648	1.315	1.353	1.27	0.816
649	1.345	1.385	1.3	0.8295
650	1.373	1.409	1.324	0.8415
651	1.399	1.44	1.35	0.855
652	1.424	1.457	1.37	0.864
653	1.45	1.487	1.401	0.8745
654	1.479	1.52	1.424	0.885
655	1.503	1.545	1.444	0.894
656	1.526	1.569	1.465	0.9015
657	1.55	1.588	1.489	0.9075
658	1.565	1.613	1.508	0.915
659	1.585	1.619	1.529	0.918
660	1.607	1.651	1.529	0.9195
661	1.616	1.658	1.553	0.9225
662	1.631	1.663	1.562	0.9225
663	1.642	1.668	1.565	0.9195
664	1.633	1.675	1.565	0.9135
665	1.641	1.68	1.564	0.9045
666	1.622	1.661	1.556	0.894
667	1.616	1.646	1.528	0.8835
668	1.585	1.636	1.511	0.867
669	1.554	1.601	1.478	0.846
670	1.511	1.558	1.446	0.822
671	1.478	1.512	1.403	0.7965
672	1.429	1.466	1.36	0.7695
673	1.367	1.402	1.303	0.7365
674	1.299	1.339	1.242	0.699
675	1.237	1.268	1.182	0.663
676	1.17	1.199	1.114	0.6255
677	1.104	1.128	1.049	0.5895
678	1.027	1.053	0.983	0.5505
679	0.955	0.981	0.912	0.513
680	0.886	0.908	0.847	0.4755
681	0.815	0.838	0.777	0.438
682	0.744	0.764	0.714	0.402
683	0.685	0.702	0.655	0.3705
684	0.621	0.637	0.595	0.336
685	0.573	0.589	0.551	0.312
686	0.52	0.537	0.502	0.285
687	0.47	0.484	0.454	0.258
688	0.429	0.444	0.415	0.2385
689	0.395	0.409	0.383	0.2205
690	0.36	0.372	0.349	0.2025
691	0.324	0.335	0.315	0.1815
692	0.294	0.305	0.288	0.168
693	0.269	0.279	0.263	0.1545
694	0.244	0.253	0.24	0.141
695	0.22	0.229	0.217	0.129
696	0.2	0.209	0.198	0.1185
697	0.183	0.191	0.182	0.1095
698	0.165	0.173	0.165	0.1005
699	0.15	0.157	0.15	0.0915
700	0.136	0.143	0.137	0.0855
701	0.125	0.132	0.127	0.0795
702	0.114	0.12	0.116	0.0735
703	0.104	0.11	0.106	0.0675
704	0.096	0.102	0.099	0.063
705	0.087	0.093	0.091	0.0585
706	0.081	0.086	0.084	0.0555
707	0.074	0.079	0.077	0.051
708	0.069	0.073	0.072	0.0495
709	0.064	0.069	0.067	0.0465
710	0.06	0.064	0.063	0.0435
711	0.056	0.06	0.059	0.042
712	0.052	0.056	0.056	0.0405
713	0.049	0.053	0.053	0.0375
714	0.046	0.05	0.05	0.036
715	0.043	0.047	0.047	0.0345
716	0.04	0.044	0.045	0.033
717	0.038	0.042	0.042	0.0315
718	0.036	0.04	0.04	0.0315
719	0.034	0.038	0.038	0.03
720	0.032	0.036	0.036	0.0285
721	0.03	0.034	0.034	0.027
722	0.028	0.032	0.032	0.027
723	0.027	0.03	0.031	0.0255
724	0.025	0.029	0.029	0.0255
725	0.024	0.027	0.028	0.024
726	0.023	0.026	0.027	0.024
727	0.022	0.025	0.026	0.0225
728	0.021	0.023	0.024	0.0225
729	0.02	0.022	0.024	0.021
730	0.019	0.022	0.023	0.021
731	0.018	0.021	0.022	0.021
732	0.017	0.02	0.021	0.021
733	0.017	0.019	0.02	0.0195
734	0.016	0.018	0.019	0.0195
735	0.015	0.017	0.019	0.0195
736	0.015	0.017	0.018	0.018
737	0.014	0.016	0.018	0.018
738	0.014	0.015	0.017	0.018
739	0.013	0.015	0.016	0.0165
740	0.012	0.014	0.016	0.0165
741	0.012	0.014	0.015	0.0165
742	0.011	0.013	0.015	0.0165
743	0.011	0.013	0.014	0.0165
744	0.01	0.012	0.014	0.015
745	0.01	0.012	0.013	0.0165
746	0.01	0.011	0.013	0.015
747	0.009	0.011	0.012	0.015
748	0.009	0.01	0.012	0.015
749	0.009	0.01	0.011	0.015
750	0.008	0.01	0.011	0.015
751	0.008	0.009	0.011	0.0135
752	0.008	0.009	0.011	0.0135
753	0.007	0.009	0.01	0.0135
754	0.007	0.008	0.01	0.0135
755	0.006	0.008	0.01	0.0135
756	0.006	0.008	0.009	0.0135
757	0.006	0.007	0.009	0.0135
758	0.006	0.007	0.009	0.0135
759	0.006	0.007	0.009	0.012
760	0.006	0.007	0.009	0.012
761	0.005	0.006	0.008	0.012
762	0.005	0.006	0.008	0.012
763	0.005	0.006	0.008	0.012
764	0.005	0.006	0.008	0.012
765	0.005	0.006	0.007	0.012
766	0.004	0.005	0.007	0.012
767	0.005	0.006	0.007	0.012
768	0.004	0.005	0.007	0.012
769	0.004	0.005	0.007	0.0105
770	0.004	0.005	0.006	0.0105
771	0.004	0.005	0.006	0.0105
772	0.003	0.005	0.006	0.0105
773	0.004	0.005	0.006	0.0105
774	0.003	0.004	0.006	0.0105
775	0.003	0.004	0.006	0.0105
776	0.003	0.004	0.006	0.0105
777	0.003	0.004	0.006	0.0105
778	0.003	0.004	0.005	0.0105
779	0.003	0.004	0.005	0.0105
780	0.003	0.004	0.005	0.0105
781	0.003	0.004	0.005	0.009
782	0.003	0.003	0.005	0.009
783	0.002	0.003	0.005	0.009
784	0.003	0.003	0.005	0.0105
785	0.002	0.003	0.005	0.009
786	0.002	0.003	0.005	0.009
787	0.002	0.003	0.005	0.009
788	0.002	0.003	0.005	0.009
789	0.002	0.003	0.005	0.009
790	0.002	0.003	0.005	0.009
791	0.002	0.003	0.004	0.009
792	0.002	0.003	0.004	0.009
793	0.002	0.003	0.004	0.009
794	0.002	0.002	0.004	0.009
795	0.002	0.002	0.004	0.009
796	0.002	0.003	0.004	0.009
797	0.002	0.003	0.004	0.009
798	0.002	0.002	0.004	0.009
799	0.002	0.002	0.004	0.009
800	0.001	0.002	0.004	0.0075
