# Supplementary material for: Polyamide membranes with nanoscale ordered structures for fast permeation and highly selective ion-ion separation
Source: Nat Commun. 2023 Feb 27;14:1112. doi: 10.1038/s41467-023-36848-8 (PMC9971196; doi:10.1038/s41467-023-36848-8)
Supplement: Supplementary file 3 — Source Data [file 41467_2023_36848_MOESM3_ESM.zip › Source data/Supportin Information data/Figure S10a.xlsx]

## Sheet: Supplementary Figure 10 (a)
r(Å)	C1 (g-C3N4)--N(PIP)	C1 (g-C3N4)--C(PIP)	C1 (g-C3N4)--OH2O	C1 (g-C3N4)--C(Hexane)
0.13	--	--	--	--
0.26	0	0	0	0
0.39	0	0	0	0
0.52	0	0	0	0
0.65	0	0	0	0
0.78	0	0	0	0
0.91	0	0	0	0
1.04	0	0	0	0
1.17	0	0	0	0
1.3	0	0	0	0
1.43	0	0	0	0
1.56	0	0	0	0
1.69	0	0	0	0
1.82	0	0	0	0
1.95	0	0	0	0
2.08	0	0	0	0
2.21	0	0	0	0
2.34	-0.04836	0	-0.00774	0
2.47	0.01209	0	-0.05105	0
2.6	0.0591	-0.04048	-0.13273	0
2.73	0.0182	0.01012	-0.08117	0
2.86	0.0627	0.03228	0.18348	0
2.99	0.13228	0.06596	0.53767	0
3.12	0.27483	0.01598	0.98931	0
3.25	0.48211	0.06825	1.41194	0
3.38	0.68318	0.20344	1.85268	0
3.51	0.75028	0.39881	2.13508	0
3.64	0.76266	0.64002	2.28865	0
3.77	0.88972	0.92595	2.26513	0
3.9	0.87317	1.09852	2.04899	0
4.03	0.80348	1.23644	1.91718	0
4.16	0.70873	1.26159	1.82683	0
4.29	0.75553	1.29305	1.72906	0
4.42	0.83898	1.18719	1.63275	0
4.55	0.95548	1.25935	1.54435	0
4.68	1.06803	1.31421	1.48943	0
4.81	1.11033	1.37945	1.4485	0
4.94	1.26277	1.46314	1.4533	0
5.07	1.5209	1.56295	1.48911	0
5.2	1.61032	1.50176	1.52967	0
5.33	1.62276	1.36857	1.59797	0
5.46	1.54681	1.35979	1.66111	0
5.59	1.43668	1.41243	1.72003	0
5.72	1.41068	1.3941	1.78137	0
5.85	1.35343	1.37659	1.83187	0
5.98	1.37421	1.35724	1.77366	0
6.11	1.31965	1.37005	1.76601	0
6.24	1.36978	1.36334	1.73096	0
6.37	1.51418	1.3608	1.70466	0
6.5	1.55038	1.30126	1.6957	0
6.63	1.54337	1.22546	1.68521	0
6.76	1.50532	1.28166	1.68254	0
6.89	1.29703	1.27912	1.6992	0
7.02	1.38786	1.28896	1.74966	0
7.15	1.4292	1.24018	1.75441	0
7.28	1.49788	1.3452	1.7319	0
7.41	1.48529	1.40664	1.71867	0
7.54	1.4849	1.46489	1.72581	0
7.67	1.57142	1.49219	1.6989	0
7.8	1.56158	1.5353	1.68365	-0.000739275
7.93	1.60136	1.51518	1.70321	0.000184819
8.06	1.56848	1.52923	1.71107	0.000903558
8.19	1.48456	1.57179	1.70715	0.000742865
8.32	1.44532	1.67659	1.68315	0.00189
8.45	1.5798	1.70966	1.6637	0.00202
8.58	1.63945	1.72749	1.67951	0.00318
8.71	1.6229	1.73281	1.69184	0.00377
8.84	1.55419	1.84857	1.68434	0.00379
8.97	1.64585	1.85945	1.68932	0.00211
9.1	1.73081	1.87233	1.67913	0.00186
9.23	1.91598	1.85398	1.70573	0.00383
9.36	1.89405	1.86241	1.71737	0.00423
9.49	1.87344	1.87679	1.72232	0.00381
9.62	1.85646	1.88198	1.71068	0.00425
9.75	1.89331	1.83914	1.70219	0.00289
9.88	1.85446	1.78861	1.71183	0.00311
10.01	1.74545	1.76164	1.71332	0.00177
10.14	1.68056	1.79071	1.67212	0.00236
10.27	1.7717	1.79234	1.66848	0.0024
10.4	1.83336	1.7949	1.64889	0.00419
10.53	1.84813	1.84023	1.63504	0.00629
10.66	1.84702	1.81766	1.59851	0.00817
10.79	1.82982	1.74132	1.63826	0.00801
10.92	1.84836	1.67953	1.63793	0.00996
11.05	1.80572	1.68774	1.65201	0.00923
11.18	1.86862	1.69903	1.66588	0.00914
11.31	1.83042	1.67212	1.6735	0.00824
11.44	1.72312	1.69537	1.67929	0.00885
11.57	1.62573	1.73996	1.69545	0.00727
11.7	1.57962	1.75269	1.68216	0.00705
11.83	1.54473	1.78018	1.6654	0.00639
11.96	1.57951	1.73446	1.66363	0.00548
12.09	1.59956	1.63261	1.70705	0.00319
12.22	1.65771	1.60638	1.69891	0.00534
12.35	1.74196	1.56586	1.69818	0.00628
12.48	1.75932	1.57312	1.69563	0.00874
12.61	1.77105	1.59337	1.68469	0.00953
12.74	1.75829	1.63063	1.66717	0.01019
12.87	1.72101	1.6849	1.64305	0.01074
13	1.65922	1.75617	1.61234	0.01116
100	1.57293	1.84445	1.57504	0.01146
1000
