# Supplementary material for: Polyamide membranes with nanoscale ordered structures for fast permeation and highly selective ion-ion separation
Source: Nat Commun. 2023 Feb 27;14:1112. doi: 10.1038/s41467-023-36848-8 (PMC9971196; doi:10.1038/s41467-023-36848-8)
Supplement: Supplementary file 3 — Source Data [file 41467_2023_36848_MOESM3_ESM.zip › Source data/Supportin Information data/Figure S23d data.xlsx]

## Sheet: Sheet1
PA-g-C3N4		PA-g-C3N4(photocatalysis)
Wavenumber (cm-1)	Transmittanc (%)	Wavenumber (cm-1)	Transmittance (%)
399.675	0	399.675	0
400.157	70.5822	400.157	71.8493
400.639	70.0858	400.639	71.392
401.121	69.7369	401.121	70.9963
401.603	69.5198	401.603	70.6592
402.085	69.3846	402.085	70.3585
402.567	69.2715	402.567	70.0693
403.05	69.1387	403.05	69.7788
403.532	68.9737	403.532	69.4923
404.014	68.7948	404.014	69.2322
404.496	68.6367	404.496	69.0245
404.978	68.5321	404.978	68.8879
405.46	68.4942	405.46	68.8238
405.942	68.5113	405.942	68.816
406.424	68.5537	406.424	68.8389
406.906	68.5912	406.906	68.8705
407.389	68.6078	407.389	68.9015
407.871	68.6046	407.871	68.933
408.353	68.5931	408.353	68.9689
408.835	68.5895	408.835	69.0067
409.317	68.5814	409.317	69.032
409.799	68.5447	409.799	69.0239
410.281	68.4776	410.281	68.966
410.763	68.3947	410.763	68.8559
411.245	68.3127	411.245	68.7092
411.728	68.2165	411.728	68.5542
412.21	68.143	412.21	68.4204
412.692	68.1071	412.692	68.3239
413.174	67.992	413.174	68.2636
413.656	67.9909	413.656	68.224
414.138	67.9372	414.138	68.1879
414.62	67.8881	414.62	68.1472
415.103	67.7849	415.103	68.1096
415.585	67.6643	415.585	68.0935
416.067	67.5559	416.067	68.1211
416.549	67.4887	416.549	68.2061
417.031	67.4775	417.031	68.3441
417.513	67.5214	417.513	68.5017
417.995	67.5892	417.995	68.6184
418.477	67.6642	418.477	68.6289
418.959	67.7266	418.959	68.5062
419.442	67.7376	419.442	68.2931
419.924	67.7274	419.924	68.0691
420.406	67.7044	420.406	67.8919
420.888	67.6799	420.888	67.7725
421.37	67.6403	421.37	67.6954
421.852	67.5586	421.852	67.6412
422.334	67.493	422.334	67.6023
422.816	67.4295	422.816	67.5871
423.298	67.4044	423.298	67.6162
423.781	67.4377	423.781	67.7093
424.263	67.5549	424.263	67.8738
424.745	67.7428	424.745	68.0956
425.227	67.9638	425.227	68.3459
425.709	68.18	425.709	68.5916
426.191	68.3812	426.191	68.8105
426.673	68.5597	426.673	68.9979
427.155	68.7356	427.155	69.1633
427.637	68.932	427.637	69.3228
428.12	69.1637	428.12	69.4905
428.602	69.4291	428.602	69.6731
429.084	69.7125	429.084	69.8691
429.566	69.9874	429.566	70.073
430.048	70.242	430.048	70.2801
430.53	70.4752	430.53	70.4903
431.012	70.6647	431.012	70.7063
431.494	70.8295	431.494	70.9295
431.977	70.9831	431.977	71.1556
432.459	71.1314	432.459	71.3734
432.941	71.2682	432.941	71.5684
433.423	71.3885	433.423	71.7296
433.905	71.4847	433.905	71.8528
434.387	71.5699	434.387	71.9432
434.869	71.6466	434.869	72.0118
435.351	71.7214	435.351	72.07
435.834	71.7953	435.834	72.1232
436.316	71.8525	436.316	72.1684
436.798	71.8761	436.798	72.1974
437.28	71.8933	437.28	72.2043
437.762	71.8658	437.762	72.1902
438.244	71.8202	438.244	72.1644
438.726	71.7576	438.726	72.1392
439.208	71.7044	439.208	72.124
439.69	71.6716	439.69	72.1196
440.173	71.6552	440.173	72.1176
440.655	71.6409	440.655	72.1034
441.137	71.617	441.137	72.0631
441.619	71.5719	441.619	71.9913
442.101	71.4946	442.101	71.894
442.583	71.4097	442.583	71.7851
443.065	71.3126	443.065	71.6784
443.547	71.2063	443.547	71.5787
444.029	71.1038	444.029	71.4805
444.512	70.9962	444.512	71.3718
444.994	70.8607	444.994	71.2433
445.476	70.664	445.476	71.095
445.958	70.4313	445.958	70.9368
446.44	70.1988	446.44	70.7846
446.922	69.9723	446.922	70.6503
447.404	69.7609	447.404	70.5358
447.886	69.5608	447.886	70.4313
448.368	69.3419	448.368	70.3211
448.851	69.1592	448.851	70.1914
449.333	68.9709	449.333	70.0382
449.815	68.7878	449.815	69.8684
450.297	68.6322	450.297	69.6958
450.779	68.5139	450.779	69.5335
451.261	68.4201	451.261	69.3875
451.743	68.344	451.743	69.2549
452.226	68.2673	452.226	69.1274
452.708	68.1773	452.708	68.9978
453.19	68.0711	453.19	68.8665
453.672	67.9685	453.672	68.7424
454.154	67.8887	454.154	68.6378
454.636	67.8423	454.636	68.5606
455.118	67.8304	455.118	68.5093
455.6	67.8492	455.6	68.4718
456.082	67.8702	456.082	68.4294
456.565	67.8643	456.565	68.3658
457.047	67.8319	457.047	68.2751
457.529	67.7349	457.529	68.1681
458.011	67.6065	458.011	68.0676
458.493	67.4952	458.493	67.9958
458.975	67.4023	458.975	67.9594
459.457	67.3385	459.457	67.9493
459.939	67.3057	459.939	67.9479
460.421	67.281	460.421	67.9409
460.904	67.257	460.904	67.922
461.386	67.2337	461.386	67.8942
461.868	67.2056	461.868	67.865
462.35	67.1818	462.35	67.8416
462.832	67.1615	462.832	67.8251
463.314	67.1374	463.314	67.8102
463.796	67.1166	463.796	67.7889
464.278	67.0885	464.278	67.757
464.76	67.0591	464.76	67.7172
465.243	67.0374	465.243	67.6791
465.725	67.0373	465.725	67.6539
466.207	67.055	466.207	67.648
466.689	67.0808	466.689	67.6588
467.171	67.1247	467.171	67.6751
467.653	67.152	467.653	67.6829
468.135	67.1499	468.135	67.6728
468.617	67.1203	468.617	67.6466
469.099	67.1008	469.099	67.6155
469.582	67.0665	469.582	67.594
470.064	67.053	470.064	67.5911
470.546	67.067	470.546	67.6054
471.028	67.0585	471.028	67.6241
471.51	67.0542	471.51	67.6295
471.992	67.0527	471.992	67.6067
472.474	67.0705	472.474	67.5543
472.957	67.0137	472.957	67.4851
473.439	66.9346	473.439	67.4204
473.921	66.8548	473.921	67.3763
474.403	66.7851	474.403	67.3565
474.885	66.7016	474.885	67.3535
475.367	66.6238	475.367	67.3554
475.849	66.6561	475.849	67.3529
476.331	66.6418	476.331	67.3437
476.813	66.638	476.813	67.3323
477.296	66.6546	477.296	67.326
477.778	66.6547	477.778	67.3282
478.26	66.6536	478.26	67.3354
478.742	66.6682	478.742	67.337
479.224	66.6413	479.224	67.3205
479.706	66.572	479.706	67.2787
480.188	66.5327	480.188	67.2118
480.67	66.4064	480.67	67.1273
481.152	66.2728	481.152	67.0333
481.635	66.14	481.635	66.9334
482.117	65.9951	482.117	66.8217
482.599	65.8234	482.599	66.6848
483.081	65.6186	483.081	66.5065
483.563	65.3671	483.563	66.2778
484.045	65.1354	484.045	66.0015
484.527	64.8373	484.527	65.6927
485.009	64.5259	485.009	65.371
485.491	64.2324	485.491	65.0515
485.974	63.9187	485.974	64.738
486.456	63.6273	486.456	64.4239
486.938	63.37	486.938	64.098
487.42	62.9436	487.42	63.7526
487.902	62.5803	487.902	63.3891
488.384	62.2092	488.384	63.0175
488.866	61.8402	488.866	62.6514
489.348	61.4905	489.348	62.2996
489.831	61.1495	489.831	61.9631
490.313	60.816	490.313	61.6335
490.795	60.4696	490.795	61.2996
491.277	60.0974	491.277	60.9532
491.759	59.7591	491.759	60.5956
492.241	59.3697	492.241	60.2365
492.723	58.9538	492.723	59.8888
493.205	58.5798	493.205	59.5604
493.688	58.2122	493.688	59.2502
494.17	57.8944	494.17	58.9485
494.652	57.5514	494.652	58.6443
495.134	57.1586	495.134	58.3312
495.616	56.8108	495.616	58.0117
496.098	56.5085	496.098	57.6947
496.58	56.2453	496.58	57.3916
497.062	56.029	497.062	57.1085
497.544	55.838	497.544	56.8429
498.027	55.6897	498.027	56.5849
498.509	55.5452	498.509	56.3234
498.991	55.3397	498.991	56.0519
499.473	55.0639	499.473	55.7717
499.955	54.8308	499.955	55.4902
500.437	54.5791	500.437	55.2161
500.919	54.3234	500.919	54.9541
501.401	54.0898	501.401	54.7014
501.884	53.8741	501.884	54.4495
502.366	53.5952	502.366	54.1902
502.848	53.2865	502.848	53.923
503.33	52.9779	503.33	53.6551
503.812	52.6095	503.812	53.3982
504.294	52.3474	504.294	53.16
504.776	52.135	504.776	52.9393
505.258	51.9548	505.258	52.7251
505.74	51.7332	505.74	52.5015
506.223	51.5032	506.223	52.2541
506.705	51.2604	506.705	51.9785
507.187	50.9927	507.187	51.6821
507.669	50.7222	507.669	51.3816
508.151	50.4554	508.151	51.0927
508.633	50.1961	508.633	50.8229
509.115	49.8397	509.115	50.5684
509.597	49.5742	509.597	50.3186
510.079	49.3364	510.079	50.063
510.562	49.1017	510.562	49.7983
511.044	48.8069	511.044	49.5305
511.526	48.5236	511.526	49.2717
512.008	48.2654	512.008	49.0323
512.49	48.0339	512.49	48.8142
512.972	47.8194	512.972	48.6085
513.454	47.6054	513.454	48.3998
513.936	47.3762	513.936	48.1738
514.418	47.1253	514.418	47.9236
514.901	46.8592	514.901	47.6537
515.383	46.5934	515.383	47.377
515.865	46.3459	515.865	47.1099
516.347	46.0414	516.347	46.8638
516.829	45.8422	516.829	46.6409
517.311	45.6721	517.311	46.4358
517.793	45.4961	517.793	46.2417
518.275	45.3491	518.275	46.0564
518.758	45.258	518.758	45.8858
519.24	45.125	519.24	45.7402
519.722	45.0239	519.722	45.6292
520.204	44.957	520.204	45.5555
520.686	44.9177	520.686	45.5134
521.168	44.8929	521.168	45.4923
521.65	44.8712	521.65	45.4821
522.132	44.8478	522.132	45.4785
522.615	44.8304	522.615	45.483
523.097	44.7446	523.097	45.5017
523.579	44.7564	523.579	45.5395
524.061	44.8025	524.061	45.5971
524.543	44.8732	524.543	45.6697
525.025	44.9633	525.025	45.749
525.507	45.0677	525.507	45.8277
525.989	45.1684	525.989	45.9046
526.471	45.275	526.471	45.9857
526.954	45.3932	526.954	46.081
527.436	45.5751	527.436	46.1983
527.918	45.8143	527.918	46.3404
528.4	46.0116	528.4	46.5044
528.882	46.2243	528.882	46.6853
529.364	46.4458	529.364	46.8793
529.846	46.6732	529.846	47.0866
530.328	46.9072	530.328	47.3104
530.811	47.1494	530.811	47.5537
531.293	47.398	531.293	47.8146
531.775	47.6449	531.775	48.0842
532.257	47.8753	532.257	48.3461
532.739	48.072	532.739	48.5818
533.221	48.2194	533.221	48.7746
533.703	48.3067	533.703	48.9126
534.185	48.3309	534.185	48.9903
534.668	48.2925	534.668	49.0056
535.149	48.1914	535.149	48.9555
535.632	48.0238	535.632	48.8346
536.114	47.7801	536.114	48.6337
536.596	47.4489	536.596	48.3441
537.078	47.0217	537.078	47.9618
537.56	46.4965	537.56	47.4905
538.042	45.8799	538.042	46.9404
538.524	45.1828	538.524	46.3242
539.006	44.3249	539.006	45.6517
539.489	43.4987	539.489	44.9246
539.971	42.6039	539.971	44.1369
540.453	41.636	540.453	43.2792
540.935	40.5883	540.935	42.3455
541.417	39.5017	541.417	41.3377
541.899	38.3739	541.899	40.2664
542.381	37.129	542.381	39.1444
542.863	35.8259	542.863	37.9808
543.346	34.4577	543.346	36.7743
543.828	33.009	543.828	35.5132
544.31	31.466	544.31	34.1796
544.792	29.82	544.792	32.7587
545.274	28.0783	545.274	31.2456
545.756	26.2623	545.756	29.6476
546.238	24.3699	546.238	27.9802
546.72	22.5028	546.72	26.2588
547.202	20.6515	547.202	24.4933
547.685	18.8301	547.685	22.6876
548.167	17.0451	548.167	20.8465
548.649	15.3001	548.649	18.9862
549.131	13.6433	549.131	17.1399
549.613	12.1183	549.613	15.3591
550.095	10.7737	550.095	13.7077
550.577	9.64568	550.577	12.2429
551.059	8.75392	551.059	11.0109
551.542	8.10009	551.542	10.0402
552.024	7.67603	552.024	9.3432
552.506	7.47205	552.506	8.92398
552.988	7.48105	552.988	8.78037
553.47	7.68808	553.47	8.90286
553.952	8.09589	553.952	9.26858
554.434	8.6752	554.434	9.83914
554.916	9.38715	554.916	10.5649
555.398	10.1891	555.398	11.3886
555.881	11.0409	555.881	12.2621
556.363	11.901	556.363	13.152
556.845	12.7643	556.845	14.0404
557.327	13.6273	557.327	14.9222
557.809	14.4895	557.809	15.7952
558.291	15.3452	558.291	16.6543
558.773	16.1488	558.773	17.4897
559.255	16.955	559.255	18.2899
559.737	17.7164	559.737	19.0469
560.22	18.4317	560.22	19.7608
560.702	19.1092	560.702	20.4399
561.184	19.7624	561.184	21.0963
561.666	20.4209	561.666	21.7402
562.148	21.0872	562.148	22.3762
562.63	21.7264	562.63	23.0027
563.112	22.3573	563.112	23.6157
563.595	22.9745	563.595	24.2136
564.077	23.5777	564.077	24.8006
564.559	24.1726	564.559	25.3863
565.041	24.7695	565.041	25.9831
565.523	25.3792	565.523	26.6011
566.005	26.0108	566.005	27.2468
566.487	26.6732	566.487	27.9243
566.969	27.3773	566.969	28.6404
567.451	28.142	567.451	29.41
567.933	28.9969	567.933	30.2596
568.416	29.976	568.416	31.2221
568.898	31.1199	568.898	32.3341
569.38	32.4136	569.38	33.6243
569.862	33.9706	569.862	35.1047
570.344	35.7343	570.344	36.7681
570.826	37.6335	570.826	38.5865
571.308	39.6465	571.308	40.5162
571.79	41.7078	571.79	42.498
572.273	43.75	572.273	44.4693
572.755	45.6437	572.755	46.3685
573.237	47.4549	573.237	48.1375
573.719	49.0866	573.719	49.7335
574.201	50.5131	574.201	51.1278
574.683	51.7253	574.683	52.3081
575.165	52.7291	575.165	53.2787
575.647	53.5435	575.647	54.0598
576.13	54.1973	576.13	54.6841
576.612	54.7221	576.612	55.188
577.094	55.152	577.094	55.61
577.576	55.5174	577.576	55.9824
578.058	55.8428	578.058	56.3279
578.54	56.15	578.54	56.6628
579.022	56.4571	579.022	56.9976
579.504	56.7795	579.504	57.3389
579.986	57.1297	579.986	57.6909
580.468	57.514	580.468	58.0549
580.951	57.9313	580.951	58.429
581.433	58.3728	581.433	58.8095
581.915	58.8265	581.915	59.1924
582.397	59.2803	582.397	59.5762
582.879	59.7265	582.879	59.9629
583.361	60.1636	583.361	60.3576
583.843	60.5946	583.843	60.7662
584.325	61.0254	584.325	61.193
584.808	61.4611	584.808	61.6386
585.29	61.9049	585.29	62.0993
585.772	62.3584	585.772	62.57
586.254	62.8223	586.254	63.0462
586.736	63.2983	586.736	63.5269
587.218	63.7919	587.218	64.0144
587.7	64.3027	587.7	64.5127
588.182	64.8312	588.182	65.0252
588.665	65.3757	588.665	65.5524
589.147	65.9318	589.147	66.0907
589.629	66.4935	589.629	66.6343
590.111	67.0551	590.111	67.1767
590.593	67.6126	590.593	67.7127
591.075	68.1638	591.075	68.2395
591.557	68.7078	591.557	68.7556
592.039	69.2434	592.039	69.2604
592.521	69.7679	592.521	69.752
593.004	70.2771	593.004	70.228
593.486	70.7656	593.486	70.6853
593.968	71.2294	593.968	71.1219
594.45	71.6667	594.45	71.5376
594.932	72.0785	594.932	71.9338
595.414	72.468	595.414	72.3128
595.896	72.8395	595.896	72.6766
596.378	73.1973	596.378	73.0266
596.861	73.5445	596.861	73.363
597.343	73.8826	597.343	73.6862
597.825	74.2129	597.825	73.9972
598.307	74.5362	598.307	74.2988
598.789	74.8541	598.789	74.5947
599.271	75.1689	599.271	74.8896
599.753	75.4829	599.753	75.1872
600.235	75.7981	600.235	75.4902
600.717	76.1165	600.717	75.7999
601.2	76.44	601.2	76.1173
601.682	76.7716	601.682	76.444
602.164	77.1155	602.164	76.7832
602.646	77.476	602.646	77.1378
603.128	77.8562	603.128	77.5102
603.61	78.2565	603.61	77.8995
604.092	78.6726	604.092	78.3002
604.574	79.0949	604.574	78.7022
605.057	79.5109	605.057	79.093
605.539	79.907	605.539	79.4595
606.021	80.2701	606.021	79.7904
606.503	80.5906	606.503	80.0782
606.985	80.8624	606.985	80.3186
607.467	81.0819	607.467	80.5099
607.949	81.2484	607.949	80.6524
608.431	81.3625	608.431	80.7477
608.913	81.4266	608.913	80.7981
609.396	81.4441	609.396	80.8067
609.878	81.4193	609.878	80.7772
610.36	81.3569	610.36	80.7129
610.842	81.2602	610.842	80.6155
611.324	81.1309	611.324	80.4851
611.806	80.9679	611.806	80.3196
612.288	80.7684	612.288	80.1155
612.77	80.5276	612.77	79.8682
613.253	80.2419	613.253	79.5739
613.735	79.9084	613.735	79.2296
614.217	79.5255	614.217	78.8335
614.699	79.0924	614.699	78.384
615.181	78.6076	615.181	77.8801
615.663	78.0688	615.663	77.3221
616.145	77.473	616.145	76.712
616.627	76.8198	616.627	76.0564
617.109	76.1136	617.109	75.3674
617.592	75.3654	617.592	74.6609
618.074	74.5946	618.074	73.9561
618.556	73.8249	618.556	73.2709
619.038	73.0787	619.038	72.6179
619.52	72.3726	619.52	72.0037
620.002	71.7133	620.002	71.4281
620.484	71.0982	620.484	70.8855
620.966	70.5176	620.966	70.3679
621.448	69.9592	621.448	69.8666
621.931	69.4104	621.931	69.3734
622.413	68.8611	622.413	68.8808
622.895	68.3052	622.895	68.3823
623.377	67.7406	623.377	67.8732
623.859	67.1709	623.859	67.3529
624.341	66.6058	624.341	66.8273
624.823	66.0634	624.823	66.3126
625.305	65.5702	625.305	65.835
625.788	65.1566	625.788	65.4264
626.27	64.856	626.27	65.1214
626.752	64.6962	626.752	64.9486
627.234	64.6947	627.234	64.9248
627.716	64.8586	627.716	65.0559
628.198	65.1838	628.198	65.3367
628.68	65.659	628.68	65.7559
629.162	66.2681	629.162	66.2992
629.644	66.9947	629.644	66.9537
630.127	67.8231	630.127	67.707
630.609	68.7375	630.609	68.5466
631.091	69.7235	631.091	69.4594
631.573	70.7646	631.573	70.4287
632.055	71.8424	632.055	71.4344
632.537	72.938	632.537	72.4558
633.019	74.0294	633.019	73.4701
633.501	75.0936	633.501	74.4549
633.984	76.1086	633.984	75.3899
634.466	77.051	634.466	76.2548
634.948	77.8994	634.948	77.0306
635.43	78.6367	635.43	77.702
635.912	79.2505	635.912	78.2569
636.394	79.7371	636.394	78.6909
636.876	80.1014	636.876	79.0073
637.358	80.3568	637.358	79.2179
637.841	80.5209	637.841	79.3392
638.323	80.613	638.323	79.3896
638.805	80.6502	638.805	79.3863
639.287	80.6439	639.287	79.341
639.769	80.6012	639.769	79.2614
640.251	80.5256	640.251	79.1516
640.733	80.4194	640.733	79.0138
641.215	80.2857	641.215	78.8509
641.697	80.1292	641.697	78.666
642.179	79.9544	642.179	78.4621
642.662	79.7656	642.662	78.2419
643.144	79.5648	643.144	78.0065
643.626	79.3524	643.626	77.7566
644.108	79.1282	644.108	77.4933
644.59	78.8925	644.59	77.219
645.072	78.647	645.072	76.937
645.554	78.3936	645.554	76.6502
646.036	78.133	646.036	76.3593
646.519	77.8637	646.519	76.0618
647.001	77.5809	647.001	75.7526
647.483	77.2789	647.483	75.4265
647.965	76.9532	647.965	75.0809
648.447	76.6033	648.447	74.7179
648.929	76.2336	648.929	74.3442
649.411	75.853	649.411	73.9693
649.893	75.4716	649.893	73.6014
650.375	75.0969	650.375	73.2452
650.858	74.7326	650.858	72.9008
651.34	74.3778	651.34	72.5655
651.822	74.0301	651.822	72.2367
652.304	73.6871	652.304	71.9132
652.786	73.3488	652.786	71.5965
653.268	73.0171	653.268	71.2895
653.75	72.6958	653.75	70.9948
654.232	72.3877	654.232	70.7134
654.715	72.0948	654.715	70.4443
655.197	71.8177	655.197	70.1863
655.679	71.5559	655.679	69.9396
656.161	71.3092	656.161	69.7061
656.643	71.077	656.643	69.4892
657.125	70.8586	657.125	69.2915
657.607	70.6525	657.607	69.1132
658.089	70.4561	658.089	68.951
658.572	70.2669	658.572	68.7999
659.054	70.0831	659.054	68.6545
659.536	69.905	659.536	68.5123
660.018	69.7347	660.018	68.3741
660.5	69.5749	660.5	68.2428
660.982	69.4269	660.982	68.1211
661.464	69.2887	661.464	68.0088
661.946	69.1553	661.946	67.9021
662.428	69.0199	662.428	67.7953
662.91	68.8771	662.91	67.6835
663.393	68.7248	663.393	67.5656
663.875	68.5653	663.875	67.4446
664.357	68.4044	664.357	67.3263
664.839	68.25	664.839	67.2161
665.321	68.1105	665.321	67.1145
665.803	67.9961	665.803	67.0163
666.285	67.9186	666.285	66.9083
666.768	67.8886	666.768	66.7715
667.25	67.9065	667.25	66.5862
667.732	67.9504	667.732	66.3516
668.214	67.9716	668.214	66.1037
668.696	67.9247	668.696	65.907
669.178	67.8163	669.178	65.8058
669.66	67.6994	669.66	65.8003
670.142	67.6189	670.142	65.8653
670.624	67.5908	670.624	65.9761
671.106	67.6144	671.106	66.1163
671.589	67.683	671.589	66.2753
672.071	67.7879	672.071	66.4441
672.553	67.9133	672.553	66.6091
673.035	68.0347	673.035	66.7505
673.517	68.1228	673.517	66.8458
673.999	68.1457	673.999	66.8712
674.481	68.0778	674.481	66.8079
674.963	67.9046	674.963	66.6459
675.446	67.6228	675.446	66.3835
675.928	67.2395	675.928	66.0272
676.41	66.7686	676.41	65.5893
676.892	66.2283	676.892	65.0858
677.374	65.6357	677.374	64.5326
677.856	65.0057	677.856	63.9434
678.338	64.3505	678.338	63.3302
678.82	63.6797	678.82	62.7029
679.303	63.0033	679.303	62.0721
679.785	62.3315	679.785	61.4487
680.267	61.6724	680.267	60.8421
680.749	61.0304	680.749	60.2569
681.231	60.4033	681.231	59.6911
681.713	59.7842	681.713	59.1372
682.195	59.1641	682.195	58.5849
682.677	58.5371	682.677	58.0269
683.159	57.9035	683.159	57.4619
683.641	57.2689	683.641	56.895
684.124	56.6407	684.124	56.3335
684.606	56.0228	684.606	55.7822
685.088	55.4126	685.088	55.2395
685.57	54.802	685.57	54.698
686.052	54.1805	686.052	54.1476
686.534	53.5413	686.534	53.5806
687.016	52.8845	687.016	52.9964
687.499	52.217	687.499	52.401
687.981	51.5484	687.981	51.8043
688.463	50.8854	688.463	51.2139
688.945	50.229	688.945	50.6324
689.427	49.5743	689.427	50.0563
689.909	48.9159	689.909	49.4803
690.391	48.2524	690.391	48.9015
690.873	47.5901	690.873	48.3231
691.355	46.9405	691.355	47.7526
691.837	46.3164	691.837	47.1995
692.32	45.7252	692.32	46.6693
692.802	45.1664	692.802	46.1615
693.284	44.6329	693.284	45.6709
693.766	44.1173	693.766	45.1927
694.248	43.6176	694.248	44.727
694.73	43.1402	694.73	44.2814
695.212	42.6974	695.212	43.8676
695.694	42.302	695.694	43.4975
696.177	41.9609	696.177	43.1764
696.659	41.672	696.659	42.9013
697.141	41.4265	697.141	42.6637
697.623	41.2153	697.623	42.4556
698.105	41.0356	698.105	42.2759
698.587	40.8935	698.587	42.1326
699.069	40.8013	699.069	42.0398
699.551	40.7714	699.551	42.0106
700.034	40.8101	700.034	42.0521
700.516	40.9151	700.516	42.1612
700.998	41.0776	700.998	42.3276
701.48	41.2878	701.48	42.5393
701.962	41.5417	701.962	42.7894
702.444	41.8421	702.444	43.0787
702.926	42.1966	702.926	43.4136
703.408	42.6116	703.408	43.8008
703.89	43.087	703.89	44.2425
704.373	43.6131	704.373	44.7324
704.855	44.1739	704.855	45.2579
705.337	44.7498	705.337	45.8024
705.819	45.3227	705.819	46.349
706.301	45.8779	706.301	46.883
706.783	46.3997	706.783	47.3881
707.265	46.8693	707.265	47.8447
707.747	47.2633	707.747	48.2293
708.23	47.5525	708.23	48.5133
708.712	47.7088	708.712	48.6699
709.194	47.7115	709.194	48.6791
709.676	47.5507	709.676	48.532
710.158	47.2314	710.158	48.2332
710.64	46.771	710.64	47.7995
711.122	46.1967	711.122	47.2566
711.604	45.5368	711.604	46.632
712.086	44.8203	712.086	45.9534
712.568	44.0742	712.568	45.2467
713.051	43.3229	713.051	44.5349
713.533	42.5928	713.533	43.8424
714.015	41.9113	714.015	43.1944
714.497	41.3027	714.497	42.6129
714.979	40.7875	714.979	42.1167
715.461	40.3765	715.461	41.7156
715.943	40.0719	715.943	41.4115
716.426	39.8711	716.426	41.2025
716.908	39.7734	716.908	41.0891
717.39	39.7857	717.39	41.079
717.872	39.9254	717.872	41.1911
718.354	40.2157	718.354	41.4503
718.836	40.6813	718.836	41.8836
719.318	41.3412	719.318	42.5124
719.8	42.2026	719.8	43.3467
720.282	43.2626	720.282	44.3852
720.764	44.5118	720.764	45.6175
721.247	45.9386	721.247	47.0286
721.729	47.5302	721.729	48.6004
722.211	49.2699	722.211	50.3106
722.693	51.134	722.693	52.1313
723.175	53.0841	723.175	54.0227
723.657	55.0694	723.657	55.936
724.139	57.0316	724.139	57.8173
724.621	58.9053	724.621	59.6068
725.104	60.632	725.104	61.2518
725.586	62.1649	725.586	62.7094
726.068	63.4709	726.068	63.9486
726.55	64.5348	726.55	64.9549
727.032	65.3565	727.032	65.7275
727.514	65.9488	727.514	66.2785
727.996	66.333	727.996	66.6286
728.478	66.538	728.478	66.807
728.961	66.5988	728.961	66.8482
729.443	66.5506	729.443	66.7871
729.925	66.4298	729.925	66.6596
730.407	66.269	730.407	66.4974
730.889	66.0921	730.889	66.3241
731.371	65.917	731.371	66.1574
731.853	65.755	731.853	66.0085
732.335	65.614	732.335	65.8849
732.817	65.503	732.817	65.7942
733.3	65.4317	733.3	65.7438
733.782	65.4102	733.782	65.7413
734.264	65.4476	734.264	65.7927
734.746	65.5484	734.746	65.9008
735.228	65.7129	735.228	66.0648
735.71	65.9382	735.71	66.2823
736.192	66.2209	736.192	66.5511
736.674	66.5596	736.674	66.8709
737.157	66.9552	737.157	67.2437
737.639	67.4104	737.639	67.6728
738.121	67.9276	738.121	68.1605
738.603	68.5065	738.603	68.7069
739.085	69.1446	739.085	69.3095
739.567	69.8368	739.567	69.9635
740.049	70.5778	740.049	70.6637
740.531	71.3627	740.531	71.4051
741.013	72.187	741.013	72.1825
741.495	73.0461	741.495	72.9906
741.978	73.9338	741.978	73.8227
742.46	74.8412	742.46	74.6698
742.942	75.7575	742.942	75.5221
743.424	76.671	743.424	76.369
743.906	77.5695	743.906	77.2
744.388	78.4429	744.388	78.0066
744.87	79.2821	744.87	78.7807
745.352	80.0801	745.352	79.5161
745.835	80.8314	745.835	80.2075
746.317	81.5314	746.317	80.8506
746.799	82.1762	746.799	81.4416
747.281	82.7631	747.281	81.978
747.763	83.29	747.763	82.4576
748.245	83.7559	748.245	82.8795
748.727	84.1615	748.727	83.2442
749.209	84.5087	749.209	83.5533
749.692	84.7999	749.692	83.8096
750.174	85.0378	750.174	84.0164
750.656	85.2244	750.656	84.1769
751.138	85.3605	751.138	84.2932
751.62	85.4461	751.62	84.3666
752.102	85.4812	752.102	84.3978
752.584	85.4669	752.584	84.3878
753.066	85.4064	753.066	84.3393
753.548	85.3052	753.548	84.2566
754.031	85.1709	754.031	84.146
754.513	85.0133	754.513	84.0157
754.995	84.8438	754.995	83.8753
755.477	84.6749	755.477	83.7353
755.959	84.521	755.959	83.6076
756.441	84.3968	756.441	83.5045
756.923	84.3154	756.923	83.4371
757.405	84.2876	757.405	83.4152
757.888	84.3185	757.888	83.4445
758.37	84.4076	758.37	83.5259
758.852	84.549	758.852	83.6558
759.334	84.7335	759.334	83.8272
759.816	84.9502	759.816	84.0311
760.298	85.19	760.298	84.2575
760.78	85.443	760.78	84.4982
761.262	85.7018	761.262	84.7455
761.744	85.96	761.744	84.9929
762.227	86.2125	762.227	85.2349
762.709	86.4535	762.709	85.466
763.191	86.6771	763.191	85.6802
763.673	86.8782	763.673	85.8726
764.155	87.0524	764.155	86.0391
764.637	87.1982	764.637	86.178
765.119	87.3164	765.119	86.29
765.601	87.4103	765.601	86.3785
766.083	87.4841	766.083	86.4477
766.566	87.5421	766.566	86.5026
767.048	87.5877	767.048	86.5471
767.53	87.6235	767.53	86.5842
768.012	87.651	768.012	86.6156
768.494	87.6716	768.494	86.6422
768.976	87.6867	768.976	86.6644
769.458	87.6972	769.458	86.6821
769.94	87.7037	769.94	86.695
770.423	87.7059	770.423	86.7025
770.905	87.703	770.905	86.7039
771.387	87.694	771.387	86.6986
771.869	87.6785	771.869	86.6868
772.351	87.6569	772.351	86.6691
772.833	87.6302	772.833	86.6465
773.315	87.5997	773.315	86.6196
773.797	87.5662	773.797	86.5889
774.279	87.5296	774.279	86.5534
774.762	87.4891	774.762	86.5121
775.244	87.444	775.244	86.4639
775.726	87.3938	775.726	86.4084
776.208	87.3391	776.208	86.3461
776.69	87.2811	776.69	86.2788
777.172	87.2209	777.172	86.2078
777.654	87.1586	777.654	86.1343
778.136	87.0935	778.136	86.0582
778.619	87.0231	778.619	85.9787
779.101	86.9449	779.101	85.894
779.583	86.8562	779.583	85.8028
780.065	86.7555	780.065	85.7037
780.547	86.6416	780.547	85.5953
781.029	86.5136	781.029	85.4761
781.511	86.3702	781.511	85.3436
781.993	86.2091	781.993	85.1946
782.476	86.0275	782.476	85.0256
782.958	85.8222	782.958	84.8331
783.44	85.5897	783.44	84.6143
783.922	85.327	783.922	84.3675
784.404	85.0313	784.404	84.0914
784.886	84.7001	784.886	83.7853
785.368	84.3314	785.368	83.4484
785.85	83.9249	785.85	83.0803
786.332	83.4827	786.332	82.682
786.814	83.01	786.814	82.2561
787.297	82.5159	787.297	81.8083
787.779	82.0113	787.779	81.3462
788.261	81.5067	788.261	80.878
788.743	81.011	788.743	80.4119
789.225	80.5297	789.225	79.9545
789.707	80.0653	789.707	79.5107
790.189	79.6194	790.189	79.0852
790.671	79.1934	790.671	78.6819
791.154	78.7902	791.154	78.305
791.636	78.4139	791.636	77.9582
792.118	78.0682	792.118	77.6438
792.6	77.7552	792.6	77.3617
793.082	77.4747	793.082	77.1102
793.564	77.2251	793.564	76.8867
794.046	77.004	794.046	76.6888
794.528	76.8097	794.528	76.5159
795.01	76.6422	795.01	76.3688
795.493	76.5028	795.493	76.2499
795.975	76.3937	795.975	76.1615
796.457	76.3175	796.457	76.1057
796.939	76.2777	796.939	76.0849
797.421	76.2786	797.421	76.1017
797.903	76.3261	797.903	76.1603
798.385	76.4277	798.385	76.2659
798.867	76.5902	798.867	76.4235
799.35	76.8181	799.35	76.6363
799.832	77.1109	799.832	76.9034
800.314	77.4625	800.314	77.2197
800.796	77.8607	800.796	77.5748
801.278	78.2885	801.278	77.9552
801.76	78.728	801.76	78.3461
802.242	79.1596	802.242	78.7315
802.724	79.5652	802.724	79.0962
803.207	79.93	803.207	79.4265
803.689	80.241	803.689	79.7096
804.171	80.4888	804.171	79.9348
804.653	80.6671	804.653	80.0942
805.135	80.7724	805.135	80.1826
805.617	80.8045	805.617	80.1989
806.099	80.7659	806.099	80.1454
806.581	80.6619	806.581	80.0284
807.063	80.4994	807.063	79.8561
807.545	80.286	807.545	79.6375
808.028	80.0296	808.028	79.3809
808.51	79.7367	808.51	79.093
808.992	79.414	808.992	78.7787
809.474	79.0682	809.474	78.4425
809.956	78.7056	809.956	78.0886
810.438	78.3332	810.438	77.722
810.92	77.9564	810.92	77.3476
811.403	77.5786	811.403	76.97
811.885	77.2008	811.885	76.5927
812.367	76.8218	812.367	76.218
812.849	76.4401	812.849	75.8474
813.331	76.0548	813.331	75.4821
813.813	75.6668	813.813	75.1233
814.295	75.2784	814.295	74.7719
814.777	74.8922	814.777	74.4273
815.259	74.5092	815.259	74.087
815.742	74.1285	815.742	73.7467
816.224	73.7472	816.224	73.4012
816.706	73.3622	816.706	73.0456
817.188	72.971	817.188	72.677
817.67	72.5721	817.67	72.294
818.152	72.1647	818.152	71.8965
818.634	71.7469	818.634	71.484
819.116	71.3147	819.116	71.0546
819.598	70.8621	819.598	70.6047
820.081	70.3816	820.081	70.13
820.563	69.8669	820.563	69.6268
821.045	69.3147	821.045	69.0935
821.527	68.7247	821.527	68.5308
822.009	68.0995	822.009	67.9403
822.491	67.4417	822.491	67.323
822.973	66.7526	822.973	66.6783
823.455	66.0312	823.455	66.0036
823.938	65.2754	823.938	65.2962
824.42	64.4839	824.42	64.5551
824.902	63.6581	824.902	63.7827
825.384	62.8031	825.384	62.9845
825.866	61.9258	825.866	62.168
826.348	61.0325	826.348	61.3393
826.83	60.1278	826.83	60.5022
827.312	59.2137	827.312	59.6578
827.794	58.2917	827.794	58.8071
828.277	57.3661	828.277	57.954
828.759	56.4458	828.759	57.1071
829.241	55.5442	829.241	56.2795
829.723	54.6777	829.723	55.4869
830.205	53.8613	830.205	54.7431
830.687	53.1058	830.687	54.0579
831.169	52.4182	831.169	53.4365
831.651	51.8025	831.651	52.8818
832.134	51.2636	832.134	52.3973
832.616	50.8094	832.616	51.99
833.098	50.4499	833.098	51.6686
833.58	50.1955	833.58	51.4434
834.062	50.0529	834.062	51.3212
834.544	50.0235	834.544	51.3043
835.026	50.1034	835.026	51.3903
835.508	50.2857	835.508	51.5746
835.99	50.5643	835.99	51.8524
836.472	50.934	836.472	52.2197
836.955	51.3912	836.955	52.673
837.437	51.9313	837.437	53.2066
837.919	52.5463	837.919	53.8113
838.401	53.2256	838.401	54.4748
838.883	53.9569	838.883	55.1839
839.365	54.7287	839.365	55.9269
839.847	55.5339	839.847	56.6972
840.33	56.3688	840.33	57.4921
840.812	57.2319	840.812	58.3114
841.294	58.1207	841.294	59.1535
841.776	59.0292	841.776	60.0133
842.258	59.9469	842.258	60.8812
842.74	60.8614	842.74	61.7453
843.222	61.7589	843.222	62.5931
843.704	62.6276	843.704	63.4142
844.186	63.4589	844.186	64.2011
844.669	64.2447	844.669	64.947
845.151	64.9774	845.151	65.6445
845.633	65.6477	845.633	66.2839
846.115	66.2438	846.115	66.852
846.597	66.7532	846.597	67.3348
847.079	67.1642	847.079	67.7191
847.561	67.4674	847.561	67.9952
848.043	67.6572	848.043	68.1583
848.525	67.7316	848.525	68.2087
849.008	67.6916	849.008	68.1503
849.49	67.5397	849.49	67.9888
849.972	67.2802	849.972	67.7303
850.454	66.9194	850.454	67.3819
850.936	66.4662	850.936	66.9516
851.418	65.9347	851.418	66.451
851.9	65.3436	851.9	65.8959
852.382	64.7141	852.382	65.3045
852.865	64.0692	852.865	64.6974
853.347	63.4289	853.347	64.0931
853.829	62.808	853.829	63.5064
854.311	62.2174	854.311	62.9485
854.793	61.6643	854.793	62.4269
855.275	61.1546	855.275	61.9482
855.757	60.6952	855.757	61.5189
856.239	60.2922	856.239	61.145
856.721	59.9505	856.721	60.8307
857.204	59.6718	857.204	60.5775
857.686	59.4544	857.686	60.3831
858.168	59.2935	858.168	60.2426
858.65	59.1839	858.65	60.1505
859.132	59.1215	859.132	60.102
859.614	59.103	859.614	60.0933
860.096	59.1245	860.096	60.1199
860.578	59.18	860.578	60.1756
861.061	59.2584	861.061	60.2498
861.543	59.3451	861.543	60.3287
862.025	59.4238	862.025	60.3973
862.507	59.4778	862.507	60.4406
862.989	59.4943	862.989	60.4468
863.471	59.4631	863.471	60.4073
863.953	59.3753	863.953	60.3145
864.435	59.2227	864.435	60.1619
864.918	58.9954	864.918	59.9412
865.399	58.683	865.399	59.6439
865.882	58.2786	865.882	59.2642
866.364	57.7814	866.364	58.8018
866.846	57.2011	866.846	58.2654
867.328	56.5565	867.328	57.6725
867.81	55.8772	867.81	57.0499
868.292	55.197	868.292	56.4288
868.774	54.5488	868.774	55.8396
869.256	53.9657	869.256	55.3133
869.739	53.4768	869.739	54.877
870.221	53.1088	870.221	54.5555
870.703	52.8892	870.703	54.374
871.185	52.8416	871.185	54.3538
871.667	52.9852	871.667	54.5117
872.149	53.3311	872.149	54.8573
872.631	53.8794	872.631	55.3904
873.113	54.6209	873.113	56.1027
873.596	55.5398	873.596	56.9801
874.078	56.6195	874.078	58.0082
874.56	57.8431	874.56	59.1724
875.042	59.1955	875.042	60.4594
875.524	60.6621	875.524	61.8559
876.006	62.2251	876.006	63.345
876.488	63.864	876.488	64.9071
876.97	65.557	876.97	66.5211
877.452	67.2807	877.452	68.164
877.935	69.014	877.935	69.815
878.417	70.7383	878.417	71.4556
878.899	72.4353	878.899	73.068
879.381	74.0885	879.381	74.6365
879.863	75.6814	879.863	76.1457
880.345	77.1972	880.345	77.5811
880.827	78.6225	880.827	78.9311
881.309	79.9466	881.309	80.1871
881.792	81.1632	881.792	81.3434
882.274	82.2706	882.274	82.3981
882.756	83.2704	882.756	83.3514
883.238	84.1669	883.238	84.2057
883.72	84.9655	883.72	84.9646
884.202	85.6727	884.202	85.6333
884.684	86.2953	884.684	86.2184
885.166	86.8397	885.166	86.7273
885.648	87.3133	885.648	87.1684
886.131	87.7233	886.131	87.5501
886.613	88.0773	886.613	87.8806
887.095	88.3835	887.095	88.1676
887.577	88.6492	887.577	88.4178
888.059	88.8809	888.059	88.6363
888.541	89.084	888.541	88.8271
889.023	89.2621	889.023	88.9928
889.505	89.4176	889.505	89.1353
889.987	89.553	889.987	89.2564
890.47	89.6704	890.47	89.3581
890.952	89.7727	890.952	89.4434
891.434	89.8628	891.434	89.5154
891.916	89.9429	891.916	89.5766
892.398	90.0143	892.398	89.6289
892.88	90.0774	892.88	89.6734
893.362	90.1319	893.362	89.71
893.845	90.1784	893.845	89.7392
894.327	90.2187	894.327	89.7621
894.809	90.2557	894.809	89.7805
895.291	90.2932	895.291	89.7975
895.773	90.334	895.773	89.815
896.255	90.379	896.255	89.8342
896.737	90.4267	896.737	89.8541
897.219	90.4738	897.219	89.8726
897.701	90.5164	897.701	89.8872
898.183	90.5515	898.183	89.8961
898.666	90.5784	898.666	89.8993
899.148	90.5989	899.148	89.8985
899.63	90.6162	899.63	89.8962
900.112	90.6335	900.112	89.8943
900.594	90.6532	900.594	89.8936
901.076	90.6759	901.076	89.893
901.558	90.7009	901.558	89.8909
902.04	90.7264	902.04	89.885
902.523	90.751	902.523	89.8747
903.005	90.7732	903.005	89.8605
903.487	90.7923	903.487	89.8445
903.969	90.808	903.969	89.8287
904.451	90.8197	904.451	89.815
904.933	90.8273	904.933	89.8038
905.415	90.8309	905.415	89.7947
905.897	90.8314	905.897	89.7868
906.38	90.8301	906.38	89.779
906.862	90.8288	906.862	89.771
907.344	90.8288	907.344	89.7625
907.826	90.8303	907.826	89.7537
908.308	90.8323	908.308	89.7443
908.79	90.8333	908.79	89.7337
909.272	90.8318	909.272	89.7215
909.754	90.8275	909.754	89.7078
910.236	90.821	910.236	89.6936
910.718	90.8141	910.718	89.6809
911.201	90.8088	911.201	89.6715
911.683	90.8063	911.683	89.6672
912.165	90.8067	912.165	89.6681
912.647	90.8087	912.647	89.6733
913.129	90.8111	913.129	89.6809
913.611	90.8126	913.611	89.6887
914.093	90.8127	914.093	89.695
914.576	90.812	914.576	89.6994
915.058	90.811	915.058	89.7019
915.54	90.8101	915.54	89.7033
916.022	90.8092	916.022	89.7044
916.504	90.8079	916.504	89.7054
916.986	90.806	916.986	89.7068
917.468	90.8038	917.468	89.7087
917.95	90.8024	917.95	89.7112
918.432	90.8027	918.432	89.7148
918.915	90.8049	918.915	89.7196
919.397	90.808	919.397	89.725
919.879	90.8099	919.879	89.7296
920.361	90.8075	920.361	89.7315
920.843	90.7987	920.843	89.7289
921.325	90.7829	921.325	89.7207
921.807	90.7616	921.807	89.7074
922.289	90.7378	922.289	89.691
922.771	90.7155	922.771	89.6745
923.254	90.6971	923.254	89.6605
923.736	90.684	923.736	89.6507
924.218	90.6752	924.218	89.6451
924.7	90.6689	924.7	89.6421
925.182	90.6626	925.182	89.6392
925.664	90.6545	925.664	89.6337
926.146	90.6437	926.146	89.6239
926.628	90.6297	926.628	89.6091
927.111	90.6122	927.111	89.5897
927.593	90.591	927.593	89.5666
928.075	90.5652	928.075	89.5405
928.557	90.5344	928.557	89.5116
929.039	90.4988	929.039	89.4795
929.521	90.4592	929.521	89.443
930.003	90.4174	930.003	89.4013
930.485	90.3749	930.485	89.3537
930.967	90.3329	930.967	89.3001
931.45	90.2917	931.45	89.2418
931.932	90.2505	931.932	89.1805
932.414	90.2088	932.414	89.1187
932.896	90.1659	932.896	89.0587
933.378	90.1222	933.378	89.0027
933.86	90.0786	933.86	88.9516
934.342	90.0361	934.342	88.9057
934.824	89.9954	934.824	88.8636
935.307	89.9564	935.307	88.8234
935.789	89.9184	935.789	88.7832
936.271	89.88	936.271	88.7409
936.753	89.8399	936.753	88.6953
937.235	89.797	937.235	88.6456
937.717	89.7505	937.717	88.5914
938.199	89.6996	938.199	88.5326
938.681	89.6436	938.681	88.469
939.163	89.5815	939.163	88.4003
939.646	89.5126	939.646	88.3264
940.128	89.4362	940.128	88.2472
940.61	89.3521	940.61	88.1631
941.092	89.2606	941.092	88.0744
941.574	89.1625	941.574	87.9817
942.056	89.0592	942.056	87.8858
942.538	88.9519	942.538	87.7875
943.02	88.8424	943.02	87.6881
943.503	88.733	943.503	87.5892
943.985	88.6259	943.985	87.493
944.467	88.5241	944.467	87.4017
944.949	88.4297	944.949	87.3171
945.431	88.3442	945.431	87.2405
945.913	88.2681	945.913	87.172
946.395	88.2006	946.395	87.1108
946.877	88.1404	946.877	87.0557
947.359	88.0861	947.359	87.0054
947.842	88.0369	947.842	86.959
948.324	87.9929	948.324	86.9162
948.806	87.9547	948.806	86.877
949.288	87.9228	949.288	86.8417
949.77	87.8975	949.77	86.8104
950.252	87.8784	950.252	86.7834
950.734	87.8645	950.734	86.7608
951.216	87.8545	951.216	86.7427
951.698	87.8474	951.698	86.7288
952.181	87.8422	952.181	86.7187
952.663	87.838	952.663	86.7113
953.145	87.834	953.145	86.7049
953.627	87.8294	953.627	86.698
954.109	87.8235	954.109	86.6888
954.591	87.8161	954.591	86.677
955.073	87.8075	955.073	86.6624
955.555	87.7984	955.555	86.646
956.038	87.7895	956.038	86.6285
956.52	87.7809	956.52	86.61
957.002	87.7718	957.002	86.5896
957.484	87.7605	957.484	86.5658
957.966	87.7446	957.966	86.5367
958.448	87.7224	958.448	86.5016
958.93	87.6935	958.93	86.4609
959.412	87.659	959.412	86.4166
959.894	87.6211	959.894	86.371
960.377	87.5829	960.377	86.3267
960.859	87.5468	960.859	86.2848
961.341	87.514	961.341	86.2456
961.823	87.4848	961.823	86.2084
962.305	87.4588	962.305	86.1726
962.787	87.4355	962.787	86.1381
963.269	87.4146	963.269	86.1064
963.751	87.3964	963.751	86.0793
964.234	87.381	964.234	86.0585
964.716	87.3683	964.716	86.0448
965.198	87.3573	965.198	86.0378
965.68	87.347	965.68	86.0361
966.162	87.3367	966.162	86.0382
966.644	87.3269	966.644	86.0431
967.126	87.319	967.126	86.0508
967.608	87.3153	967.608	86.0619
968.091	87.3177	968.091	86.0768
968.573	87.3271	968.573	86.0951
969.055	87.3425	969.055	86.1151
969.537	87.362	969.537	86.1349
970.019	87.3829	970.019	86.1521
970.501	87.4031	970.501	86.1659
970.983	87.4217	970.983	86.1765
971.465	87.4392	971.465	86.1858
971.947	87.457	971.947	86.1959
972.429	87.4763	972.429	86.2082
972.912	87.4977	972.912	86.2233
973.394	87.5215	973.394	86.2404
973.876	87.5473	973.876	86.2586
974.358	87.575	974.358	86.2768
974.84	87.6049	974.84	86.2948
975.322	87.6376	975.322	86.3132
975.804	87.6735	975.804	86.3327
976.286	87.7119	976.286	86.3534
976.769	87.7513	976.769	86.3748
977.251	87.7895	977.251	86.3958
977.733	87.8246	977.733	86.4154
978.215	87.8558	978.215	86.4336
978.697	87.8837	978.697	86.4515
979.179	87.9106	979.179	86.4713
979.661	87.9388	979.661	86.4951
980.143	87.9704	980.143	86.5243
980.625	88.0057	980.625	86.5585
981.108	88.0434	981.108	86.5961
981.59	88.0813	981.59	86.6343
982.072	88.117	982.072	86.6712
982.554	88.1485	982.554	86.7053
983.036	88.1749	983.036	86.7368
983.518	88.1959	983.518	86.7665
984	88.2113	984	86.7953
984.482	88.2207	984.482	86.823
984.965	88.2233	984.965	86.8484
985.447	88.2185	985.447	86.8695
985.929	88.2064	985.929	86.8846
986.411	88.1883	986.411	86.8925
986.893	88.1662	986.893	86.8931
987.375	88.1421	987.375	86.8876
987.857	88.1175	987.857	86.8769
988.339	88.0921	988.339	86.862
988.822	88.0646	988.822	86.8427
989.304	88.0326	989.304	86.8181
989.786	87.9943	989.786	86.7871
990.268	87.9487	990.268	86.749
990.75	87.8959	990.75	86.7035
991.232	87.8369	991.232	86.6506
991.714	87.7725	991.714	86.5905
992.196	87.7028	992.196	86.5226
992.678	87.6269	992.678	86.446
993.16	87.5435	993.16	86.3595
993.643	87.4513	993.643	86.2616
994.125	87.3499	994.125	86.1518
994.607	87.2392	994.607	86.0302
995.089	87.12	995.089	85.8971
995.571	86.992	995.571	85.7533
996.053	86.8547	996.053	85.5988
996.535	86.7062	996.535	85.4333
997.018	86.5445	997.018	85.2563
997.5	86.3676	997.5	85.0669
997.982	86.1745	997.982	84.8645
998.464	85.9642	998.464	84.6484
998.946	85.7358	998.946	84.4169
999.428	85.4872	999.428	84.1671
999.91	85.2146	999.91	83.8946
1000.39	84.9122	1000.39	83.5928
1000.87	84.5733	1000.87	83.2543
1001.36	84.1901	1001.36	82.8708
1001.84	83.7538	1001.84	82.4332
1002.32	83.2555	1002.32	81.9325
1002.8	82.6843	1002.8	81.3582
1003.28	82.0272	1003.28	80.6989
1003.77	81.2709	1003.77	79.9432
1004.25	80.4015	1004.25	79.0803
1004.73	79.4091	1004.73	78.1031
1005.21	78.2904	1005.21	77.011
1005.7	77.0526	1005.7	75.8126
1006.18	75.7142	1006.18	74.5265
1006.66	74.3042	1006.66	73.1804
1007.14	72.8633	1007.14	71.8124
1007.62	71.4366	1007.62	70.4649
1008.11	70.0734	1008.11	69.1834
1008.59	68.8254	1008.59	68.0159
1009.07	67.7382	1009.07	67.0043
1009.55	66.8522	1009.55	66.1854
1010.03	66.1986	1010.03	65.5869
1010.52	65.7956	1010.52	65.2243
1011	65.6514	1011	65.1036
1011.48	65.7651	1011.48	65.222
1011.96	66.1297	1011.96	65.5723
1012.45	66.7337	1012.45	66.1423
1012.93	67.5609	1012.93	66.9165
1013.41	68.5906	1013.41	67.8751
1013.89	69.7924	1013.89	68.9896
1014.37	71.1291	1014.37	70.2254
1014.86	72.5582	1014.86	71.5433
1015.34	74.0307	1015.34	72.8987
1015.82	75.5009	1015.82	74.2502
1016.3	76.9266	1016.3	75.5596
1016.78	78.2708	1016.78	76.7932
1017.27	79.5063	1017.27	77.9262
1017.75	80.6137	1017.75	78.9402
1018.23	81.582	1018.23	79.8241
1018.71	82.4082	1018.71	80.5743
1019.2	83.0963	1019.2	81.1933
1019.68	83.6557	1019.68	81.6893
1020.16	84.0989	1020.16	82.0734
1020.64	84.4419	1020.64	82.3603
1021.12	84.7012	1021.12	82.5654
1021.61	84.8921	1021.61	82.7031
1022.09	85.0289	1022.09	82.7871
1022.57	85.1232	1022.57	82.8287
1023.05	85.1839	1023.05	82.8368
1023.53	85.2185	1023.53	82.8196
1024.02	85.233	1024.02	82.7835
1024.5	85.2326	1024.5	82.7345
1024.98	85.2219	1024.98	82.6781
1025.46	85.2045	1025.46	82.6186
1025.94	85.1824	1025.94	82.5591
1026.43	85.1562	1026.43	82.5011
1026.91	85.1253	1026.91	82.4455
1027.39	85.089	1027.39	82.3924
1027.87	85.0472	1027.87	82.3425
1028.36	85.0008	1028.36	82.2972
1028.84	84.9525	1028.84	82.2581
1029.32	84.9051	1029.32	82.227
1029.8	84.8614	1029.8	82.2049
1030.28	84.8232	1030.28	82.1918
1030.77	84.791	1030.77	82.1869
1031.25	84.7645	1031.25	82.1889
1031.73	84.7428	1031.73	82.1962
1032.21	84.7254	1032.21	82.2075
1032.69	84.7115	1032.69	82.2217
1033.18	84.7004	1033.18	82.2376
1033.66	84.6913	1033.66	82.2545
1034.14	84.6825	1034.14	82.2714
1034.62	84.6725	1034.62	82.2879
1035.11	84.6599	1035.11	82.3041
1035.59	84.6436	1035.59	82.3206
1036.07	84.6235	1036.07	82.3379
1036.55	84.5997	1036.55	82.3557
1037.03	84.5717	1037.03	82.3728
1037.52	84.5388	1037.52	82.3867
1038	84.4996	1038	82.3942
1038.48	84.4525	1038.48	82.3923
1038.96	84.3971	1038.96	82.3792
1039.44	84.3342	1039.44	82.3548
1039.93	84.2662	1039.93	82.3208
1040.41	84.1964	1040.41	82.2799
1040.89	84.1275	1040.89	82.2346
1041.37	84.0611	1041.37	82.187
1041.85	83.9966	1041.85	82.1373
1042.34	83.932	1042.34	82.0851
1042.82	83.864	1042.82	82.0286
1043.3	83.7897	1043.3	81.966
1043.78	83.7069	1043.78	81.8954
1044.27	83.6144	1044.27	81.8149
1044.75	83.5124	1044.75	81.7231
1045.23	83.4013	1045.23	81.6186
1045.71	83.2819	1045.71	81.5016
1046.19	83.1555	1046.19	81.3734
1046.68	83.0237	1046.68	81.2369
1047.16	82.8886	1047.16	81.0961
1047.64	82.7523	1047.64	80.9551
1048.12	82.6162	1048.12	80.8165
1048.6	82.4804	1048.6	80.6808
1049.09	82.3434	1049.09	80.5459
1049.57	82.2022	1049.57	80.4081
1050.05	82.0539	1050.05	80.2641
1050.53	81.8963	1050.53	80.1122
1051.02	81.7286	1051.02	79.9532
1051.5	81.5518	1051.5	79.79
1051.98	81.3674	1051.98	79.626
1052.46	81.1765	1052.46	79.4636
1052.94	80.9789	1052.94	79.3028
1053.42	80.7731	1053.42	79.1409
1053.91	80.5566	1053.91	78.9733
1054.39	80.3272	1054.39	78.7955
1054.87	80.0833	1054.87	78.6035
1055.35	79.8245	1055.35	78.3954
1055.84	79.551	1055.84	78.17
1056.32	79.2625	1056.32	77.9271
1056.8	78.9583	1056.8	77.6663
1057.28	78.6371	1057.28	77.3872
1057.76	78.2978	1057.76	77.0897
1058.25	77.9405	1058.25	76.7745
1058.73	77.5663	1058.73	76.4435
1059.21	77.1773	1059.21	76.0991
1059.69	76.7742	1059.69	75.7427
1060.17	76.3554	1060.17	75.3735
1060.66	75.9161	1060.66	74.9876
1061.14	75.4489	1061.14	74.5783
1061.62	74.9441	1061.62	74.1368
1062.1	74.3921	1062.1	73.654
1062.59	73.7842	1062.59	73.1214
1063.07	73.1117	1063.07	72.5305
1063.55	72.3661	1063.55	71.8729
1064.03	71.5375	1064.03	71.1396
1064.51	70.6149	1064.51	70.3206
1065	69.588	1065	69.407
1065.48	68.4502	1065.48	68.3933
1065.96	67.202	1065.96	67.2801
1066.44	65.8533	1066.44	66.0762
1066.92	64.4249	1066.92	64.7999
1067.41	62.9479	1067.41	63.4785
1067.89	61.4583	1067.89	62.1438
1068.37	59.9991	1068.37	60.8341
1068.85	58.6167	1068.85	59.591
1069.34	57.3571	1069.34	58.4566
1069.82	56.2705	1069.82	57.4765
1070.3	55.403	1070.3	56.6935
1070.78	54.7921	1070.78	56.1423
1071.26	54.4635	1071.26	55.8471
1071.75	54.4246	1071.75	55.8159
1072.23	54.665	1072.23	56.0404
1072.71	55.1585	1072.71	56.4977
1073.19	55.8705	1073.19	57.1574
1073.67	56.7612	1073.67	57.983
1074.16	57.7878	1074.16	58.9348
1074.64	58.9103	1074.64	59.9748
1075.12	60.0862	1075.12	61.0624
1075.6	61.273	1075.6	62.1572
1076.09	62.4326	1076.09	63.2233
1076.57	63.5288	1076.57	64.2274
1077.05	64.5329	1077.05	65.1437
1077.53	65.4257	1077.53	65.9554
1078.01	66.1953	1078.01	66.6522
1078.49	66.8372	1078.49	67.2298
1078.98	67.3515	1078.98	67.6884
1079.46	67.7409	1079.46	68.0301
1079.94	68.0094	1079.94	68.2584
1080.42	68.1618	1080.42	68.3784
1080.91	68.2049	1080.91	68.3973
1081.39	68.1468	1081.39	68.3235
1081.87	67.9972	1081.87	68.1676
1082.35	67.7667	1082.35	67.94
1082.83	67.4646	1082.83	67.6494
1083.32	67.0981	1083.32	67.3028
1083.8	66.6724	1083.8	66.9046
1084.28	66.1907	1084.28	66.4578
1084.76	65.657	1084.76	65.9655
1085.24	65.0761	1085.24	65.4321
1085.73	64.4538	1085.73	64.8624
1086.21	63.796	1086.21	64.2609
1086.69	63.1063	1086.69	63.63
1087.17	62.385	1087.17	62.9693
1087.65	61.6294	1087.65	62.2762
1088.14	60.8354	1088.14	61.5475
1088.62	60.0006	1088.62	60.782
1089.1	59.1254	1089.1	59.9811
1089.58	58.2132	1089.58	59.1487
1090.07	57.2686	1090.07	58.2889
1090.55	56.2942	1090.55	57.4033
1091.03	55.2886	1091.03	56.4891
1091.51	54.2459	1091.51	55.5393
1091.99	53.1579	1091.99	54.5454
1092.48	52.018	1092.48	53.5005
1092.96	50.8229	1092.96	52.4015
1093.44	49.5745	1093.44	51.2501
1093.92	48.278	1093.92	50.0511
1094.4	46.9399	1094.4	48.8097
1094.89	45.5651	1094.89	47.5296
1095.37	44.1568	1095.37	46.2129
1095.85	42.7185	1095.85	44.8624
1096.33	41.2564	1096.33	43.4836
1096.82	39.7814	1096.82	42.0874
1097.3	38.3102	1097.3	40.6904
1097.78	36.8607	1097.78	39.3109
1098.26	35.4512	1098.26	37.9672
1098.74	34.0978	1098.74	36.6753
1099.23	32.8126	1099.23	35.4476
1099.71	31.6083	1099.71	34.2964
1100.19	30.4995	1100.19	33.2356
1100.67	29.5026	1100.67	32.2804
1101.15	28.6356	1101.15	31.448
1101.64	27.9138	1101.64	30.7526
1102.12	27.3451	1102.12	30.2021
1102.6	26.9305	1102.6	29.7981
1103.08	26.6656	1103.08	29.5374
1103.57	26.5456	1103.57	29.4167
1104.05	26.5694	1104.05	29.4361
1104.53	26.7414	1104.53	29.6003
1105.01	27.0694	1105.01	29.9172
1105.49	27.5612	1105.49	30.3935
1105.98	28.2193	1105.98	31.031
1106.46	29.04	1106.46	31.8253
1106.94	30.0143	1106.94	32.7674
1107.42	31.1324	1107.42	33.8475
1107.9	32.3859	1107.9	35.0573
1108.39	33.7696	1108.39	36.3913
1108.87	35.2792	1108.87	37.8447
1109.35	36.9084	1109.35	39.4104
1109.83	38.6457	1109.83	41.0766
1110.32	40.4748	1110.32	42.8272
1110.8	42.3753	1110.8	44.6424
1111.28	44.3266	1111.28	46.5034
1111.76	46.3109	1111.76	48.3938
1112.24	48.312	1112.24	50.2989
1112.72	50.3156	1112.72	52.2055
1113.21	52.3062	1113.21	54.0982
1113.69	54.2652	1113.69	55.9584
1114.17	56.1729	1114.17	57.7659
1114.65	58.0085	1114.65	59.4997
1115.14	59.7535	1115.14	61.1411
1115.62	61.395	1115.62	62.6776
1116.1	62.9244	1116.1	64.1014
1116.58	64.3382	1116.58	65.4102
1117.06	65.636	1117.06	66.6047
1117.55	66.8187	1117.55	67.6876
1118.03	67.8878	1118.03	68.6615
1118.51	68.8455	1118.51	69.5294
1118.99	69.6946	1118.99	70.2948
1119.47	70.4398	1119.47	70.9621
1119.96	71.087	1119.96	71.5368
1120.44	71.6435	1120.44	72.0251
1120.92	72.1164	1120.92	72.4328
1121.4	72.5118	1121.4	72.765
1121.89	72.8346	1121.89	73.0261
1122.37	73.088	1122.37	73.2193
1122.85	73.2748	1122.85	73.3481
1123.33	73.3981	1123.33	73.4163
1123.81	73.461	1123.81	73.4285
1124.3	73.467	1124.3	73.3887
1124.78	73.4188	1124.78	73.3
1125.26	73.3173	1125.26	73.1633
1125.74	73.1616	1125.74	72.9771
1126.22	72.9494	1126.22	72.7386
1126.71	72.6783	1126.71	72.4453
1127.19	72.3467	1127.19	72.0959
1127.67	71.9544	1127.67	71.6913
1128.15	71.5025	1128.15	71.2341
1128.63	70.9915	1128.63	70.7271
1129.12	70.4212	1129.12	70.1716
1129.6	69.7891	1129.6	69.5667
1130.08	69.0911	1130.08	68.9088
1130.56	68.3234	1130.56	68.1936
1131.05	67.483	1131.05	67.4171
1131.53	66.5687	1131.53	66.5765
1132.01	65.581	1132.01	65.6707
1132.49	64.5203	1132.49	64.699
1132.97	63.3856	1132.97	63.6597
1133.46	62.174	1133.46	62.5503
1133.94	60.8808	1133.94	61.3665
1134.42	59.5016	1134.42	60.1044
1134.9	58.0342	1134.9	58.7615
1135.38	56.479	1135.38	57.3378
1135.87	54.8393	1135.87	55.8347
1136.35	53.119	1136.35	54.2546
1136.83	51.3218	1136.83	52.5992
1137.31	49.45	1137.31	50.8693
1137.8	47.5059	1137.8	49.0655
1138.28	45.4941	1138.28	47.1914
1138.76	43.4233	1138.76	45.2541
1139.24	41.308	1139.24	43.2662
1139.72	39.1672	1139.72	41.2448
1140.21	37.0205	1140.21	39.2077
1140.69	34.8881	1140.69	37.1732
1141.17	32.7886	1141.17	35.1588
1141.65	30.7391	1141.65	33.1809
1142.13	28.7596	1142.13	31.2591
1142.62	26.8731	1142.62	29.4163
1143.1	25.104	1143.1	27.6775
1143.58	23.4777	1143.58	26.0687
1144.06	22.0135	1144.06	24.6112
1144.55	20.7228	1144.55	23.3185
1145.03	19.6086	1145.03	22.1969
1145.51	18.6681	1145.51	21.2464
1145.99	17.8971	1145.99	20.4651
1146.47	17.2931	1146.47	19.8518
1146.96	16.8565	1146.96	19.4072
1147.44	16.5884	1147.44	19.1318
1147.92	16.4879	1147.92	19.0242
1148.4	16.5504	1148.4	19.0793
1148.88	16.7678	1148.88	19.2889
1149.37	17.1313	1149.37	19.6443
1149.85	17.6349	1149.85	20.1397
1150.33	18.2765	1150.33	20.7727
1150.81	19.0578	1150.81	21.5438
1151.3	19.9806	1151.3	22.4534
1151.78	21.0441	1151.78	23.4992
1152.26	22.2433	1152.26	24.6751
1152.74	23.5701	1152.74	25.9724
1153.22	25.0161	1153.22	27.3828
1153.7	26.5759	1153.7	28.9015
1154.19	28.2487	1154.19	30.5278
1154.67	30.0358	1154.67	32.2634
1155.15	31.9377	1155.15	34.1084
1155.63	33.9496	1155.63	36.0579
1156.12	36.0577	1156.12	38.0982
1156.6	38.2411	1156.6	40.2085
1157.08	40.4689	1157.08	42.3589
1157.56	42.7038	1157.56	44.5132
1158.04	44.9051	1158.04	46.6321
1158.53	47.0247	1158.53	48.6693
1159.01	49.013	1159.01	50.5769
1159.49	50.8218	1159.49	52.3094
1159.97	52.4057	1159.97	53.8236
1160.45	53.7328	1160.45	55.0903
1160.94	54.7886	1160.94	56.0967
1161.42	55.5791	1161.42	56.8501
1161.9	56.1302	1161.9	57.3762
1162.38	56.4853	1162.38	57.7167
1162.87	56.6993	1162.87	57.9238
1163.35	56.8261	1163.35	58.0482
1163.83	56.9177	1163.83	58.1386
1164.31	57.0179	1164.31	58.2361
1164.79	57.1581	1164.79	58.3702
1165.28	57.3623	1165.28	58.5636
1165.76	57.6457	1165.76	58.831
1166.24	58.0159	1166.24	59.1801
1166.72	58.4739	1166.72	59.612
1167.2	59.0136	1167.2	60.1217
1167.69	59.6234	1167.69	60.6983
1168.17	60.287	1168.17	61.3269
1168.65	60.9874	1168.65	61.9917
1169.13	61.7094	1169.13	62.6783
1169.62	62.4405	1169.62	63.3746
1170.1	63.1728	1170.1	64.0726
1170.58	63.9012	1170.58	64.7667
1171.06	64.6222	1171.06	65.4534
1171.54	65.3342	1171.54	66.1308
1172.03	66.0364	1172.03	66.7985
1172.51	66.7299	1172.51	67.4578
1172.99	67.4182	1172.99	68.1127
1173.47	68.1073	1173.47	68.7692
1173.95	68.8051	1173.95	69.4345
1174.44	69.5186	1174.44	70.1149
1174.92	70.2536	1174.92	70.8153
1175.4	71.0123	1175.4	71.5375
1175.88	71.7942	1175.88	72.2806
1176.37	72.5965	1176.37	73.0422
1176.85	73.4158	1176.85	73.8191
1177.33	74.2486	1177.33	74.6079
1177.81	75.091	1177.81	75.4048
1178.29	75.9388	1178.29	76.2053
1178.78	76.7863	1178.78	77.0032
1179.26	77.6255	1179.26	77.7903
1179.74	78.4475	1179.74	78.558
1180.22	79.2423	1180.22	79.2967
1180.7	80.0007	1180.7	79.9979
1181.19	80.7158	1181.19	80.6554
1181.67	81.3825	1181.67	81.2647
1182.15	81.9982	1182.15	81.8231
1182.63	82.5617	1182.63	82.3297
1183.12	83.0727	1183.12	82.784
1183.6	83.5314	1183.6	83.1861
1184.08	83.938	1184.08	83.5366
1184.56	84.2934	1184.56	83.8368
1185.04	84.5993	1185.04	84.0885
1185.53	84.8582	1185.53	84.2947
1186.01	85.0729	1186.01	84.4587
1186.49	85.2458	1186.49	84.5838
1186.97	85.3789	1186.97	84.6728
1187.45	85.4735	1187.45	84.7279
1187.94	85.5301	1187.94	84.7504
1188.42	85.5493	1188.42	84.7412
1188.9	85.5325	1188.9	84.7012
1189.38	85.481	1189.38	84.6315
1189.86	85.397	1189.86	84.5331
1190.35	85.2818	1190.35	84.4069
1190.83	85.1362	1190.83	84.253
1191.31	84.9594	1191.31	84.0709
1191.79	84.7501	1191.79	83.8597
1192.28	84.5069	1192.28	83.6184
1192.76	84.2289	1192.76	83.3468
1193.24	83.9163	1193.24	83.0452
1193.72	83.5704	1193.72	82.7148
1194.2	83.1931	1194.2	82.3576
1194.68	82.7868	1194.68	81.9752
1195.17	82.3541	1195.17	81.5701
1195.65	81.8988	1195.65	81.1455
1196.13	81.4257	1196.13	80.7058
1196.61	80.9416	1196.61	80.2573
1197.1	80.4554	1197.1	79.8077
1197.58	79.9762	1197.58	79.3654
1198.06	79.5136	1198.06	78.9388
1198.54	79.0755	1198.54	78.5352
1199.02	78.668	1199.02	78.1601
1199.51	78.2965	1199.51	77.8182
1199.99	77.9648	1199.99	77.5134
1200.47	77.6768	1200.47	77.2486
1200.95	77.4354	1200.95	77.0266
1201.43	77.2422	1201.43	76.8483
1201.92	77.0963	1201.92	76.7127
1202.4	76.9941	1202.4	76.6161
1202.88	76.9298	1202.88	76.553
1203.36	76.896	1203.36	76.5164
1203.85	76.8846	1203.85	76.4986
1204.33	76.8885	1204.33	76.4929
1204.81	76.9002	1204.81	76.4925
1205.29	76.9124	1205.29	76.4903
1205.77	76.9174	1205.77	76.4795
1206.26	76.906	1206.26	76.4518
1206.74	76.8686	1206.74	76.3984
1207.22	76.7963	1207.22	76.3114
1207.7	76.6806	1207.7	76.183
1208.18	76.5157	1208.18	76.0077
1208.67	76.2976	1208.67	75.7817
1209.15	76.0234	1209.15	75.5024
1209.63	75.6911	1209.63	75.1684
1210.11	75.299	1210.11	74.7785
1210.6	74.8454	1210.6	74.3323
1211.08	74.3296	1211.08	73.8295
1211.56	73.7523	1211.56	73.2714
1212.04	73.1161	1212.04	72.6602
1212.52	72.4249	1212.52	71.9991
1213.01	71.6829	1213.01	71.2914
1213.49	70.8933	1213.49	70.5397
1213.97	70.0581	1213.97	69.7457
1214.45	69.1779	1214.45	68.9102
1214.93	68.253	1214.93	68.034
1215.42	67.285	1215.42	67.1188
1215.9	66.2771	1215.9	66.1672
1216.38	65.2335	1216.38	65.1827
1216.86	64.1583	1216.86	64.1683
1217.35	63.0548	1217.35	63.126
1217.83	61.9238	1217.83	62.056
1218.31	60.7653	1218.31	60.9581
1218.79	59.5795	1218.79	59.8328
1219.27	58.3683	1219.27	58.6825
1219.76	57.1361	1219.76	57.5117
1220.24	55.8896	1220.24	56.3272
1220.72	54.635	1220.72	55.1349
1221.2	53.3772	1221.2	53.9393
1221.68	52.1182	1221.68	52.7425
1222.17	50.8579	1222.17	51.5445
1222.65	49.5959	1222.65	50.3456
1223.13	48.333	1223.13	49.147
1223.61	47.0725	1223.61	47.9523
1224.09	45.8199	1224.09	46.7668
1224.58	44.5806	1224.58	45.5959
1225.06	43.3591	1225.06	44.4437
1225.54	42.1581	1225.54	43.3125
1226.02	40.9791	1226.02	42.2034
1226.51	39.824	1226.51	41.1182
1226.99	38.6967	1226.99	40.0601
1227.47	37.6023	1227.47	39.0336
1227.95	36.5469	1227.95	38.044
1228.43	35.535	1228.43	37.0952
1228.92	34.568	1228.92	36.1888
1229.4	33.6449	1229.4	35.3242
1229.88	32.7639	1229.88	34.5001
1230.36	31.9244	1230.36	33.7167
1230.84	31.129	1230.84	32.9767
1231.33	30.3829	1231.33	32.2845
1231.81	29.6916	1231.81	31.6445
1232.29	29.0585	1232.29	31.059
1232.77	28.4831	1232.77	30.5267
1233.26	27.962	1233.26	30.0435
1233.74	27.4905	1233.74	29.6049
1234.22	27.0663	1234.22	29.209
1234.7	26.6907	1234.7	28.857
1235.18	26.3686	1235.18	28.5538
1235.66	26.1055	1235.66	28.3041
1236.15	25.9046	1236.15	28.1109
1236.63	25.7651	1236.63	27.9729
1237.11	25.6823	1237.11	27.8858
1237.59	25.6502	1237.59	27.8441
1238.08	25.6647	1238.08	27.8443
1238.56	25.7254	1238.56	27.8863
1239.04	25.8353	1239.04	27.973
1239.52	25.9982	1239.52	28.1078
1240	26.2157	1240	28.292
1240.49	26.4856	1240.49	28.5234
1240.97	26.8023	1240.97	28.7972
1241.45	27.1594	1241.45	29.1084
1241.93	27.5526	1241.93	29.454
1242.41	27.9813	1242.41	29.8349
1242.9	28.4484	1242.9	30.2544
1243.38	28.9575	1243.38	30.7161
1243.86	29.5102	1243.86	31.2211
1244.34	30.1043	1244.34	31.7667
1244.83	30.7343	1244.83	32.3474
1245.31	31.3949	1245.31	32.9579
1245.79	32.0822	1245.79	33.5951
1246.27	32.7966	1246.27	34.2594
1246.75	33.5408	1246.75	34.954
1247.24	34.3185	1247.24	35.6821
1247.72	35.131	1247.72	36.4446
1248.2	35.9762	1248.2	37.2391
1248.68	36.8491	1248.68	38.0604
1249.16	37.745	1249.16	38.904
1249.65	38.6611	1249.65	39.7676
1250.13	39.5984	1250.13	40.6522
1250.61	40.5602	1250.61	41.5612
1251.09	41.5501	1251.09	42.4978
1251.58	42.5693	1251.58	43.4627
1252.06	43.6156	1252.06	44.4532
1252.54	44.6841	1252.54	45.4643
1253.02	45.77	1253.02	46.491
1253.5	46.8707	1253.5	47.5309
1253.99	47.9866	1253.99	48.5848
1254.47	49.1204	1254.47	49.6552
1254.95	50.2745	1254.95	50.7444
1255.43	51.4484	1255.43	51.8518
1255.91	52.6383	1255.91	52.9734
1256.4	53.8376	1256.4	54.103
1256.88	55.0396	1256.88	55.2343
1257.36	56.2397	1257.36	56.3635
1257.84	57.4367	1257.84	57.4896
1258.33	58.6311	1258.33	58.6135
1258.81	59.8231	1258.81	59.7355
1259.29	61.0097	1259.29	60.8525
1259.77	62.1831	1259.77	61.9572
1260.25	63.3325	1260.25	63.0393
1260.73	64.4458	1260.73	64.0879
1261.22	65.5127	1261.22	65.0938
1261.7	66.5271	1261.7	66.0519
1262.18	67.4859	1262.18	66.9599
1262.66	68.3883	1262.66	67.8173
1263.15	69.2333	1263.15	68.6231
1263.63	70.0186	1263.63	69.3751
1264.11	70.7411	1264.11	70.0699
1264.59	71.3978	1264.59	70.7044
1265.07	71.9875	1265.07	71.2774
1265.56	72.5117	1265.56	71.7894
1266.04	72.9737	1266.04	72.2434
1266.52	73.3777	1266.52	72.6427
1267	73.727	1267	72.99
1267.48	74.0239	1267.48	73.287
1267.97	74.2695	1267.97	73.5349
1268.45	74.465	1268.45	73.7349
1268.93	74.6132	1268.93	73.8896
1269.41	74.7186	1269.41	74.003
1269.9	74.7867	1269.9	74.0793
1270.38	74.8227	1270.38	74.1225
1270.86	74.8304	1270.86	74.1346
1271.34	74.8109	1271.34	74.1157
1271.82	74.7638	1271.82	74.0647
1272.31	74.6881	1272.31	73.9806
1272.79	74.5834	1272.79	73.8635
1273.27	74.4505	1273.27	73.7148
1273.75	74.2905	1273.75	73.536
1274.23	74.1042	1274.23	73.328
1274.72	73.8903	1274.72	73.0894
1275.2	73.6457	1275.2	72.8171
1275.68	73.3663	1275.68	72.5066
1276.16	73.0478	1276.16	72.1539
1276.64	72.6876	1276.64	71.7565
1277.13	72.2839	1277.13	71.3135
1277.61	71.8359	1277.61	70.8252
1278.09	71.3419	1278.09	70.2915
1278.57	70.7983	1278.57	69.7111
1279.06	70.1999	1279.06	69.0814
1279.54	69.5414	1279.54	68.4
1280.02	68.8191	1280.02	67.6661
1280.5	68.0332	1280.5	66.8822
1280.98	67.1878	1280.98	66.0541
1281.47	66.291	1281.47	65.1908
1281.95	65.3524	1281.95	64.3021
1282.43	64.382	1282.43	63.3981
1282.91	63.3904	1282.91	62.4889
1283.39	62.3883	1283.39	61.5849
1283.88	61.3891	1283.88	60.6985
1284.36	60.4096	1284.36	59.8449
1284.84	59.4674	1284.84	59.0396
1285.32	58.5817	1285.32	58.2987
1285.81	57.7692	1285.81	57.6349
1286.29	57.0412	1286.29	57.056
1286.77	56.4042	1286.77	56.5653
1287.25	55.8603	1287.25	56.1617
1287.73	55.4084	1287.73	55.8426
1288.22	55.0458	1288.22	55.6036
1288.7	54.7682	1288.7	55.4399
1289.18	54.569	1289.18	55.3446
1289.66	54.4374	1289.66	55.3071
1290.14	54.3593	1290.14	55.3138
1290.63	54.318	1290.63	55.3488
1291.11	54.2962	1291.11	55.3959
1291.59	54.2807	1291.59	55.443
1292.07	54.2629	1292.07	55.4819
1292.56	54.2399	1292.56	55.5102
1293.04	54.2125	1293.04	55.5286
1293.52	54.1838	1293.52	55.5402
1294	54.1572	1294	55.5484
1294.48	54.1362	1294.48	55.5569
1294.97	54.1256	1294.97	55.5711
1295.45	54.1329	1295.45	55.5992
1295.93	54.1687	1295.93	55.6519
1296.41	54.2463	1296.41	55.7427
1296.89	54.3783	1296.89	55.8839
1297.38	54.5744	1297.38	56.0841
1297.86	54.8395	1297.86	56.3476
1298.34	55.1742	1298.34	56.6738
1298.82	55.5763	1298.82	57.0602
1299.31	56.0431	1299.31	57.5041
1299.79	56.5734	1299.79	58.0045
1300.27	57.1662	1300.27	58.5616
1300.75	57.8203	1300.75	59.175
1301.23	58.5316	1301.23	59.8424
1301.71	59.2924	1301.71	60.5575
1302.2	60.0921	1302.2	61.3108
1302.68	60.9196	1302.68	62.0919
1303.16	61.7635	1303.16	62.8895
1303.64	62.6143	1303.64	63.6939
1304.13	63.4638	1304.13	64.4963
1304.61	64.3025	1304.61	65.2872
1305.09	65.1194	1305.09	66.0558
1305.57	65.9009	1305.57	66.7893
1306.05	66.6299	1306.05	67.4724
1306.54	67.2895	1306.54	68.0897
1307.02	67.8639	1307.02	68.6271
1307.5	68.3397	1307.5	69.0724
1307.98	68.7082	1307.98	69.4176
1308.46	68.964	1308.46	69.6578
1308.95	69.1049	1308.95	69.7905
1309.43	69.1307	1309.43	69.8154
1309.91	69.0422	1309.91	69.7338
1310.39	68.8427	1310.39	69.5487
1310.88	68.5373	1310.88	69.2655
1311.36	68.1359	1311.36	68.8938
1311.84	67.6525	1311.84	68.447
1312.32	67.1039	1312.32	67.9412
1312.8	66.5094	1312.8	67.3945
1313.29	65.8862	1313.29	66.8233
1313.77	65.2489	1313.77	66.2411
1314.25	64.6092	1314.25	65.6591
1314.73	63.977	1314.73	65.086
1315.21	63.3616	1315.21	64.53
1315.7	62.773	1315.7	63.9998
1316.18	62.2198	1316.18	63.5027
1316.66	61.7089	1316.66	63.0448
1317.14	61.2443	1317.14	62.6296
1317.62	60.8273	1317.62	62.2584
1318.11	60.4588	1318.11	61.9325
1318.59	60.1416	1318.59	61.6544
1319.07	59.8814	1319.07	61.429
1319.55	59.6863	1319.55	61.2631
1320.04	59.5633	1320.04	61.1622
1320.52	59.5157	1320.52	61.1285
1321	59.5421	1321	61.1603
1321.48	59.6374	1321.48	61.2533
1321.96	59.7965	1321.96	61.4034
1322.45	60.0164	1322.45	61.6089
1322.93	60.298	1322.93	61.8714
1323.41	60.6445	1323.41	62.1946
1323.89	61.0587	1323.89	62.5814
1324.38	61.5403	1324.38	63.0312
1324.86	62.0844	1324.86	63.5395
1325.34	62.6834	1325.34	64.0988
1325.82	63.33	1325.82	64.7027
1326.3	64.0198	1326.3	65.3468
1326.79	64.7522	1326.79	66.0306
1327.27	65.5291	1327.27	66.7558
1327.75	66.3516	1327.75	67.5234
1328.23	67.2173	1328.23	68.331
1328.71	68.1201	1328.71	69.1731
1329.2	69.0506	1329.2	70.0413
1329.68	70.0003	1329.68	70.928
1330.16	70.9628	1330.16	71.8278
1330.64	71.9347	1330.64	72.7375
1331.12	72.9145	1331.12	73.6555
1331.61	73.8993	1331.61	74.5787
1332.09	74.8836	1332.09	75.5015
1332.57	75.8598	1332.57	76.4164
1333.05	76.8188	1333.05	77.3149
1333.54	77.7533	1333.54	78.1903
1334.02	78.6597	1334.02	79.0394
1334.5	79.5368	1334.5	79.8612
1334.98	80.3855	1334.98	80.6561
1335.46	81.2065	1335.46	81.4242
1335.95	81.9985	1335.95	82.1636
1336.43	82.7594	1336.43	82.872
1336.91	83.4873	1336.91	83.5471
1337.39	84.182	1337.39	84.1889
1337.87	84.8452	1337.87	84.7993
1338.36	85.4801	1338.36	85.3815
1338.84	86.0883	1338.84	85.9377
1339.32	86.6663	1339.32	86.4652
1339.8	87.2065	1339.8	86.9576
1340.29	87.6992	1340.29	87.4062
1340.77	88.1369	1340.77	87.804
1341.25	88.5182	1341.25	88.1494
1341.73	88.848	1341.73	88.446
1342.21	89.1351	1342.21	88.701
1342.69	89.3895	1342.69	88.9229
1343.18	89.6198	1343.18	89.1186
1343.66	89.8313	1343.66	89.2929
1344.14	90.0259	1344.14	89.4478
1344.62	90.2029	1344.62	89.5838
1345.11	90.3613	1345.11	89.7007
1345.59	90.5002	1345.59	89.7988
1346.07	90.6205	1346.07	89.8794
1346.55	90.7246	1346.55	89.9443
1347.03	90.815	1347.03	89.9954
1347.52	90.8933	1347.52	90.034
1348	90.9602	1348	90.0603
1348.48	91.0155	1348.48	90.0743
1348.96	91.0593	1348.96	90.0764
1349.44	91.0922	1349.44	90.0676
1349.93	91.1165	1349.93	90.0498
1350.41	91.1345	1350.41	90.0251
1350.89	91.1482	1350.89	89.9952
1351.37	91.1582	1351.37	89.9608
1351.86	91.1637	1351.86	89.921
1352.34	91.1625	1352.34	89.8744
1352.82	91.153	1352.82	89.8198
1353.3	91.1347	1353.3	89.7569
1353.78	91.1091	1353.78	89.6868
1354.27	91.079	1354.27	89.6118
1354.75	91.0473	1354.75	89.5344
1355.23	91.0162	1355.23	89.4564
1355.71	90.9862	1355.71	89.3787
1356.19	90.9558	1356.19	89.301
1356.68	90.9231	1356.68	89.2222
1357.16	90.8866	1357.16	89.1418
1357.64	90.8458	1357.64	89.0598
1358.12	90.8013	1358.12	88.9769
1358.61	90.7543	1358.61	88.8936
1359.09	90.7054	1359.09	88.8097
1359.57	90.6543	1359.57	88.7241
1360.05	90.5997	1360.05	88.6342
1360.53	90.5396	1360.53	88.5375
1361.02	90.4725	1361.02	88.4319
1361.5	90.3982	1361.5	88.3179
1361.98	90.3187	1361.98	88.1991
1362.46	90.2374	1362.46	88.082
[truncated: 5,471 more rows]
