# Supplementary material for: Polyamide membranes with nanoscale ordered structures for fast permeation and highly selective ion-ion separation
Source: Nat Commun. 2023 Feb 27;14:1112. doi: 10.1038/s41467-023-36848-8 (PMC9971196; doi:10.1038/s41467-023-36848-8)
Supplement: Supplementary file 3 — Source Data [file 41467_2023_36848_MOESM3_ESM.zip › Source data/Supportin Information data/Figure S17 data.xlsx]

## Sheet: Sheet1
2θ （°）	Intensity （a.u.) (PA)	Intensity (a.u.) (PA-g-C3N4)
10	62	51
10.02	51	58
10.04	65	74
10.06	69	55
10.08	54	61
10.1	64	66
10.12	83	46
10.14	65	52
10.16	58	72
10.18	73	66
10.2	57	68
10.22	62	60
10.24	70	38
10.26	48	59
10.28	63	64
10.3	60	49
10.32	59	58
10.34	47	61
10.36	71	55
10.38	53	64
10.4	72	66
10.42	68	47
10.44	75	64
10.46	50	74
10.48	67	59
10.5	63	67
10.52	74	60
10.54	61	81
10.56	62	73
10.58	72	62
10.6	74	62
10.62	65	75
10.64	61	57
10.66	68	71
10.68	79	71
10.7	70	62
10.72	61	76
10.74	68	46
10.76	68	68
10.78	68	52
10.8	51	70
10.82	67	60
10.84	61	45
10.86	57	62
10.88	75	76
10.9	72	76
10.92	75	68
10.94	64	54
10.96	55	63
10.98	55	77
11	69	69
11.02	73	58
11.04	73	80
11.06	67	73
11.08	64	69
11.1	62	63
11.12	78	70
11.14	63	68
11.16	68	67
11.18	52	72
11.2	72	72
11.22	61	62
11.24	68	88
11.26	77	80
11.28	76	71
11.3	63	70
11.32	75	71
11.34	66	56
11.36	86	55
11.38	68	75
11.4	82	53
11.42	59	67
11.44	67	76
11.46	67	70
11.48	65	58
11.5	83	75
11.52	69	70
11.54	61	66
11.56	58	63
11.58	63	74
11.6	78	60
11.62	71	65
11.64	65	63
11.66	74	72
11.68	82	74
11.7	65	74
11.72	62	63
11.74	58	72
11.76	90	59
11.78	71	58
11.8	67	75
11.82	79	65
11.84	71	75
11.86	74	56
11.88	86	85
11.9	69	63
11.92	73	64
11.94	83	74
11.96	83	56
11.98	67	62
12	60	69
12.02	63	58
12.04	90	67
12.06	67	91
12.08	71	54
12.1	77	63
12.12	59	57
12.14	73	72
12.16	79	66
12.18	60	81
12.2	76	80
12.22	80	62
12.24	86	87
12.26	70	82
12.28	68	94
12.3	69	72
12.32	74	71
12.34	60	76
12.36	72	61
12.38	73	88
12.4	73	81
12.42	80	80
12.44	63	81
12.46	81	73
12.48	96	63
12.5	75	84
12.52	81	73
12.54	69	82
12.56	86	71
12.58	81	73
12.6	86	87
12.62	87	69
12.64	82	77
12.66	66	71
12.68	80	80
12.7	94	77
12.72	80	71
12.74	78	81
12.76	91	75
12.78	79	71
12.8	81	63
12.82	94	77
12.84	77	80
12.86	80	84
12.88	79	77
12.9	83	92
12.92	81	73
12.94	71	75
12.96	88	71
12.98	61	82
13	79	82
13.02	79	82
13.04	83	85
13.06	89	92
13.08	102	71
13.1	93	84
13.12	74	91
13.14	86	94
13.16	85	79
13.18	92	80
13.2	94	82
13.22	91	81
13.24	77	80
13.26	81	67
13.28	77	81
13.3	87	98
13.32	75	91
13.34	98	80
13.36	100	88
13.38	89	82
13.4	92	88
13.42	91	87
13.44	104	73
13.46	89	86
13.48	78	89
13.5	96	81
13.52	110	84
13.54	89	86
13.56	91	92
13.58	98	86
13.6	106	96
13.62	93	91
13.64	82	100
13.66	93	97
13.68	97	101
13.7	86	82
13.72	100	94
13.74	97	88
13.76	97	90
13.78	85	81
13.8	109	91
13.82	83	103
13.84	93	82
13.86	99	111
13.88	95	95
13.9	105	78
13.92	108	110
13.94	100	94
13.96	86	100
13.98	102	87
14	105	88
14.02	105	92
14.04	90	103
14.06	102	98
14.08	81	98
14.1	109	70
14.12	120	97
14.14	118	76
14.16	114	95
14.18	107	82
14.2	98	82
14.22	86	81
14.24	108	91
14.26	102	109
14.28	101	96
14.3	110	89
14.32	105	106
14.34	102	99
14.36	100	77
14.38	111	95
14.4	107	101
14.42	98	99
14.44	95	105
14.46	127	98
14.48	133	96
14.5	112	93
14.52	93	97
14.54	78	100
14.56	111	111
14.58	91	102
14.6	105	104
14.62	106	104
14.64	95	82
14.66	109	101
14.68	121	126
14.7	114	125
14.72	124	113
14.74	98	110
14.76	115	111
14.78	114	88
14.8	118	94
14.82	128	100
14.84	104	119
14.86	95	81
14.88	130	114
14.9	114	99
14.92	107	129
14.94	118	118
14.96	112	121
14.98	96	92
15	155	118
15.02	106	126
15.04	113	114
15.06	101	114
15.08	122	98
15.1	128	114
15.12	119	104
15.14	121	105
15.16	109	111
15.18	137	101
15.2	125	115
15.22	132	130
15.24	127	117
15.26	121	107
15.28	116	121
15.3	130	118
15.32	94	109
15.34	132	124
15.36	124	121
15.38	119	112
15.4	120	104
15.42	141	126
15.44	124	122
15.46	144	127
15.48	121	104
15.5	140	130
15.52	123	129
15.54	145	129
15.56	134	116
15.58	117	128
15.6	135	136
15.62	154	154
15.64	155	133
15.66	157	136
15.68	132	135
15.7	153	132
15.72	141	140
15.74	153	125
15.76	128	145
15.78	166	124
15.8	149	116
15.82	153	143
15.84	160	124
15.86	160	127
15.88	172	132
15.9	141	150
15.92	154	160
15.94	163	145
15.96	153	141
15.98	128	137
16	149	143
16.02	129	133
16.04	145	175
16.06	163	149
16.08	139	159
16.1	162	155
16.12	150	155
16.14	173	161
16.16	142	159
16.18	175	136
16.2	169	174
16.22	151	140
16.24	154	164
16.26	153	140
16.28	140	160
16.3	160	158
16.32	160	159
16.34	134	151
16.36	156	180
16.38	182	143
16.4	178	150
16.42	160	176
16.44	182	154
16.46	154	194
16.48	182	163
16.5	181	152
16.52	198	154
16.54	177	165
16.56	187	150
16.58	186	186
16.6	182	177
16.62	191	183
16.64	180	173
16.66	201	157
16.68	205	157
16.7	175	195
16.72	172	214
16.74	205	185
16.76	186	175
16.78	223	226
16.8	223	186
16.82	211	187
16.84	183	199
16.86	191	182
16.88	207	192
16.9	206	184
16.92	182	180
16.94	213	208
16.96	227	209
16.98	184	211
17	229	202
17.02	238	227
17.04	222	220
17.06	216	207
17.08	228	214
17.1	232	217
17.12	249	229
17.14	231	201
17.16	260	215
17.18	215	231
17.2	229	228
17.22	249	229
17.24	232	237
17.26	258	249
17.28	257	253
17.3	260	244
17.32	257	243
17.34	253	265
17.36	275	246
17.38	247	219
17.4	251	270
17.42	291	237
17.44	305	234
17.46	274	285
17.48	289	249
17.5	274	237
17.52	283	239
17.54	275	253
17.56	286	261
17.58	258	251
17.6	267	242
17.62	254	250
17.64	265	259
17.66	250	255
17.68	262	257
17.7	267	249
17.72	280	262
17.74	292	263
17.76	233	254
17.78	267	234
17.8	256	235
17.82	264	228
17.84	261	238
17.86	245	273
17.88	270	221
17.9	236	251
17.92	253	251
17.94	230	234
17.96	257	237
17.98	252	233
18	238	223
18.02	255	224
18.04	243	197
18.06	242	226
18.08	229	210
18.1	204	241
18.12	258	223
18.14	208	225
18.16	230	205
18.18	244	199
18.2	235	205
18.22	247	204
18.24	210	204
18.26	220	216
18.28	205	189
18.3	213	216
18.32	210	184
18.34	207	178
18.36	185	186
18.38	209	200
18.4	216	188
18.42	199	185
18.44	224	190
18.46	192	194
18.48	180	185
18.5	205	181
18.52	201	204
18.54	166	200
18.56	197	171
18.58	193	179
18.6	197	199
18.62	170	201
18.64	182	178
18.66	202	164
18.68	196	179
18.7	196	172
18.72	186	173
18.74	193	160
18.76	168	164
18.78	175	204
18.8	179	154
18.82	182	175
18.84	209	182
18.86	178	186
18.88	181	174
18.9	193	175
18.92	170	148
18.94	180	169
18.96	204	186
18.98	166	163
19	175	158
19.02	199	175
19.04	186	176
19.06	181	194
19.08	184	171
19.1	183	162
19.12	166	183
19.14	186	147
19.16	164	171
19.18	165	156
19.2	202	162
19.22	142	180
19.24	168	164
19.26	154	148
19.28	177	172
19.3	193	169
19.32	143	164
19.34	161	155
19.36	153	180
19.38	183	156
19.4	168	162
19.42	174	158
19.44	183	173
19.46	196	165
19.48	207	169
19.5	159	142
19.52	170	157
19.54	176	171
19.56	176	179
19.58	167	174
19.6	178	166
19.62	171	172
19.64	152	153
19.66	181	177
19.68	168	176
19.7	159	161
19.72	148	189
19.74	174	172
19.76	165	147
19.78	194	161
19.8	177	151
19.82	172	154
19.84	197	156
19.86	182	162
19.88	171	142
19.9	145	179
19.92	176	153
19.94	152	161
19.96	174	168
19.98	183	178
20	177	176
20.02	167	156
20.04	176	166
20.06	170	181
20.08	176	163
20.1	149	162
20.12	177	158
20.14	161	172
20.16	189	163
20.18	166	149
20.2	195	158
20.22	181	147
20.24	184	161
20.26	172	140
20.28	164	171
20.3	181	174
20.32	176	178
20.34	181	162
20.36	181	157
20.38	162	157
20.4	177	190
20.42	181	165
20.44	168	178
20.46	185	184
20.48	170	155
20.5	166	179
20.52	175	162
20.54	157	150
20.56	178	161
20.58	187	166
20.6	182	167
20.62	166	186
20.64	165	187
20.66	163	182
20.68	160	166
20.7	181	153
20.72	174	134
20.74	169	169
20.76	210	173
20.78	177	177
20.8	178	170
20.82	167	181
20.84	153	174
20.86	160	173
20.88	192	181
20.9	164	184
20.92	187	181
20.94	178	180
20.96	206	170
20.98	176	179
21	181	215
21.02	190	183
21.04	162	165
21.06	192	186
21.08	192	189
21.1	198	186
21.12	172	190
21.14	202	226
21.16	209	207
21.18	208	192
21.2	192	181
21.22	213	200
21.24	172	183
21.26	194	215
21.28	216	184
21.3	205	195
21.32	192	219
21.34	183	172
21.36	160	194
21.38	208	174
21.4	210	191
21.42	198	191
21.44	181	208
21.46	179	207
21.48	236	202
21.5	215	213
21.52	186	220
21.54	219	202
21.56	230	233
21.58	199	214
21.6	183	226
21.62	197	235
21.64	209	216
21.66	212	229
21.68	208	215
21.7	196	213
21.72	210	228
21.74	231	205
21.76	221	196
21.78	228	198
21.8	227	206
21.82	224	215
21.84	246	234
21.86	253	263
21.88	249	244
21.9	233	256
21.92	255	226
21.94	221	206
21.96	219	264
21.98	256	248
22	235	235
22.02	211	240
22.04	221	233
22.06	228	243
22.08	263	275
22.1	267	242
22.12	248	283
22.14	233	259
22.16	241	271
22.18	259	252
22.2	254	256
22.22	281	255
22.24	237	275
22.26	276	252
22.28	290	254
22.3	280	266
22.32	294	285
22.34	272	260
22.36	282	302
22.38	263	289
22.4	282	259
22.42	289	281
22.44	283	299
22.46	293	265
22.48	274	271
22.5	303	291
22.52	296	278
22.54	281	279
22.56	279	297
22.58	298	285
22.6	292	292
22.62	298	296
22.64	257	293
22.66	257	251
22.68	286	265
22.7	287	319
22.72	282	319
22.74	281	317
22.76	308	295
22.78	253	323
22.8	288	298
22.82	267	268
22.84	260	293
22.86	282	279
22.88	312	284
22.9	263	313
22.92	297	272
22.94	270	308
22.96	255	272
22.98	281	269
23	280	309
23.02	271	292
23.04	265	280
23.06	285	279
23.08	247	303
23.1	254	316
23.12	277	256
23.14	273	282
23.16	270	308
23.18	273	258
23.2	253	241
23.22	248	280
23.24	252	260
23.26	256	278
23.28	268	253
23.3	242	261
23.32	238	238
23.34	256	267
23.36	252	235
23.38	259	255
23.4	232	257
23.42	254	241
23.44	221	255
23.46	236	252
23.48	236	270
23.5	242	246
23.52	231	238
23.54	237	240
23.56	241	252
23.58	251	241
23.6	249	225
23.62	249	239
23.64	222	238
23.66	230	242
23.68	215	241
23.7	229	224
23.72	237	242
23.74	248	240
23.76	241	272
23.78	224	216
23.8	241	236
23.82	232	249
23.84	195	245
23.86	229	256
23.88	228	251
23.9	213	215
23.92	225	244
23.94	223	230
23.96	228	231
23.98	200	239
24	216	204
24.02	240	263
24.04	223	231
24.06	204	235
24.08	227	223
24.1	238	258
24.12	220	250
24.14	225	213
24.16	225	254
24.18	250	206
24.2	217	233
24.22	246	256
24.24	213	230
24.26	227	249
24.28	224	231
24.3	221	218
24.32	247	243
24.34	207	234
24.36	235	256
24.38	243	280
24.4	217	256
24.42	258	221
24.44	231	275
24.46	219	236
24.48	217	234
24.5	231	239
24.52	245	252
24.54	292	237
24.56	249	253
24.58	255	226
24.6	246	228
24.62	265	250
24.64	239	297
24.66	235	274
24.68	262	255
24.7	239	267
24.72	254	268
24.74	246	303
24.76	240	261
24.78	247	285
24.8	277	296
24.82	250	272
24.84	267	252
24.86	289	284
24.88	282	293
24.9	274	335
24.92	262	292
24.94	267	327
24.96	279	273
24.98	288	296
25	280	279
25.02	283	328
25.04	276	326
25.06	285	289
25.08	295	300
25.1	263	343
25.12	311	331
25.14	290	335
25.16	318	333
25.18	323	352
25.2	302	349
25.22	323	346
25.24	357	347
25.26	315	320
25.28	340	356
25.3	323	327
25.32	287	358
25.34	331	371
25.36	363	350
25.38	360	381
25.4	396	352
25.42	359	430
25.44	311	364
25.46	392	388
25.48	361	403
25.5	362	406
25.52	357	357
25.54	359	399
25.56	381	365
25.58	401	407
25.6	389	386
25.62	341	413
25.64	369	386
25.66	356	393
25.68	341	394
25.7	381	369
25.72	325	344
25.74	375	388
25.76	384	387
25.78	363	392
25.8	357	384
25.82	372	423
25.84	386	409
25.86	379	371
25.88	351	436
25.9	348	428
25.92	334	435
25.94	372	387
25.96	382	365
25.98	358	373
26	372	385
26.02	372	402
26.04	366	398
26.06	377	388
26.08	353	382
26.1	350	350
26.12	349	372
26.14	335	368
26.16	355	347
26.18	291	349
26.2	332	350
26.22	361	388
26.24	324	367
26.26	318	367
26.28	322	380
26.3	297	356
26.32	314	325
26.34	320	363
26.36	322	307
26.38	312	339
26.4	325	319
26.42	301	338
26.44	298	331
26.46	313	342
26.48	274	355
26.5	307	304
26.52	280	309
26.54	273	306
26.56	288	312
26.58	269	268
26.6	279	288
26.62	263	275
26.64	277	270
26.66	266	288
26.68	257	279
26.7	254	292
26.72	267	269
26.74	259	288
26.76	243	278
26.78	275	290
26.8	234	258
26.82	248	260
26.84	233	246
26.86	261	248
26.88	203	275
26.9	196	255
26.92	255	236
26.94	234	252
26.96	231	209
26.98	210	237
27	213	227
27.02	211	216
27.04	198	222
27.06	226	227
27.08	212	228
27.1	230	208
27.12	196	215
27.14	198	233
27.16	217	224
27.18	204	221
27.2	209	211
27.22	201	219
27.24	176	218
27.26	184	196
27.28	179	198
27.3	197	194
27.32	196	223
27.34	186	222
27.36	188	209
27.38	201	221
27.4	176	197
27.42	151	204
27.44	173	170
27.46	165	197
27.48	173	209
27.5	187	194
27.52	171	219
27.54	181	208
27.56	166	184
27.58	178	161
27.6	171	182
27.62	184	213
27.64	153	171
27.66	157	182
27.68	147	192
27.7	177	188
27.72	157	214
27.74	175	152
27.76	179	187
27.78	159	196
27.8	148	172
27.82	162	153
27.84	160	158
27.86	172	157
27.88	169	184
27.9	164	191
27.92	164	170
27.94	166	147
27.96	148	166
27.98	148	181
28	144	169
28.02	158	165
28.04	150	168
28.06	163	161
28.08	162	135
28.1	138	162
28.12	158	154
28.14	158	164
28.16	151	183
28.18	145	157
28.2	149	157
28.22	149	157
28.24	134	140
28.26	135	129
28.28	147	146
28.3	138	151
28.32	134	141
28.34	154	168
28.36	135	131
28.38	123	167
28.4	131	173
28.42	123	174
28.44	141	178
28.46	156	129
28.48	129	137
28.5	125	160
28.52	140	151
28.54	150	140
28.56	121	174
28.58	150	121
28.6	139	116
28.62	136	114
28.64	134	177
28.66	119	148
28.68	124	137
28.7	124	118
28.72	154	131
28.74	121	134
28.76	109	138
28.78	119	142
28.8	121	149
28.82	141	135
28.84	143	146
28.86	127	153
28.88	153	139
28.9	104	140
28.92	110	133
28.94	109	124
28.96	109	142
28.98	126	120
29	132	125
29.02	137	114
29.04	114	119
29.06	115	129
29.08	120	133
29.1	127	118
29.12	111	108
29.14	115	134
29.16	111	136
29.18	115	108
29.2	134	127
29.22	114	127
29.24	135	138
29.26	109	103
29.28	99	123
29.3	104	121
29.32	132	116
29.34	113	133
29.36	123	120
29.38	106	111
29.4	111	122
29.42	140	121
29.44	124	115
29.46	120	113
29.48	100	130
29.5	116	142
29.52	115	118
29.54	110	109
29.56	115	124
29.58	121	104
29.6	118	108
29.62	105	126
29.64	115	123
29.66	117	114
29.68	96	111
29.7	112	93
29.72	118	101
29.74	100	104
29.76	115	130
29.78	117	116
29.8	79	107
29.82	102	113
29.84	97	123
29.86	95	109
29.88	120	119
29.9	118	108
29.92	108	101
29.94	103	109
29.96	116	128
29.98	118	106
30	100	109
30.02	87	116
30.04	125	117
30.06	98	117
30.08	116	104
30.1	97	107
30.12	104	114
30.14	101	100
30.16	109	107
30.18	91	115
30.2	108	109
30.22	104	124
30.24	103	106
30.26	106	110
30.28	94	97
30.3	112	109
30.32	112	115
30.34	92	117
30.36	94	110
30.38	104	95
30.4	91	98
30.42	103	104
30.44	111	105
30.46	100	112
30.48	93	116
30.5	92	101
30.52	98	96
30.54	97	105
30.56	92	113
30.58	94	112
30.6	99	96
30.62	94	114
30.64	119	97
30.66	83	126
30.68	110	117
30.7	98	98
30.72	111	94
30.74	93	98
30.76	87	97
30.78	85	94
30.8	98	100
30.82	95	113
30.84	101	104
30.86	96	95
30.88	102	82
30.9	94	122
30.92	79	88
30.94	96	96
30.96	86	80
30.98	96	112
31	91	94
31.02	80	106
31.04	89	99
31.06	70	86
31.08	86	98
31.1	107	92
31.12	111	108
31.14	90	98
31.16	100	92
31.18	84	100
31.2	105	98
31.22	69	110
31.24	86	100
31.26	76	98
31.28	79	108
31.3	85	100
31.32	89	86
31.34	82	96
31.36	88	85
31.38	99	96
31.4	100	94
31.42	97	103
31.44	75	93
31.46	84	95
31.48	83	93
31.5	99	97
31.52	82	83
31.54	88	99
31.56	94	105
31.58	93	108
31.6	95	81
31.62	99	89
31.64	101	92
31.66	98	89
31.68	87	105
31.7	89	95
31.72	73	94
31.74	82	86
31.76	76	90
31.78	86	94
31.8	76	94
31.82	70	113
31.84	86	87
31.86	87	111
31.88	94	105
31.9	80	74
31.92	79	89
31.94	73	89
31.96	86	90
31.98	78	99
32	77	103
32.02	88	101
32.04	80	90
32.06	99	106
32.08	80	86
32.1	85	86
32.12	95	95
32.14	98	88
32.16	82	97
32.18	88	95
32.2	71	100
32.22	82	89
32.24	95	109
32.26	90	82
32.28	83	87
32.3	82	97
32.32	82	86
32.34	89	88
32.36	98	87
32.38	75	97
32.4	89	84
32.42	81	91
32.44	86	97
32.46	73	95
32.48	99	112
32.5	84	87
32.52	89	92
32.54	81	80
32.56	84	79
32.58	70	93
32.6	99	99
32.62	97	91
32.64	77	88
32.66	84	83
32.68	89	92
32.7	83	77
32.72	95	85
32.74	89	79
32.76	96	84
32.78	73	92
32.8	71	94
32.82	83	81
32.84	79	74
32.86	76	109
32.88	72	80
32.9	88	86
32.92	91	91
32.94	72	91
32.96	73	84
32.98	89	77
33	71	82
33.02	82	108
33.04	69	88
33.06	79	94
33.08	81	77
33.1	90	86
33.12	80	88
33.14	62	82
33.16	64	76
33.18	94	78
33.2	78	84
33.22	76	76
33.24	68	90
33.26	72	97
33.28	68	84
33.3	84	91
33.32	77	70
33.34	91	80
33.36	78	85
33.38	81	71
33.4	68	89
33.42	67	68
33.44	73	88
33.46	74	76
33.48	74	91
33.5	65	63
33.52	78	64
33.54	70	85
33.56	82	105
33.58	84	80
33.6	68	75
33.62	75	74
33.64	95	60
33.66	86	74
33.68	68	82
33.7	72	70
33.72	73	70
33.74	63	64
33.76	70	80
33.78	79	83
33.8	85	78
33.82	96	63
33.84	74	79
33.86	80	71
33.88	64	72
33.9	78	85
33.92	72	94
33.94	71	79
33.96	76	83
33.98	74	68
34	76	81
34.02	83	77
34.04	64	72
34.06	78	78
34.08	53	84
34.1	79	83
34.12	77	74
34.14	77	66
34.16	66	69
34.18	65	68
34.2	69	67
34.22	61	72
34.24	61	65
34.26	76	77
34.28	67	66
34.3	73	66
34.32	72	69
34.34	61	65
34.36	86	57
34.38	62	76
34.4	54	59
34.42	66	72
34.44	55	56
34.46	67	64
34.48	65	69
34.5	69	67
34.52	64	64
34.54	49	79
34.56	69	60
34.58	54	85
34.6	74	66
34.62	62	63
34.64	67	64
34.66	50	58
34.68	78	83
34.7	66	71
34.72	51	71
34.74	54	68
34.76	66	72
34.78	73	70
34.8	73	88
34.82	64	69
34.84	68	55
34.86	58	70
34.88	66	78
34.9	63	83
34.92	56	68
34.94	68	65
34.96	56	64
34.98	74	64
35	65	67
35.02	58	82
35.04	64	80
35.06	56	67
35.08	60	75
35.1	68	71
35.12	66	65
35.14	69	66
35.16	62	60
35.18	62	65
35.2	66	52
35.22	67	61
35.24	72	60
35.26	43	71
35.28	50	70
35.3	59	65
35.32	66	60
35.34	81	63
35.36	64	72
35.38	58	90
35.4	61	69
35.42	69	69
35.44	64	54
35.46	57	76
35.48	52	68
35.5	72	69
35.52	56	67
35.54	54	62
35.56	53	65
35.58	49	71
35.6	49	90
35.62	55	60
35.64	69	62
35.66	46	80
35.68	52	65
35.7	58	71
35.72	57	68
35.74	46	74
35.76	54	71
35.78	74	60
35.8	55	67
35.82	69	72
35.84	57	69
35.86	50	51
35.88	55	57
35.9	69	62
35.92	65	68
35.94	62	61
35.96	64	64
35.98	54	81
36	61	60
36.02	53	62
36.04	51	67
36.06	69	67
36.08	59	65
36.1	59	66
36.12	70	70
36.14	67	61
36.16	62	59
36.18	46	69
36.2	69	63
36.22	53	65
36.24	57	67
36.26	50	55
36.28	68	57
36.3	66	44
36.32	52	50
36.34	61	70
36.36	43	70
36.38	55	74
36.4	51	75
36.42	60	62
36.44	61	63
36.46	53	66
36.48	46	72
36.5	43	68
36.52	66	54
36.54	43	68
36.56	53	58
36.58	59	54
36.6	52	64
36.62	50	52
36.64	55	66
36.66	47	52
36.68	67	57
36.7	54	60
36.72	60	69
36.74	52	70
36.76	53	59
36.78	50	55
36.8	51	61
36.82	53	65
36.84	49	66
36.86	66	61
36.88	51	50
36.9	51	51
36.92	56	64
36.94	52	54
36.96	58	62
36.98	65	65
37	55	72
37.02	64	62
37.04	65	64
37.06	63	63
37.08	60	69
37.1	57	61
37.12	52	59
37.14	41	58
37.16	50	73
37.18	52	68
37.2	53	53
37.22	52	49
37.24	52	53
37.26	68	73
37.28	49	56
37.3	53	63
37.32	49	57
37.34	45	78
37.36	64	44
37.38	53	51
37.4	55	52
37.42	49	74
37.44	65	71
37.46	69	61
37.48	48	49
37.5	68	60
37.52	53	75
37.54	67	60
37.56	54	68
37.58	51	69
37.6	45	55
37.62	52	68
37.64	58	69
37.66	58	65
37.68	45	58
37.7	43	61
37.72	56	75
37.74	69	58
37.76	54	63
37.78	56	71
37.8	68	47
37.82	50	57
37.84	60	47
37.86	54	48
37.88	62	56
37.9	54	63
37.92	51	72
37.94	57	69
37.96	50	58
37.98	43	50
38	57	58
38.02	66	60
38.04	60	63
38.06	58	67
38.08	49	65
38.1	62	43
38.12	63	54
38.14	44	82
38.16	63	45
38.18	49	63
38.2	48	68
38.22	43	61
38.24	55	67
38.26	62	47
38.28	52	63
38.3	64	51
38.32	62	47
38.34	63	62
38.36	64	60
38.38	51	52
38.4	50	60
38.42	55	61
38.44	57	50
38.46	55	59
38.48	60	66
38.5	57	65
38.52	46	69
38.54	56	59
38.56	59	64
38.58	54	58
38.6	54	64
38.62	41	56
38.64	51	62
38.66	43	67
38.68	55	71
38.7	62	69
38.72	44	47
38.74	49	57
38.76	68	50
38.78	50	58
38.8	56	46
38.82	59	48
38.84	65	53
38.86	61	69
38.88	53	64
38.9	53	53
38.92	46	49
38.94	38	59
38.96	46	62
38.98	52	63
39	55	71
39.02	56	62
39.04	42	49
39.06	41	57
39.08	49	61
39.1	52	61
39.12	57	62
39.14	43	68
39.16	49	65
39.18	48	55
39.2	65	65
39.22	58	54
39.24	48	59
39.26	58	63
39.28	50	56
39.3	61	53
39.32	48	62
39.34	54	69
39.36	51	48
39.38	50	57
39.4	50	62
39.42	58	62
39.44	54	76
39.46	66	51
39.48	52	66
39.5	47	51
39.52	62	73
39.54	48	64
39.56	53	69
39.58	61	57
39.6	62	54
39.62	44	45
39.64	51	51
39.66	50	66
39.68	51	70
39.7	53	65
39.72	51	65
39.74	57	53
39.76	53	42
39.78	56	53
39.8	48	48
39.82	68	53
39.84	44	51
39.86	49	55
39.88	58	61
39.9	63	54
39.92	52	70
39.94	47	66
39.96	46	56
39.98	64	57
40	49	57
