# Supplementary material for: Polyamide membranes with nanoscale ordered structures for fast permeation and highly selective ion-ion separation
Source: Nat Commun. 2023 Feb 27;14:1112. doi: 10.1038/s41467-023-36848-8 (PMC9971196; doi:10.1038/s41467-023-36848-8)
Supplement: Supplementary file 3 — Source Data [file 41467_2023_36848_MOESM3_ESM.zip › Source data/Supportin Information data/Figure S23a data.xlsx]

## Sheet: Sheet1
	0min	180min
Wavenumber (nm)	Absorbance	Absorbance
200	0.793	0.68
201	0.773	0.664
202	0.748	0.642
203	0.725	0.62
204	0.699	0.597
205	0.675	0.578
206	0.653	0.558
207	0.635	0.542
208	0.615	0.525
209	0.598	0.511
210	0.585	0.499
211	0.571	0.487
212	0.56	0.477
213	0.548	0.466
214	0.539	0.46
215	0.533	0.454
216	0.526	0.448
217	0.521	0.444
218	0.515	0.439
219	0.511	0.435
220	0.507	0.432
221	0.505	0.431
222	0.506	0.432
223	0.51	0.436
224	0.517	0.442
225	0.526	0.449
226	0.536	0.459
227	0.548	0.47
228	0.561	0.481
229	0.573	0.492
230	0.585	0.503
231	0.604	0.519
232	0.624	0.536
233	0.651	0.56
234	0.68	0.587
235	0.719	0.62
236	0.761	0.657
237	0.808	0.699
238	0.862	0.746
239	0.92	0.797
240	0.974	0.844
241	1.031	0.892
242	1.088	0.943
243	1.141	0.988
244	1.184	1.023
245	1.218	1.052
246	1.227	1.061
247	1.213	1.054
248	1.187	1.024
249	1.137	0.982
250	1.083	0.933
251	1.021	0.88
252	0.968	0.831
253	0.9	0.776
254	0.864	0.743
255	0.828	0.711
256	0.797	0.684
257	0.773	0.664
258	0.759	0.653
259	0.75	0.646
260	0.749	0.643
261	0.754	0.648
262	0.765	0.655
263	0.786	0.675
264	0.81	0.698
265	0.843	0.729
266	0.888	0.766
267	0.929	0.803
268	0.972	0.841
269	1.03	0.895
270	1.088	0.937
271	1.134	0.985
272	1.196	1.026
273	1.242	1.073
274	1.308	1.131
275	1.362	1.186
276	1.448	1.252
277	1.535	1.339
278	1.603	1.372
279	1.7	1.477
280	1.783	1.553
281	1.862	1.626
282	1.936	1.695
283	2.019	1.771
284	2.095	1.849
285	2.193	1.93
286	2.252	2.01
287	2.338	2.065
288	2.4	2.13
289	2.441	2.173
290	2.448	2.22
291	2.445	2.215
292	2.419	2.205
293	2.435	2.2
294	2.359	2.137
295	2.306	2.092
296	2.23	1.997
297	2.119	1.886
298	2.007	1.778
299	1.888	1.664
300	1.739	1.546
301	1.615	1.412
302	1.491	1.308
303	1.371	1.19
304	1.244	1.095
305	1.166	1.014
306	1.063	0.921
307	0.988	0.86
308	0.919	0.799
309	0.845	0.732
310	0.796	0.684
311	0.749	0.645
312	0.71	0.614
313	0.683	0.59
314	0.654	0.564
315	0.631	0.544
316	0.614	0.529
317	0.596	0.511
318	0.58	0.5
319	0.567	0.49
320	0.555	0.479
321	0.546	0.475
322	0.537	0.466
323	0.531	0.458
324	0.527	0.453
325	0.513	0.446
326	0.507	0.436
327	0.493	0.426
328	0.475	0.414
329	0.462	0.4
330	0.443	0.382
331	0.422	0.365
332	0.4	0.345
333	0.377	0.322
334	0.351	0.304
335	0.323	0.277
336	0.298	0.255
337	0.277	0.235
338	0.249	0.212
339	0.226	0.193
340	0.208	0.177
341	0.188	0.16
342	0.17	0.144
343	0.154	0.13
344	0.14	0.119
345	0.129	0.11
346	0.118	0.1
347	0.109	0.091
348	0.101	0.085
349	0.095	0.078
350	0.087	0.073
351	0.081	0.066
352	0.076	0.063
353	0.071	0.057
354	0.065	0.054
355	0.06	0.049
356	0.057	0.046
357	0.052	0.042
358	0.049	0.039
359	0.046	0.038
360	0.042	0.033
361	0.04	0.031
362	0.037	0.029
363	0.035	0.026
364	0.034	0.026
365	0.032	0.024
366	0.03	0.024
367	0.03	0.023
368	0.029	0.022
369	0.028	0.021
370	0.028	0.021
371	0.029	0.022
372	0.028	0.022
373	0.029	0.021
374	0.028	0.022
375	0.03	0.022
376	0.031	0.023
377	0.031	0.024
378	0.032	0.024
379	0.031	0.025
380	0.033	0.027
381	0.033	0.026
382	0.034	0.026
383	0.036	0.029
384	0.037	0.028
385	0.039	0.031
386	0.04	0.032
387	0.042	0.032
388	0.042	0.033
389	0.043	0.034
390	0.045	0.036
391	0.045	0.035
392	0.047	0.037
393	0.046	0.038
394	0.047	0.037
395	0.048	0.037
396	0.047	0.038
397	0.045	0.035
398	0.044	0.034
399	0.042	0.032
400	0.039	0.031
401	0.036	0.027
402	0.035	0.026
403	0.032	0.022
404	0.028	0.021
405	0.026	0.018
406	0.022	0.016
407	0.02	0.014
408	0.017	0.011
409	0.015	0.008
410	0.012	0.007
411	0.01	0.004
412	0.009	0.003
413	0.007	0.001
414	0.006	0.001
415	0.005	0
416	0.005	0
417	0.005	0
418	0.004	-0.001
419	0.006	-0.001
420	0.005	0
421	0.006	0
422	0.006	0.001
423	0.007	0.001
424	0.008	0.003
425	0.009	0.003
426	0.009	0.004
427	0.011	0.005
428	0.012	0.006
429	0.013	0.006
430	0.014	0.007
431	0.015	0.009
432	0.017	0.01
433	0.018	0.011
434	0.019	0.012
435	0.021	0.013
436	0.023	0.016
437	0.024	0.016
438	0.026	0.018
439	0.028	0.02
440	0.029	0.021
441	0.032	0.023
442	0.035	0.025
443	0.036	0.026
444	0.038	0.028
445	0.04	0.03
446	0.042	0.031
447	0.044	0.034
448	0.047	0.036
449	0.049	0.038
450	0.052	0.04
451	0.054	0.042
452	0.056	0.044
453	0.059	0.046
454	0.061	0.049
455	0.064	0.05
456	0.066	0.053
457	0.068	0.055
458	0.071	0.057
459	0.074	0.06
460	0.076	0.062
461	0.079	0.065
462	0.082	0.066
463	0.084	0.068
464	0.087	0.071
465	0.09	0.074
466	0.093	0.076
467	0.096	0.079
468	0.098	0.081
469	0.101	0.083
470	0.104	0.086
471	0.107	0.089
472	0.111	0.091
473	0.112	0.093
474	0.116	0.095
475	0.118	0.097
476	0.122	0.101
477	0.125	0.103
478	0.128	0.106
479	0.131	0.108
480	0.134	0.112
481	0.138	0.114
482	0.141	0.117
483	0.144	0.12
484	0.147	0.123
485	0.151	0.126
486	0.154	0.128
487	0.157	0.131
488	0.161	0.134
489	0.163	0.137
490	0.166	0.139
491	0.169	0.141
492	0.171	0.144
493	0.174	0.145
494	0.176	0.148
495	0.178	0.15
496	0.181	0.152
497	0.182	0.153
498	0.184	0.155
499	0.186	0.156
500	0.187	0.157
501	0.189	0.159
502	0.191	0.16
503	0.192	0.161
504	0.193	0.162
505	0.195	0.163
506	0.196	0.164
507	0.197	0.165
508	0.199	0.166
509	0.2	0.167
510	0.201	0.168
511	0.203	0.17
512	0.205	0.171
513	0.207	0.173
514	0.21	0.175
515	0.212	0.177
516	0.214	0.178
517	0.217	0.181
518	0.22	0.184
519	0.224	0.186
520	0.228	0.189
521	0.232	0.193
522	0.236	0.197
523	0.242	0.201
524	0.246	0.205
525	0.252	0.209
526	0.257	0.214
527	0.263	0.219
528	0.27	0.225
529	0.276	0.23
530	0.283	0.236
531	0.291	0.243
532	0.3	0.251
533	0.309	0.258
534	0.318	0.266
535	0.328	0.274
536	0.34	0.284
537	0.351	0.293
538	0.363	0.304
539	0.377	0.315
540	0.39	0.326
541	0.403	0.338
542	0.417	0.35
543	0.432	0.363
544	0.448	0.377
545	0.469	0.394
546	0.484	0.407
547	0.501	0.421
548	0.518	0.435
549	0.537	0.453
550	0.557	0.469
551	0.575	0.485
552	0.595	0.502
553	0.613	0.517
554	0.633	0.535
555	0.656	0.553
556	0.677	0.572
557	0.697	0.589
558	0.721	0.609
559	0.74	0.626
560	0.764	0.646
561	0.787	0.666
562	0.81	0.686
563	0.833	0.706
564	0.859	0.727
565	0.881	0.746
566	0.905	0.768
567	0.932	0.791
568	0.961	0.814
569	0.986	0.836
570	1.017	0.863
571	1.044	0.886
572	1.076	0.913
573	1.107	0.938
574	1.138	0.965
575	1.179	1
576	1.214	1.031
577	1.254	1.066
578	1.296	1.102
579	1.341	1.137
580	1.386	1.179
581	1.439	1.223
582	1.483	1.264
583	1.543	1.314
584	1.598	1.362
585	1.654	1.409
586	1.718	1.465
587	1.78	1.519
588	1.846	1.585
589	1.92	1.634
590	1.988	1.698
591	2.063	1.757
592	2.132	1.825
593	2.203	1.884
594	2.281	1.948
595	2.343	2.006
596	2.411	2.066
597	2.49	2.132
598	2.557	2.189
599	2.62	2.248
600	2.684	2.312
601	2.752	2.38
602	2.828	2.425
603	2.837	2.476
604	2.905	2.519
605	2.952	2.56
606	2.992	2.598
607	3.02	2.63
608	3.034	2.638
609	3.034	2.664
610	3.053	2.688
611	3.074	2.701
612	3.022	2.685
613	3.037	2.679
614	3.043	2.652
615	3.021	2.649
616	2.963	2.623
617	2.958	2.604
618	2.939	2.569
619	2.889	2.562
620	2.857	2.518
621	2.829	2.504
622	2.832	2.488
623	2.809	2.448
624	2.743	2.431
625	2.742	2.415
626	2.714	2.405
627	2.694	2.381
628	2.686	2.363
629	2.681	2.363
630	2.656	2.361
631	2.632	2.367
632	2.665	2.375
633	2.649	2.385
634	2.708	2.407
635	2.728	2.423
636	2.73	2.45
637	2.754	2.469
638	2.807	2.51
639	2.811	2.553
640	2.842	2.583
641	2.908	2.63
642	2.918	2.658
643	2.998	2.696
644	2.977	2.732
645	3.039	2.783
646	3.08	2.81
647	3.135	2.871
648	3.12	2.882
649	3.169	2.939
650	3.178	2.974
651	3.146	3
652	3.156	3.058
653	3.194	3.054
654	3.175	3.064
655	3.297	3.114
656	3.223	3.121
657	3.291	3.138
658	3.222	3.188
659	3.286	3.15
660	3.3	3.182
661	3.223	3.218
662	3.276	3.123
663	3.227	3.099
664	3.277	3.113
665	3.179	3.109
666	3.201	3.098
667	3.154	3.149
668	3.175	3.066
669	3.153	3.051
670	3.105	3.042
671	3.098	2.989
672	3.04	2.96
673	3.136	2.865
674	2.995	2.752
675	2.886	2.693
676	2.821	2.552
677	2.67	2.442
678	2.543	2.324
679	2.4	2.163
680	2.259	2.023
681	2.091	1.886
682	1.93	1.725
683	1.782	1.612
684	1.643	1.468
685	1.531	1.363
686	1.402	1.246
687	1.28	1.134
688	1.182	1.041
689	1.1	0.968
690	1.01	0.889
691	0.921	0.808
692	0.847	0.742
693	0.781	0.683
694	0.719	0.626
695	0.657	0.571
696	0.606	0.525
697	0.562	0.485
698	0.514	0.442
699	0.473	0.405
700	0.438	0.374
701	0.407	0.346
702	0.377	0.32
703	0.349	0.295
704	0.326	0.275
705	0.303	0.254
706	0.284	0.237
707	0.263	0.218
708	0.247	0.205
709	0.233	0.193
710	0.221	0.182
711	0.207	0.17
712	0.196	0.16
713	0.186	0.151
714	0.175	0.142
715	0.166	0.135
716	0.157	0.127
717	0.149	0.119
718	0.141	0.113
719	0.134	0.107
720	0.126	0.1
721	0.119	0.094
722	0.112	0.088
723	0.106	0.083
724	0.1	0.078
725	0.095	0.073
726	0.09	0.07
727	0.084	0.065
728	0.079	0.061
729	0.075	0.057
730	0.07	0.053
731	0.067	0.05
732	0.063	0.047
733	0.059	0.044
734	0.056	0.041
735	0.052	0.038
736	0.05	0.036
737	0.046	0.033
738	0.044	0.031
739	0.04	0.029
740	0.038	0.026
741	0.035	0.024
742	0.033	0.022
743	0.03	0.02
744	0.028	0.018
745	0.026	0.016
746	0.023	0.014
747	0.021	0.013
748	0.019	0.011
749	0.017	0.009
750	0.015	0.008
751	0.014	0.006
752	0.012	0.005
753	0.01	0.004
754	0.009	0.003
755	0.007	0.001
756	0.006	0
757	0.005	-0.001
758	0.004	-0.002
759	0.002	-0.003
760	0.001	-0.004
761	0	-0.005
762	-0.001	-0.006
763	-0.002	-0.006
764	-0.003	-0.007
765	-0.004	-0.008
766	-0.005	-0.009
767	-0.006	-0.009
768	-0.007	-0.01
769	-0.008	-0.011
770	-0.009	-0.012
771	-0.009	-0.012
772	-0.01	-0.013
773	-0.011	-0.013
774	-0.012	-0.014
775	-0.012	-0.014
776	-0.013	-0.015
777	-0.013	-0.015
778	-0.014	-0.016
779	-0.014	-0.016
780	-0.015	-0.017
781	-0.015	-0.017
782	-0.016	-0.018
783	-0.016	-0.018
784	-0.017	-0.018
785	-0.017	-0.019
786	-0.018	-0.019
787	-0.018	-0.019
788	-0.018	-0.019
789	-0.019	-0.02
790	-0.019	-0.02
791	-0.019	-0.02
792	-0.02	-0.021
793	-0.02	-0.021
794	-0.02	-0.021
795	-0.021	-0.021
796	-0.021	-0.022
797	-0.021	-0.022
798	-0.021	-0.022
799	-0.022	-0.022
800	-0.022	-0.023
