# Supplementary material for: Polyamide membranes with nanoscale ordered structures for fast permeation and highly selective ion-ion separation
Source: Nat Commun. 2023 Feb 27;14:1112. doi: 10.1038/s41467-023-36848-8 (PMC9971196; doi:10.1038/s41467-023-36848-8)
Supplement: Supplementary file 3 — Source Data [file 41467_2023_36848_MOESM3_ESM.zip › Source data/Supportin Information data/Figure S19 data.xlsx]

## Sheet: Sheet1
Operation time (h)	Rejection (%)	Permeance (L m-2·h-1·bar-1)
2	98.09	109.57
4	98.11	109.57
6	98.12	109.57
8	98.14	109.55
10	98.15	109.57
12	98.15	109.53
14	98.16	108.71
16	98.17	108.71
18	98.18	106.33
20	98.19	105.79
22	98.2	105.77
24	98.21	106.23
26	98.22	104.56
28	98.22	103.27
30	98.23	104.1
32	98.23	103.98
34	98.24	105.37
36	98.24	104.27
38	98.25	104.97
40	98.25	104.32
42	98.26	103.99
44	98.26	103.85
46	98.27	103.56
48	98.27	103.1
50	98.28	102.97
52	98.28	103.01
54	98.28	102.87
56	98.29	102.57
58	98.3	102.55
60	98.31	102.53
62	98.31	102.46
64	98.32	102.34
66	98.33	102.49
68	98.34	102.3
70	98.35	102.1
72	98.36	102.12
