# Supplementary material for: Polyamide membranes with nanoscale ordered structures for fast permeation and highly selective ion-ion separation
Source: Nat Commun. 2023 Feb 27;14:1112. doi: 10.1038/s41467-023-36848-8 (PMC9971196; doi:10.1038/s41467-023-36848-8)
Supplement: Supplementary file 3 — Source Data [file 41467_2023_36848_MOESM3_ESM.zip › Source data/Supportin Information data/Figure S9.xlsx]

## Sheet: Supplementary Figure 9
Time (ns)	C3N4--Water	C3N4--n-Hexane	C3N4--PIP
0	-674.707	-0.04077	-45.6116
0.001	-646.738	-0.56441	-54.9056
0.002	-685.467	-4.61787	-55.8805
0.003	-661.168	-20.1517	-68.1172
0.004	-707.982	-14.9809	-67.254
0.005	-669.509	-19.4786	-70.2792
0.006	-681.046	-19.8838	-74.2315
0.007	-701.6	-18.3982	-78.1185
0.008	-667.385	-22.3423	-75.6572
0.009	-638.562	-23.5583	-74.8885
0.01	-659.067	-22.0286	-77.3903
0.011	-703.434	-20.65	-74.2065
0.012	-676.465	-27.1326	-75.409
0.013	-662.103	-25.3621	-81.3914
0.014	-698.7	-22.4104	-77.6135
0.015	-672.736	-21.0181	-76.7763
0.016	-697.009	-22.7707	-74.4788
0.017	-689.371	-18.144	-80.4183
0.018	-671.341	-22.8695	-77.0084
0.019	-702.213	-21.1417	-88.8013
0.02	-675.26	-21.9815	-84.9152
0.021	-678.261	-24.3244	-91.2078
0.022	-627.432	-24.9609	-87.3257
0.023	-654.277	-26.2647	-87.2899
0.024	-645.825	-32.5536	-81.9934
0.025	-686.899	-31.207	-83.8756
0.026	-678.28	-31.8847	-93.6857
0.027	-684.116	-28.0237	-93.683
0.028	-667.909	-28.0742	-86.8053
0.029	-682.236	-26.5307	-97.779
0.03	-657.457	-27.5763	-92.8703
0.031	-658.974	-25.242	-90.3052
0.032	-658.201	-27.8602	-98.3418
0.033	-645.77	-28.6724	-87.494
0.034	-660.501	-24.4773	-99.6856
0.035	-662.737	-26.5624	-103.807
0.036	-665.35	-27.6703	-107.507
0.037	-669.46	-20.9071	-104.45
0.038	-683.005	-17.3393	-112.622
0.039	-647.676	-22.4101	-102.591
0.04	-656.236	-20.2399	-102.19
0.041	-682.688	-25.1345	-113.278
0.042	-655.768	-22.8256	-116.33
0.043	-646.168	-25.5118	-121.825
0.044	-645.322	-26.5348	-113.509
0.045	-630.443	-29.4024	-114.831
0.046	-652.071	-29.4269	-113.143
0.047	-641.085	-27.1149	-114.69
0.048	-678.384	-31.3449	-107.743
0.049	-685.278	-29.8734	-111.323
0.05	-641.72	-25.901	-120.468
0.051	-679.987	-24.6728	-114.922
0.052	-639.358	-18.7295	-110.998
0.053	-639.185	-20.6099	-109.872
0.054	-657.756	-18.555	-118.465
0.055	-655.402	-16.0605	-106.069
0.056	-618.788	-14.8798	-111.128
0.057	-660.584	-21.4396	-101.335
0.058	-668.457	-23.5675	-114.901
0.059	-647.012	-25.331	-112.355
0.06	-662.108	-22.6887	-113.77
0.061	-637.839	-23.2414	-108.473
0.062	-675.397	-21.1604	-108.861
0.063	-661.02	-24.1692	-104.583
0.064	-694.99	-26.1243	-114.499
0.065	-682.213	-23.478	-102.267
0.066	-684.606	-23.8821	-111.815
0.067	-684.113	-23.8941	-107.567
0.068	-665.097	-25.6198	-105.651
0.069	-696.545	-29.291	-114.416
0.07	-702.284	-27.1272	-110.831
0.071	-688.397	-30.9412	-110.211
0.072	-666.998	-29.7446	-106.51
0.073	-638.558	-26.6453	-113.797
0.074	-645.001	-27.3249	-115.608
0.075	-644.461	-25.3974	-118.908
0.076	-639.232	-25.1999	-123.104
0.077	-618.303	-25.2381	-131.321
0.078	-641.307	-21.4163	-149.409
0.079	-664.769	-23.7482	-130.32
0.08	-635.692	-23.0162	-141.716
0.081	-647.355	-28.1226	-142.589
0.082	-643.839	-30.0918	-131.879
0.083	-633.204	-27.1767	-132.124
0.084	-671.844	-25.473	-127.284
0.085	-625.224	-22.6984	-129.464
0.086	-615.29	-22.1509	-142.932
0.087	-633.139	-20.5042	-145.084
0.088	-667.351	-20.5731	-143.099
0.089	-659.045	-22.3355	-143.186
0.09	-654.909	-24.9154	-140.713
0.091	-628.386	-18.6646	-152.061
0.092	-650.957	-24.8483	-149.015
0.093	-649.471	-22.4529	-143.136
0.094	-629.798	-22.8084	-132.509
0.095	-621.829	-26.038	-142.358
0.096	-637.568	-24.0532	-139.961
0.097	-671.809	-21.9384	-143.114
0.098	-669.22	-24.3228	-131.39
0.099	-667.37	-24.2617	-129.892
0.1	-685.255	-24.3064	-131.921
0.101	-671.441	-23.4497	-136.224
0.102	-641.035	-28.2434	-117.301
0.103	-631.294	-26.7248	-113.582
0.104	-661.018	-26.5855	-125.898
0.105	-663.339	-23.3203	-132.106
0.106	-660.023	-22.8977	-133.579
0.107	-664.364	-22.7424	-130.852
0.108	-657.747	-24.1721	-134.386
0.109	-632.007	-25.0192	-132.538
0.11	-612.988	-25.7668	-151.686
0.111	-636.84	-26.1827	-121.473
0.112	-632.031	-24.2557	-146.05
0.113	-669.447	-19.995	-142.821
0.114	-650.944	-20.7902	-136.311
0.115	-632.553	-22.407	-136.181
0.116	-653.739	-22.0371	-132.145
0.117	-641.923	-24.5951	-141.236
0.118	-641.691	-24.7097	-143.378
0.119	-642.998	-27.7431	-131.899
0.12	-626.432	-27.653	-138.131
0.121	-627.984	-25.2659	-148.946
0.122	-602.286	-28.9828	-144.65
0.123	-643.806	-34.2484	-134.942
0.124	-651.811	-27.3075	-148.016
0.125	-650.792	-26.4596	-138.6
0.126	-632.085	-25.7443	-138.446
0.127	-651.063	-27.2677	-137.596
0.128	-635.645	-23.2614	-136.87
0.129	-636.572	-20.5455	-139.478
0.13	-639.82	-20.5792	-134.173
0.131	-688.127	-17.9272	-135.898
0.132	-676.675	-17.1082	-125.563
0.133	-649.742	-19.9074	-135.499
0.134	-658.105	-15.4835	-139.995
0.135	-634.215	-22.7574	-128.738
0.136	-632.141	-23.8077	-136.655
0.137	-628.771	-20.5839	-133.763
0.138	-630.149	-20.3283	-145.284
0.139	-624.612	-20.7823	-144.71
0.14	-642.009	-22.2911	-140.019
0.141	-661.76	-22.426	-128.863
0.142	-670.902	-17.7734	-129.436
0.143	-663.668	-21.4873	-137.097
0.144	-639.004	-22.5342	-138.405
0.145	-653.484	-22.2572	-127.846
0.146	-675.71	-22.3735	-127.874
0.147	-654.805	-19.86	-136.58
0.148	-671.174	-19.5704	-138.243
0.149	-672.531	-16.3976	-149.391
0.15	-673.748	-17.4308	-133.744
0.151	-680.363	-14.8835	-133.896
0.152	-709.16	-17.0436	-123.571
0.153	-689.252	-21.7539	-122.194
0.154	-682.921	-21.9476	-116.863
0.155	-673.983	-23.5843	-122.613
0.156	-702.73	-25.9554	-123.254
0.157	-681.572	-26.3431	-125.961
0.158	-702.866	-29.404	-111.443
0.159	-670.503	-26.5513	-129.274
0.16	-728.075	-21.0488	-119.422
0.161	-698.56	-25.7742	-126.656
0.162	-685.93	-24.8469	-133.097
0.163	-678.601	-26.0859	-136.33
0.164	-679.024	-27.9375	-127.137
0.165	-697.3	-29.1434	-132.075
0.166	-664.288	-30.6018	-142.729
0.167	-675.451	-32.2953	-126.511
0.168	-688.635	-23.5555	-123.415
0.169	-701.425	-25.838	-127.082
0.17	-678.011	-26.496	-115.833
0.171	-663.544	-23.6898	-117.703
0.172	-655.304	-23.0577	-117.288
0.173	-680.58	-20.1924	-124.232
0.174	-705.346	-19.898	-122.593
0.175	-681.766	-18.1272	-120.99
0.176	-664.938	-21.811	-122.468
0.177	-697.562	-19.8135	-127.166
0.178	-629.838	-21.5612	-118.799
0.179	-664.835	-17.6998	-131.483
0.18	-700.749	-22.8701	-118.796
0.181	-667.774	-23.3618	-125.612
0.182	-665.325	-20.6753	-127.705
0.183	-669.657	-21.0503	-123.966
0.184	-673.294	-25.4549	-127.846
0.185	-670.403	-24.7854	-133.556
0.186	-669.596	-26.358	-133.703
0.187	-669.454	-24.1212	-123.182
0.188	-668.953	-26.7769	-123.703
0.189	-677.284	-25.4387	-122.565
0.19	-677.789	-26.1415	-118.878
0.191	-677.596	-28.2455	-118.037
0.192	-684.469	-22.373	-119.219
0.193	-665.355	-24.3786	-115.61
0.194	-687.812	-20.44	-122.888
0.195	-680.65	-24.8023	-112.08
0.196	-653.799	-17.9996	-117.876
0.197	-660.565	-23.3535	-124.511
0.198	-663.75	-24.3496	-124.693
0.199	-674.691	-19.4723	-139.246
0.2	-714.684	-21.4474	-126.656
0.201	-689.475	-26.7925	-121.403
0.202	-679.757	-23.4027	-126.214
0.203	-666.663	-23.43	-121.944
0.204	-663.776	-15.6007	-125.548
0.205	-691.788	-20.2677	-127.618
0.206	-681.335	-23.1941	-130.933
0.207	-651.199	-20.1624	-134.493
0.208	-687.529	-21.8865	-123.441
0.209	-636.165	-24.8289	-125.979
0.21	-654.922	-21.6487	-124.738
0.211	-688.079	-23.2362	-127.186
0.212	-681.477	-21.9981	-129.46
0.213	-687.663	-23.2102	-124.846
0.214	-679.628	-19.679	-130.895
0.215	-648.042	-19.8479	-138.509
0.216	-673.469	-17.4515	-137.452
0.217	-679.47	-19.5282	-134.184
0.218	-669.985	-17.8306	-125.091
0.219	-704.068	-21.323	-139.074
0.22	-654.954	-22.7082	-127.5
0.221	-649.895	-19.1349	-130.842
0.222	-656.707	-22.8225	-123.94
0.223	-665.839	-21.0829	-128.759
0.224	-683.291	-21.6271	-125.285
0.225	-693.41	-24.5637	-118.838
0.226	-702.023	-20.9759	-128.785
0.227	-663.574	-23.9651	-123.939
0.228	-704.243	-22.8667	-125.791
0.229	-697.101	-22.6318	-108.135
0.23	-704.241	-20.1817	-130.046
0.231	-664.895	-18.7612	-123.31
0.232	-687.56	-23.4327	-124.658
0.233	-693.533	-21.7191	-119.808
0.234	-703.576	-20.5888	-124.278
0.235	-706.449	-19.2922	-117.927
0.236	-704.216	-21.0292	-121.074
0.237	-676.813	-20.4959	-118.832
0.238	-700.821	-20.5992	-103.736
0.239	-690.993	-18.8926	-101.056
0.24	-655.315	-23.6516	-112.356
0.241	-693.485	-23.4087	-101.163
0.242	-713.199	-21.7199	-106.208
0.243	-671.704	-19.9386	-101.528
0.244	-667.56	-21.6076	-119.86
0.245	-680.387	-21.5272	-114.085
0.246	-678.489	-23.8724	-109.945
0.247	-693.34	-22.4411	-110.582
0.248	-686.363	-18.5264	-120.949
0.249	-690.79	-21.503	-122.243
0.25	-656.14	-23.4538	-121.054
0.251	-697.335	-18.3925	-112.075
0.252	-697.14	-21.5083	-116.616
0.253	-679.914	-21.1797	-117.91
0.254	-703.529	-17.7137	-115.725
0.255	-747.397	-19.8844	-118.471
0.256	-723.321	-16.7857	-116.227
0.257	-706.296	-18.5848	-105.542
0.258	-724.407	-18.5021	-105.342
0.259	-742.486	-15.0955	-107.217
0.26	-716.553	-15.4383	-118.692
0.261	-715.103	-12.8241	-111.072
0.262	-700.896	-15.9099	-116.746
0.263	-671.497	-17.3219	-121.943
0.264	-686.346	-16.0658	-123.561
0.265	-730.919	-16.738	-117.254
0.266	-700.298	-18.6745	-105.538
0.267	-709.249	-20.6342	-114.614
0.268	-695.369	-18.4941	-123.351
0.269	-709.094	-18.5415	-117.501
0.27	-693.969	-19.6937	-110.328
0.271	-712.301	-18.3558	-109.906
0.272	-693.555	-18.4393	-126.371
0.273	-677.269	-18.3586	-118.585
0.274	-645.372	-20.3794	-113.947
0.275	-677.49	-20.307	-113.431
0.276	-708.745	-18.4121	-105.114
0.277	-668.622	-20.2312	-106.795
0.278	-727.875	-14.6332	-105.088
0.279	-708.333	-15.5186	-109.778
0.28	-696.342	-15.94	-91.7114
0.281	-690.464	-17.4541	-108.114
0.282	-720.446	-18.6626	-88.7444
0.283	-697.67	-19.0675	-102.476
0.284	-698.751	-19.8508	-98.4657
0.285	-705.899	-17.0385	-93.2433
0.286	-684.57	-22.4842	-100.615
0.287	-686.215	-17.4759	-107.928
0.288	-700.302	-18.9862	-114.399
0.289	-684.458	-20.1644	-104.529
0.29	-702.728	-20.0744	-117.142
0.291	-684.563	-25.0292	-103.352
0.292	-655.206	-22.9159	-111.92
0.293	-660.003	-23.1999	-117.962
0.294	-674.834	-18.0812	-110.752
0.295	-648.266	-19.9671	-114.387
0.296	-670.543	-19.3419	-116.688
0.297	-649.365	-21.7492	-115.405
0.298	-680.092	-22.8465	-108.744
0.299	-712.213	-22.0347	-112.116
0.3	-720.873	-18.6764	-117.203
0.301	-707.812	-18.7072	-108.357
0.302	-699.725	-21.9304	-112.94
0.303	-686.806	-24.4124	-120.985
0.304	-684.983	-22.27	-115.421
0.305	-679.748	-22.6339	-116.503
0.306	-671.589	-21.7913	-115.233
0.307	-714.832	-21.5432	-108.678
0.308	-677.799	-17.1878	-115.451
0.309	-699.168	-18.4085	-116.407
0.31	-732.617	-14.6768	-121.988
0.311	-693.299	-20.2924	-115.723
0.312	-708.165	-23.4333	-115.338
0.313	-703.798	-24.3667	-109.638
0.314	-699.612	-20.7123	-120.402
0.315	-727.085	-23.762	-117.515
0.316	-707.092	-21.1027	-115.068
0.317	-692.452	-19.5924	-115.253
0.318	-704.215	-19.4222	-121.784
0.319	-716.159	-21.3604	-123.997
0.32	-691.103	-22.7252	-121.544
0.321	-670.923	-24.2584	-126.174
0.322	-679.596	-23.1638	-123.129
0.323	-667.724	-23.7989	-130.04
0.324	-695.925	-18.0012	-125.866
0.325	-671.492	-18.2117	-121.146
0.326	-675.019	-13.7669	-137.077
0.327	-687.709	-15.2638	-128.576
0.328	-669.322	-15.5543	-133.502
0.329	-653.107	-17.2528	-139.91
0.33	-661.736	-16.69	-136.849
0.331	-643.188	-17.0237	-138.756
0.332	-648.176	-16.4192	-145.867
0.333	-686.056	-15.4678	-132.17
0.334	-709.477	-14.2712	-141.099
0.335	-664.612	-10.7811	-135.213
0.336	-641.781	-10.5581	-143.176
0.337	-629.183	-15.2632	-144.51
0.338	-643.624	-14.7245	-144.624
0.339	-646.919	-11.0981	-149.378
0.34	-667.587	-13.7286	-141.614
0.341	-669.58	-15.4844	-149.758
0.342	-662.801	-14.7125	-149.543
0.343	-659.866	-15.135	-147.935
0.344	-658.404	-10.2714	-143.405
0.345	-675.998	-12.4464	-148.375
0.346	-670.841	-12.3264	-137.235
0.347	-682.855	-12.4205	-131.509
0.348	-675.059	-14.7353	-138.689
0.349	-672.85	-12.2416	-147.913
0.35	-681.056	-13.6821	-144.476
0.351	-681.025	-12.2193	-145.22
0.352	-679.616	-11.9658	-144.088
0.353	-670.104	-13.597	-138.531
0.354	-696.337	-11.9267	-147.391
0.355	-675.591	-12.3126	-135.889
0.356	-683.526	-13.2759	-131.076
0.357	-688.425	-16.7495	-135.758
0.358	-690.428	-13.7876	-146.886
0.359	-687.675	-13.349	-142.394
0.36	-685.543	-9.43371	-141.689
0.361	-688.985	-12.5197	-155.704
0.362	-714.206	-9.74384	-151.2
0.363	-717.434	-11.3624	-151.222
0.364	-725.744	-9.98273	-141.636
0.365	-671.86	-8.02521	-145.426
0.366	-671.131	-7.74078	-143.171
0.367	-648.569	-7.41124	-144.56
0.368	-685.889	-9.08916	-156.334
0.369	-659.651	-8.79948	-147.953
0.37	-673.897	-8.38812	-144.485
0.371	-698.343	-10.2658	-146.613
0.372	-714.332	-7.94196	-152.598
0.373	-682.611	-13.4112	-150.3
0.374	-679.924	-11.711	-148.891
0.375	-704.261	-16.4137	-138.24
0.376	-699.185	-18.1312	-146.457
0.377	-686.007	-13.1253	-139.437
0.378	-678.825	-15.138	-144.953
0.379	-699.848	-12.3722	-147.62
0.38	-677.793	-12.4561	-141.862
0.381	-683.21	-11.0689	-141.704
0.382	-708.252	-12.7367	-148.136
0.383	-699.652	-11.6766	-149.489
0.384	-690.976	-9.56541	-156.883
0.385	-701.456	-13.5645	-142.523
0.386	-706.723	-7.28321	-145.828
0.387	-713.884	-8.44727	-146.981
0.388	-688.83	-6.45623	-148.104
0.389	-702.339	-10.4872	-141.609
0.39	-676.709	-4.53187	-138.516
0.391	-684.363	-9.91185	-154.695
0.392	-669.475	-12.8568	-161.089
0.393	-646.471	-10.8315	-155.229
0.394	-685.555	-13.2747	-152.379
0.395	-668.599	-9.28082	-152.353
0.396	-673.126	-9.62242	-151.343
0.397	-689.052	-10.2034	-157.94
0.398	-676.328	-8.96954	-155.131
0.399	-658.325	-9.32597	-161.009
0.4	-650.975	-8.32991	-154.264
0.401	-688.231	-10.1347	-152.535
0.402	-677.995	-11.4309	-154.674
0.403	-656.617	-9.50514	-160.806
0.404	-692.963	-6.04016	-150.9
0.405	-680.471	-6.60684	-155.885
0.406	-712.671	-4.93922	-160.626
0.407	-714.124	-7.60581	-160.069
0.408	-688.061	-6.06103	-154.97
0.409	-712.662	-6.37005	-159.112
0.41	-703.138	-8.57114	-160.944
0.411	-707.379	-5.6476	-161.524
0.412	-694.578	-6.37616	-158.858
0.413	-723.43	-7.56321	-153.511
0.414	-709.994	-7.97534	-146.323
0.415	-715.602	-9.24271	-143.102
0.416	-686.724	-9.74152	-148.223
0.417	-698.766	-11.6252	-149.054
0.418	-708.58	-10.6261	-144.611
0.419	-703.307	-10.0122	-154.989
0.42	-693.335	-9.79119	-146.644
0.421	-688.4	-8.61909	-142.547
0.422	-726.332	-10.3784	-139.452
0.423	-677.929	-8.42598	-146.494
0.424	-723.448	-9.08114	-134.537
0.425	-728.672	-7.66888	-135.47
0.426	-721.561	-8.37769	-138.333
0.427	-705.692	-6.59543	-141.691
0.428	-704.833	-7.90304	-140.398
0.429	-674.381	-7.60611	-130.508
0.43	-725.07	-6.16094	-135.945
0.431	-677.976	-8.18908	-141.514
0.432	-700.254	-6.72508	-141.122
0.433	-693.029	-10.3663	-126.968
0.434	-671.798	-10.4275	-132.67
0.435	-713.575	-14.7771	-134.477
0.436	-675.501	-12.3271	-133.35
0.437	-661.194	-12.6466	-134.861
0.438	-706.975	-14.3589	-127.715
0.439	-682.134	-13.7438	-128.014
0.44	-653.282	-13.7039	-131.314
0.441	-719.176	-12.0084	-124.221
0.442	-696.789	-11.9821	-134.639
0.443	-709.409	-11.5412	-134.962
0.444	-680.709	-10.8464	-127.185
0.445	-698.066	-17.2305	-123.101
0.446	-693.485	-20.1108	-126.527
0.447	-725.828	-18.3583	-132.343
0.448	-694.258	-18.2686	-147.875
0.449	-670.625	-18.2315	-134.725
0.45	-684.239	-19.9481	-134.903
0.451	-678.751	-18.5528	-139.192
0.452	-689.672	-16.8715	-125.581
0.453	-698.253	-17.8006	-135.478
0.454	-675.392	-19.4232	-142.944
0.455	-692.297	-17.0004	-146.292
0.456	-677.633	-17.7424	-134.803
0.457	-682.878	-16.4101	-139.665
0.458	-722.053	-15.3472	-134.946
0.459	-674.706	-17.875	-139.21
0.46	-660.611	-21.7063	-126.9
0.461	-690.006	-23.5584	-130.715
0.462	-700.968	-24.3803	-139.138
0.463	-654.872	-26.9844	-135.983
0.464	-704.322	-23.1994	-134.034
0.465	-701.892	-29.8552	-139.353
0.466	-658.984	-28.529	-138.275
0.467	-672.683	-28.1654	-137.57
0.468	-659.417	-26.8128	-147.167
0.469	-682.078	-27.6923	-140.858
0.47	-708.638	-21.529	-141.606
0.471	-660.035	-26.0138	-145.981
0.472	-700.159	-23.5348	-145.931
0.473	-671.098	-27.0945	-140.589
0.474	-682.321	-25.7911	-142.166
0.475	-638.169	-29.0495	-149.387
0.476	-641.611	-26.5692	-146.831
0.477	-676.164	-23.9837	-152.343
0.478	-656.961	-24.849	-160.271
0.479	-666.959	-22.1251	-138.687
0.48	-676.457	-17.4288	-142.04
0.481	-672.978	-21.9595	-149.478
0.482	-678.132	-26.2513	-156.322
0.483	-675.217	-23.153	-152.45
0.484	-635.006	-21.7237	-161.3
0.485	-649.896	-21.435	-161.441
0.486	-649.527	-26.0541	-151.777
0.487	-687.855	-24.0918	-157.061
0.488	-683.013	-22.6779	-150.912
0.489	-650.863	-22.0685	-158.267
0.49	-666.28	-22.9242	-151.114
0.491	-654.833	-29.9354	-151.949
0.492	-646.805	-27.5116	-152.7
0.493	-636.857	-25.8559	-160.126
0.494	-633.626	-27.149	-150.175
0.495	-613.696	-30.7129	-166.12
0.496	-647.225	-24.9503	-155.624
0.497	-622.822	-29.6018	-144.017
0.498	-643.051	-32.3505	-158.004
0.499	-639.848	-32.895	-154.467
0.5	-655.859	-36.237	-149.83
0.501	-641.815	-35.9015	-150.965
0.502	-642.488	-31.788	-146.191
0.503	-651.964	-33.0932	-143.019
0.504	-648.14	-30.6188	-147.862
0.505	-642.676	-32.6056	-150.499
0.506	-667.395	-31.7065	-156.111
0.507	-675.022	-28.1983	-145.098
0.508	-662.453	-36.8139	-151.911
0.509	-638.989	-36.6253	-150.697
0.51	-646.852	-36.4899	-143.25
0.511	-633.031	-36.3562	-151.919
0.512	-631.445	-39.1377	-158.268
0.513	-661.608	-29.4618	-153.335
0.514	-630.445	-34.7972	-150.937
0.515	-651.638	-31.9861	-161.5
0.516	-637.758	-35.7781	-149.162
0.517	-672.684	-35.3133	-156.503
0.518	-673.874	-34.2256	-159.515
0.519	-654.259	-31.7678	-163.452
0.52	-656.308	-32.5936	-161.846
0.521	-625.068	-29.4336	-161.609
0.522	-638	-31.9342	-156.147
0.523	-616.199	-32.051	-162.34
0.524	-628.758	-36.2404	-162.273
0.525	-638.703	-37.6642	-160.255
0.526	-621.17	-33.1787	-158.689
0.527	-640.864	-36.2763	-154.022
0.528	-640.998	-42.5297	-159.855
0.529	-627.888	-39.5691	-158.927
0.53	-635.259	-40.4268	-155.18
0.531	-620.857	-34.1731	-157.388
0.532	-640.889	-42.2088	-150.143
0.533	-653.609	-41.0234	-151.326
0.534	-630.126	-39.8377	-146.737
0.535	-648.913	-46.6453	-151.936
0.536	-640.714	-41.9283	-154.718
0.537	-633.297	-37.2361	-158.807
0.538	-603.004	-43.1747	-165.051
0.539	-615.071	-40.5847	-160.435
0.54	-639.766	-39.5496	-168.085
0.541	-641.113	-42.7111	-163.122
0.542	-628.283	-37.1734	-158.567
0.543	-627.368	-45.7857	-153.266
0.544	-629.874	-49.1984	-152.877
0.545	-622.645	-47.6062	-155.994
0.546	-641.366	-51.1328	-155.785
0.547	-626.744	-45.8852	-156.87
0.548	-607.534	-42.8426	-156.968
0.549	-621.921	-43.1307	-153.136
0.55	-637.769	-46.0894	-157.777
0.551	-627.056	-44.774	-158.434
0.552	-629.064	-43.1061	-144.59
0.553	-637.491	-40.8347	-150.081
0.554	-594.4	-38.9782	-151.808
0.555	-612.667	-42.6527	-135.787
0.556	-605.115	-48.7128	-152.37
0.557	-638.216	-40.4313	-152.818
0.558	-619.627	-48.7672	-144.405
0.559	-629.49	-45.5376	-148.524
0.56	-628.273	-44.476	-146.383
0.561	-645.323	-37.8321	-137.078
0.562	-624.629	-40.4295	-149.265
0.563	-636.06	-43.1317	-152.166
0.564	-639.306	-50.5413	-146.859
0.565	-608.715	-40.9212	-149.916
0.566	-659.82	-48.4405	-144.923
0.567	-645.338	-46.35	-138.399
0.568	-615.282	-45.5249	-142.372
0.569	-629.557	-47.4876	-140.433
0.57	-640.226	-45.7718	-143.096
0.571	-649.209	-44.8135	-140.345
0.572	-631.026	-42.1327	-149.045
0.573	-651.769	-40.0735	-152.406
0.574	-637.802	-36.9111	-162.503
0.575	-646.043	-41.0188	-157.522
0.576	-653.949	-36.8362	-153.977
0.577	-614.686	-31.3876	-154.275
0.578	-625.93	-44.101	-151.643
0.579	-642.908	-44.1915	-154.308
0.58	-631.936	-44.4626	-151.532
0.581	-617.207	-42.3872	-151.972
0.582	-664.227	-36.6433	-152.875
0.583	-636.229	-42.1071	-156.814
0.584	-660.144	-52.2813	-152.622
0.585	-643.974	-51.1745	-146.646
0.586	-622.902	-44.9181	-140.743
0.587	-639.364	-49.2302	-152.897
0.588	-626.248	-49.3412	-145.455
0.589	-600.217	-48.6671	-153.449
0.59	-608.697	-44.2087	-161.261
0.591	-619.641	-51.6438	-152.099
0.592	-617.007	-50.9815	-151.294
0.593	-626.481	-54.9065	-154.182
0.594	-640.772	-52.4485	-145.453
0.595	-655.011	-55.9687	-145.92
0.596	-636.717	-49.5277	-156.446
0.597	-634.617	-49.7957	-152.697
0.598	-628.997	-47.8392	-152.021
0.599	-607.206	-52.1885	-152.491
0.6	-610.7	-51.7145	-149.979
0.601	-592.751	-54.7286	-151.225
0.602	-620.593	-53.5082	-155.122
0.603	-606.694	-52.0634	-154.508
0.604	-582.189	-50.3611	-170.402
0.605	-577.78	-49.2113	-165.129
0.606	-585.327	-55.5792	-152.462
0.607	-571.279	-58.076	-160.595
0.608	-570.666	-56.7314	-159.084
0.609	-567.837	-58.5406	-156.199
0.61	-561.449	-57.1976	-164.041
0.611	-557.623	-57.6109	-154.691
0.612	-572.413	-54.8259	-162.807
0.613	-594.036	-54.2872	-165.084
0.614	-583.428	-58.6054	-158.712
0.615	-593.974	-63.3756	-164.228
0.616	-581.054	-62.3592	-163.002
0.617	-612.2	-62.1174	-161.877
0.618	-579.233	-60.1187	-147.943
0.619	-594.62	-65.5282	-152.152
0.62	-572.517	-56.5553	-154.713
0.621	-567.298	-56.5767	-160.175
0.622	-578.581	-56.8364	-146.853
0.623	-591.518	-56.9226	-167.879
0.624	-570.431	-58.9081	-170.409
0.625	-586.097	-57.3513	-153.132
0.626	-600.977	-53.3399	-159.724
0.627	-617.377	-53.5114	-164.249
0.628	-611.932	-47.6777	-164.075
0.629	-564.452	-53.3748	-168.616
0.63	-595.026	-53.3214	-171.985
0.631	-559.273	-59.1892	-168.614
0.632	-581.36	-59.8252	-168.817
0.633	-592.016	-51.4571	-167.647
0.634	-561.73	-54.8792	-173.658
0.635	-560.23	-55.6682	-169.298
0.636	-558.446	-50.4155	-175.366
0.637	-570.998	-55.0263	-167.587
0.638	-565.885	-49.1328	-179.86
0.639	-588.361	-43.7808	-181.531
0.64	-595.324	-50.4935	-188.718
0.641	-588.479	-56.6973	-175.801
0.642	-608.704	-55.1642	-173.958
0.643	-605.595	-56.5113	-174.351
0.644	-637.968	-49.3787	-178.005
0.645	-615.725	-45.6099	-168.66
0.646	-622.456	-51.808	-168.802
0.647	-628.491	-46.227	-168.152
0.648	-594.806	-55.3657	-170.144
0.649	-620.917	-52.6664	-169.11
0.65	-635.056	-50.7451	-171.68
0.651	-615.169	-53.1827	-169.586
0.652	-636.836	-56.3563	-174.646
0.653	-639.356	-52.2447	-175.133
0.654	-623.624	-58.1442	-165.538
0.655	-629.306	-48.9139	-155.242
0.656	-632.399	-49.064	-160.575
0.657	-647.894	-46.3671	-157.841
0.658	-632.731	-53.4074	-167.421
0.659	-644.174	-49.2771	-177.377
0.66	-634.136	-54.1844	-174.949
0.661	-610.117	-58.4367	-179.601
0.662	-620.78	-47.5059	-185.474
0.663	-608.435	-46.8169	-173.573
0.664	-611.235	-50.7613	-169.066
0.665	-636.684	-49.3025	-174.176
0.666	-588.121	-50.0868	-172.756
0.667	-654.206	-43.664	-171.104
0.668	-651.757	-48.8404	-175.536
0.669	-647.192	-50.0043	-172.622
0.67	-614.923	-52.6453	-177.467
0.671	-637.04	-51.9558	-164.678
0.672	-619.468	-51.7011	-169.532
0.673	-669.721	-51.6313	-163.616
0.674	-640.754	-53.9844	-170.133
0.675	-631.298	-57.5688	-168.26
0.676	-621.18	-61.4093	-160.896
0.677	-636.49	-55.2376	-166.931
0.678	-656.947	-59.4497	-155.415
0.679	-661.531	-55.6959	-157.889
0.68	-655.217	-55.4249	-152.421
0.681	-642.016	-57.1161	-166.012
0.682	-628.751	-62.2891	-152.238
0.683	-618.12	-60.1665	-152.165
0.684	-647.768	-59.0422	-142.9
0.685	-641.838	-59.8557	-147.976
0.686	-635.751	-58.8851	-141.352
0.687	-599.668	-55.8122	-147.566
0.688	-626.348	-55.1296	-151.981
0.689	-646.568	-53.4391	-148.173
0.69	-628.704	-53.7702	-142.768
0.691	-601.625	-55.0644	-140.032
0.692	-616.114	-69.1734	-145.154
0.693	-608.791	-59.3769	-143.712
0.694	-633.969	-63.5728	-139.381
0.695	-627.127	-66.984	-130.99
0.696	-621.593	-59.5756	-136.02
0.697	-606.346	-67.7852	-142.936
0.698	-616.886	-65.757	-136.176
0.699	-616.172	-62.6192	-134.99
0.7	-629.97	-60.7126	-138.295
0.701	-619.546	-62.0156	-140.528
0.702	-633.605	-64.7906	-146.737
0.703	-625.344	-61.6517	-148.33
0.704	-621.605	-50.1242	-142.54
0.705	-626.372	-58.2925	-142.143
0.706	-636.468	-59.3089	-149.189
0.707	-609.955	-56.4114	-140.711
0.708	-620.488	-59.2505	-144.148
0.709	-581.723	-53.258	-152.445
0.71	-624.654	-52.3174	-142.615
0.711	-638.389	-54.3462	-149.707
0.712	-638.178	-51.7052	-134.537
0.713	-632.207	-57.6826	-149.08
0.714	-603.253	-53.1899	-148.726
0.715	-609.155	-56.018	-144.742
0.716	-635.803	-60.3913	-144.818
0.717	-638.193	-58.6144	-142.376
0.718	-655.766	-52.319	-138.86
0.719	-622.563	-54.57	-139.384
0.72	-635.715	-46.3396	-140.766
0.721	-647.43	-52.2587	-143.401
0.722	-630.354	-52.1311	-135.145
0.723	-612.995	-59.3166	-141.66
0.724	-611.388	-50.3453	-132.404
0.725	-626.301	-54.4188	-138.366
0.726	-641.781	-56.3947	-141.735
0.727	-632.757	-52.8966	-132.939
0.728	-663.399	-51.0161	-129.689
0.729	-706.167	-54.4589	-136.216
0.73	-664.262	-60.6336	-129.847
0.731	-684.012	-57.8593	-141.247
0.732	-692.775	-57.8494	-130.226
0.733	-696.967	-55.1149	-128.341
0.734	-673.102	-59.7932	-127.417
0.735	-650.91	-57.5926	-130.895
0.736	-667.634	-55.3377	-134.736
0.737	-657.535	-59.3749	-134.26
0.738	-655.51	-58.7349	-123.391
0.739	-662.247	-54.3343	-136.359
0.74	-652.453	-51.7227	-125.031
0.741	-655.328	-51.0857	-130.587
0.742	-662.338	-50.8949	-134.495
0.743	-665.017	-47.1531	-139.061
0.744	-704.074	-44.6731	-126.715
0.745	-664.303	-48.6377	-140.137
0.746	-670.827	-51.1737	-135.282
0.747	-645.142	-50.5737	-137.006
0.748	-638.729	-53.0375	-137.327
0.749	-643.287	-47.9071	-133.184
0.75	-665.186	-48.6469	-118.762
0.751	-662.469	-56.6666	-129.036
0.752	-661.561	-46.71	-126.421
0.753	-630.153	-49.579	-134.619
0.754	-633.001	-48.7867	-140.77
0.755	-649.202	-42.619	-147.642
0.756	-637.789	-46.7903	-157.661
0.757	-659.756	-48.0073	-154.92
0.758	-658.419	-49.1148	-154.57
0.759	-668.832	-46.3468	-143.967
0.76	-684.979	-50.1797	-148.243
0.761	-672.693	-47.1717	-135.089
0.762	-669.524	-44.7369	-144.925
0.763	-685.983	-49.5689	-142.311
0.764	-672.588	-45.4159	-139.857
0.765	-647.701	-46.8881	-143.19
0.766	-645.884	-47.7922	-139.17
0.767	-675.539	-51.1281	-139.821
0.768	-646.696	-46.8742	-138.699
0.769	-648.617	-46.8596	-136.759
0.77	-677.983	-45.9657	-134.858
0.771	-631.366	-48.3178	-140.049
0.772	-664.797	-44.1106	-144.923
0.773	-641.74	-45.215	-155.752
0.774	-633.961	-45.7082	-149.432
0.775	-636.054	-54.3793	-155.667
0.776	-661.054	-53.3888	-154.132
0.777	-654.981	-49.1097	-153.751
0.778	-648.424	-51.1453	-156.038
0.779	-661.299	-45.3259	-145.42
0.78	-654.939	-45.5864	-152.396
0.781	-644.111	-42.6548	-169.801
0.782	-691.322	-46.218	-153.601
0.783	-648.141	-43.3768	-152.319
0.784	-653.048	-41.0229	-143.524
0.785	-654.89	-43.4786	-145.146
0.786	-663.518	-39.3941	-141.429
0.787	-630.98	-33.4255	-143.452
0.788	-679.067	-41.6356	-145.683
0.789	-638.636	-41.0716	-150.275
0.79	-664.53	-46.3333	-132.655
0.791	-630.337	-43.0357	-157.185
0.792	-644.581	-42.8742	-163.656
0.793	-665.386	-37.8102	-150.329
0.794	-665.971	-42.5351	-151.484
0.795	-663.695	-45.3966	-156.183
0.796	-641.131	-42.2965	-148.996
0.797	-634.806	-45.0598	-154.05
0.798	-640.693	-47.596	-151.037
0.799	-668.048	-43.7641	-151.731
0.8	-672.26	-46.0634	-140.097
0.801	-664.903	-42.7646	-146.258
0.802	-644.066	-41.3032	-136.796
0.803	-644.002	-37.0197	-151.838
0.804	-657.405	-43.2487	-149.52
0.805	-678.601	-45.4325	-144.95
0.806	-660.265	-50.0249	-143.382
0.807	-643.88	-53.2191	-153.98
0.808	-615.146	-51.6008	-152.372
0.809	-663.851	-48.3413	-157.287
0.81	-672.146	-47.2231	-150.593
0.811	-643.307	-44.4388	-158.115
0.812	-634.964	-42.9117	-166.836
0.813	-632.543	-44.9545	-158.013
0.814	-632.381	-47.48	-153.903
0.815	-644.879	-43.5756	-149.769
0.816	-658.041	-42.116	-160.272
0.817	-641.433	-43.876	-158.675
0.818	-638.171	-38.0479	-155.458
0.819	-651.065	-45.4161	-158.612
0.82	-643.239	-47.8479	-156.251
0.821	-625.501	-45.3382	-170.726
0.822	-627.75	-50.3184	-162.381
0.823	-644.489	-45.1421	-158.774
0.824	-621.512	-47.154	-151.629
0.825	-607.151	-50.8389	-167.064
0.826	-630.781	-44.2966	-160.835
0.827	-617.964	-41.8116	-167.939
0.828	-622.422	-43.0645	-167.056
0.829	-620.008	-44.9102	-158.436
0.83	-639.667	-46.1492	-160.723
0.831	-644.208	-47.864	-151.769
0.832	-635.077	-40.6795	-159.129
0.833	-614.553	-43.6751	-155.035
0.834	-609.521	-45.2187	-176.168
0.835	-609.994	-40.1328	-178.987
0.836	-609.501	-44.7638	-168.541
0.837	-622.733	-43.1047	-167.205
0.838	-639.972	-43.9161	-167.535
0.839	-628.111	-42.8266	-155.09
0.84	-640.252	-46.6117	-168.749
0.841	-590.719	-33.4414	-161.617
0.842	-593.075	-40.065	-162.863
0.843	-618.183	-38.5802	-167.412
0.844	-620.132	-42.5797	-162.081
0.845	-631.699	-41.1886	-164.964
0.846	-629.909	-42.9744	-170.679
0.847	-613.381	-50.8636	-164.775
0.848	-612.059	-43.2773	-169.838
0.849	-638.472	-47.2053	-158.875
0.85	-629.813	-40.3982	-167
0.851	-653.36	-43.2136	-161.997
0.852	-635.897	-43.8004	-155.454
0.853	-638.532	-42.0314	-157.675
0.854	-636.385	-43.3937	-160.683
0.855	-639.654	-44.1464	-156.823
0.856	-646.881	-47.7947	-158.516
0.857	-644.615	-47.452	-147.197
0.858	-628.67	-50.5454	-155.094
0.859	-634.651	-51.3581	-163.305
0.86	-635.642	-50.252	-155.245
0.861	-610.768	-48.7271	-151.486
0.862	-619.517	-51.3968	-153.97
0.863	-652.343	-44.2949	-156.52
0.864	-629.507	-44.9944	-151.378
0.865	-636.994	-43.3308	-148.432
0.866	-639.837	-48.7564	-154.709
0.867	-622.693	-48.2084	-154.135
0.868	-618.216	-49.869	-144.074
0.869	-632.121	-44.5274	-147.815
0.87	-625.059	-41.6065	-132.908
0.871	-604.589	-47.4281	-148.714
0.872	-654.805	-42.5288	-149.617
0.873	-646.387	-44.2912	-141.065
0.874	-659.912	-42.857	-142.792
0.875	-626.09	-40.1333	-148.408
0.876	-639.899	-43.2452	-150.659
0.877	-607.391	-43.1678	-154.935
0.878	-618.008	-44.0883	-151.62
0.879	-635.932	-49.6279	-144.356
0.88	-626.634	-46.6899	-144.417
0.881	-630.354	-47.0056	-143.898
0.882	-628.419	-48.3618	-147.663
0.883	-647.635	-46.1269	-143.19
0.884	-619.022	-44.1431	-144.247
0.885	-666.794	-50.4507	-142.582
0.886	-636.607	-53.8462	-136.347
0.887	-654.605	-48.5999	-145.243
0.888	-649.367	-49.8338	-141.081
0.889	-644.047	-53.5528	-156.091
0.89	-612.363	-50.5743	-150.87
0.891	-641.841	-48.3212	-147.669
0.892	-657.055	-44.7522	-153.085
0.893	-616.066	-44.4508	-150.6
0.894	-622.169	-40.2521	-153.876
0.895	-621.346	-36.1354	-152.965
0.896	-647.439	-45.4487	-144.158
0.897	-622.79	-45.4287	-143.111
0.898	-639.75	-45.687	-146.007
0.899	-670.835	-42.296	-150.511
0.9	-644.934	-43.9363	-138.71
0.901	-638.786	-45.4554	-151.597
0.902	-638.039	-51.6649	-132.676
0.903	-641.571	-49.3784	-131.179
0.904	-648.467	-47.2714	-143.248
0.905	-635.144	-46.5313	-146.268
0.906	-641.207	-50.3258	-138.348
0.907	-644.735	-44.9984	-137.09
0.908	-663.004	-44.3862	-131.986
0.909	-662.811	-46.2263	-140.181
0.91	-662.791	-46.4576	-134.188
0.911	-652.674	-49.466	-128.301
0.912	-652.208	-49.7148	-122.996
0.913	-646.761	-49.5441	-124.39
0.914	-655.373	-47.4822	-130.573
0.915	-675.803	-44.5129	-131.255
0.916	-634.964	-44.6354	-128.922
0.917	-622.1	-51.4165	-133.849
0.918	-655.403	-50.7863	-136.29
0.919	-673.012	-43.0949	-132.379
0.92	-659.186	-42.6272	-130.992
0.921	-648.425	-44.722	-134.107
0.922	-684.118	-52.4032	-128.131
0.923	-675.443	-47.4454	-128.87
0.924	-665.725	-51.0713	-126.409
0.925	-668.471	-47.5649	-133.407
0.926	-674.492	-45.8066	-142.145
0.927	-672.782	-41.8351	-141.663
0.928	-653.266	-45.7498	-140.183
0.929	-662.181	-49.1465	-150.431
0.93	-667.199	-50.8246	-152.066
0.931	-630.155	-51.5731	-153.994
0.932	-663.395	-48.3577	-144.338
0.933	-650.187	-51.1457	-149.228
0.934	-674.258	-50.9518	-146.53
0.935	-652.001	-46.4099	-142.899
0.936	-667.035	-43.3851	-135.432
0.937	-666.078	-45.112	-140.865
0.938	-659.223	-44.9365	-139.385
0.939	-681.187	-43.051	-139.731
0.94	-695.038	-50.3454	-131.749
0.941	-671.83	-46.559	-140.261
0.942	-653.184	-40.6137	-158.26
0.943	-639.003	-43.4443	-152.901
0.944	-672.783	-43.6093	-155.164
0.945	-638.819	-47.0264	-147.598
0.946	-652.396	-46.3616	-145.702
0.947	-676.029	-48.5149	-144.601
0.948	-653.468	-42.9391	-141.749
0.949	-622.822	-43.9021	-151.744
0.95	-596.548	-41.7558	-156.372
0.951	-600.305	-41.8763	-142.348
0.952	-612.812	-42.4289	-153.378
0.953	-661.216	-41.7751	-140.397
0.954	-647.811	-39.4919	-138.161
0.955	-652.452	-44.932	-143.058
0.956	-653.338	-43.6535	-145.742
0.957	-660.855	-45.3834	-137.053
0.958	-623.528	-42.54	-145.399
0.959	-617.03	-45.9704	-150.48
0.96	-631.547	-47.2534	-153.936
0.961	-637.542	-49.1488	-141.697
0.962	-648.997	-48.5262	-140.068
0.963	-641.415	-52.3111	-147.287
0.964	-649.809	-53.6716	-139.072
0.965	-621.377	-49.6851	-147.421
0.966	-625.69	-54.8848	-153.858
0.967	-630.193	-49.8861	-149.769
0.968	-634.486	-52.5487	-140.336
0.969	-653.943	-48.8999	-138.595
0.97	-614.031	-55.4953	-145.106
0.971	-648.884	-46.0339	-137.566
0.972	-611.407	-56.3346	-147.759
0.973	-648.575	-47.0931	-139.095
0.974	-619.994	-51.5989	-133.705
0.975	-624.181	-47.2292	-133.952
0.976	-648.699	-53.718	-140.812
0.977	-681.56	-50.1521	-133.989
0.978	-605.248	-49.2052	-135.145
0.979	-628.025	-41.9684	-138.149
0.98	-655.008	-45.9762	-132.249
0.981	-607.446	-48.9789	-127.155
0.982	-619.188	-42.5874	-134.848
0.983	-639.5	-46.162	-134.453
0.984	-632.077	-42.2231	-140.767
0.985	-630.92	-46.3844	-134.201
0.986	-627.956	-47.1758	-131.895
0.987	-626.593	-49.3878	-130.483
0.988	-616.254	-51.3413	-134.755
0.989	-610.491	-50.0844	-136.406
0.99	-622.541	-55.3891	-131.229
0.991	-626.376	-55.1014	-133.755
0.992	-636.156	-50.0177	-128.356
0.993	-591.475	-54.4045	-135.274
0.994	-621.048	-57.4524	-122.8
0.995	-651.732	-54.9549	-118.121
0.996	-644.728	-48.5802	-125.513
0.997	-610.752	-53.5936	-130.871
0.998	-581.948	-54.461	-138.229
0.999	-614.39	-48.8737	-131.794
1	-655.976	-42.8343	-130.492
1.001	-648.897	-43.8848	-127.527
1.002	-626.764	-41.4171	-137.213
1.003	-647.827	-53.7681	-132.885
1.004	-638.67	-54.6912	-129.471
1.005	-657.385	-53.7385	-132.582
1.006	-653.751	-49.4043	-126.509
1.007	-647.966	-58.3217	-121.467
1.008	-651.275	-49.2646	-114.126
1.009	-651.109	-54.8211	-124.726
1.01	-651.474	-57.1831	-120.853
1.011	-632.272	-54.5235	-122.445
1.012	-658.555	-53.9501	-126.882
1.013	-654.476	-54.0928	-117.517
1.014	-649.507	-50.7318	-114.053
1.015	-643.186	-54.2192	-111.883
1.016	-644.721	-42.3133	-120.48
1.017	-662.443	-47.0714	-126.255
1.018	-638.802	-55.6241	-111.097
1.019	-652.044	-58.4302	-115.364
1.02	-653.892	-48.5843	-109.054
1.021	-652.599	-45.14	-114.553
1.022	-639.912	-52.9074	-112.498
1.023	-629.299	-54.7299	-123.866
1.024	-620.333	-53.851	-124.874
1.025	-648.926	-57.8499	-129.823
1.026	-640.99	-61.202	-125.141
1.027	-650.95	-59.7031	-125.389
1.028	-608.097	-60.3201	-128.769
1.029	-624.793	-57.73	-131.551
1.03	-626.208	-59.8504	-132.709
1.031	-634.457	-63.4942	-147.011
1.032	-654.768	-50.1493	-142.105
1.033	-663.361	-56.0874	-132.251
1.034	-623.784	-55.8304	-133.683
1.035	-621.348	-58.8336	-145.447
1.036	-612.346	-58.3651	-134.826
1.037	-624.052	-55.0581	-137.831
1.038	-601.505	-53.5749	-138.077
1.039	-615.214	-56.9304	-140.273
1.04	-634.482	-58.1358	-126.513
1.041	-626.066	-59.2463	-136.337
1.042	-594.382	-55.5435	-150.221
1.043	-629.486	-59.9954	-148.841
1.044	-614.333	-63.4039	-148.859
1.045	-592.807	-64.3526	-137.959
1.046	-597.218	-61.7337	-135.876
1.047	-586.617	-53.0249	-142.701
1.048	-611.55	-56.6469	-129.504
1.049	-625.178	-55.8755	-123.323
1.05	-637.678	-59.1733	-127.337
1.051	-614.11	-55.0624	-123.398
1.052	-581.126	-52.553	-139.824
1.053	-609.795	-51.5414	-128.16
1.054	-614.365	-46.2609	-138.961
1.055	-628.243	-55.819	-138.28
1.056	-637.248	-57.2828	-146.109
1.057	-650.005	-50.8807	-133.323
1.058	-607.381	-50.9108	-133.245
1.059	-672.093	-45.5303	-133.727
1.06	-658.169	-54.6499	-124.82
1.061	-668.925	-56.706	-127.212
1.062	-627.479	-51.7077	-136.902
1.063	-634	-51.3656	-128.792
1.064	-649.182	-49.8875	-139.791
1.065	-662.319	-50.597	-142.078
1.066	-633.354	-51.2434	-132.885
1.067	-662.661	-46.0382	-128.944
1.068	-644.23	-46.1799	-129.27
1.069	-643.386	-50.5853	-138.794
1.07	-631.563	-43.6391	-144.001
1.071	-642.92	-51.4444	-145.617
1.072	-629.441	-46.1827	-148.875
1.073	-611.155	-40.7371	-145.635
1.074	-647.569	-44.4909	-145.269
1.075	-678.141	-44.4214	-148.091
1.076	-667.412	-50.7734	-151.154
1.077	-634.509	-51.1896	-138.239
1.078	-604.509	-43.8099	-152.588
1.079	-614.562	-48.938	-150.536
1.08	-654.333	-55.2382	-150.922
1.081	-624.82	-49.2629	-144.042
1.082	-623.038	-54.5027	-148.692
1.083	-614.311	-54.659	-158.66
1.084	-599.223	-56.076	-156.687
1.085	-608.61	-52.5468	-170.99
1.086	-626.246	-57.8654	-159.049
1.087	-602.691	-54.9099	-159.089
1.088	-587.856	-56.3226	-168.063
1.089	-613.463	-59.492	-157.821
1.09	-628.343	-57.1808	-154.399
1.091	-578.42	-62.4997	-144.981
1.092	-596.125	-56.0418	-155.427
1.093	-598.001	-53.5215	-157.202
1.094	-596.666	-54.7505	-157.367
1.095	-615.447	-54.8779	-157.155
1.096	-613.442	-49.2022	-153.417
1.097	-577.416	-62.9149	-162.112
1.098	-601.366	-58.4449	-156.76
1.099	-610.462	-65.0052	-154.683
1.1	-611.45	-53.3096	-165.651
1.101	-596.638	-57.4209	-159.188
1.102	-613.074	-54.3535	-166.405
1.103	-621.004	-60.2399	-158.809
1.104	-626.415	-56.1786	-157.867
1.105	-587.833	-49.0559	-158.571
1.106	-598.283	-49.7521	-150.918
1.107	-581.652	-49.366	-146.829
1.108	-602.818	-42.97	-160.383
1.109	-620.01	-43.4487	-160.513
1.11	-613.361	-46.927	-160.021
1.111	-613.417	-48.4831	-163.022
1.112	-570.455	-51.9976	-160.898
1.113	-609.746	-45.7728	-154.333
1.114	-624.649	-47.8927	-159.93
1.115	-577.319	-56.7889	-159.856
1.116	-564.891	-49.1477	-154.8
1.117	-589.5	-47.3472	-172.446
1.118	-578.215	-51.2429	-174.361
1.119	-591.717	-50.2081	-183.211
1.12	-579.11	-49.0998	-180.625
1.121	-568.746	-47.7617	-176.922
1.122	-572.338	-54.4367	-169.357
1.123	-589.486	-54.0533	-164.466
1.124	-600.858	-59.3171	-165.409
1.125	-591.921	-57.1724	-175.944
1.126	-590.587	-53.5556	-179.409
1.127	-603.055	-50.8869	-171.308
1.128	-620.534	-58.6628	-183.857
1.129	-590.326	-52.4168	-176.84
1.13	-599.004	-50.1926	-173.012
1.131	-613.852	-50.5641	-169.225
1.132	-600.51	-46.8214	-171.577
1.133	-595.299	-51.2653	-171.182
1.134	-588.028	-60.1691	-171.893
1.135	-585.91	-55.9106	-164.643
1.136	-566.022	-53.5624	-178.166
1.137	-613.24	-57.0896	-182.183
1.138	-600.443	-57.9638	-175.883
1.139	-563.292	-57.0964	-165.445
1.14	-557.941	-57.7286	-169.918
1.141	-568.139	-58.9936	-170.997
1.142	-585.091	-55.9234	-169.663
1.143	-580.62	-57.4774	-182.669
1.144	-596.842	-52.858	-179.21
1.145	-595.076	-51.5562	-179.214
1.146	-588.626	-51.2255	-180.785
1.147	-598.308	-53.1611	-176.767
1.148	-610.791	-51.541	-162.144
1.149	-579.17	-50.2471	-167.909
1.15	-587.236	-50.3164	-174.096
1.151	-603.378	-56.4604	-172.327
1.152	-615.149	-49.1788	-177.294
1.153	-580.336	-52.6512	-163.844
1.154	-577.666	-54.4386	-163.946
1.155	-606.8	-57.8304	-170.718
1.156	-583.267	-56.1436	-170.031
1.157	-604.58	-63.6527	-160.215
1.158	-599.501	-57.3635	-165.507
1.159	-576.78	-61.1119	-165.307
1.16	-613.474	-58.5373	-163.833
1.161	-573.614	-57.7392	-163.257
1.162	-561.933	-56.2147	-179.502
1.163	-582.367	-58.1061	-172.218
1.164	-595.773	-56.6096	-161.832
1.165	-602.231	-62.1868	-163.773
1.166	-603.584	-59.0924	-165.629
1.167	-618.621	-58.448	-159.03
1.168	-587.165	-65.844	-155.112
1.169	-611.221	-54.1851	-148.596
1.17	-603.859	-62.8482	-162.46
1.171	-615.891	-51.101	-165.599
1.172	-600.143	-52.9417	-160.517
1.173	-586.031	-58.3825	-163.6
1.174	-569.521	-60.0896	-163.052
1.175	-582.766	-56.4728	-171.829
1.176	-613.622	-58.0275	-163.739
1.177	-591.744	-56.2267	-167.965
1.178	-594.123	-62.3651	-166.542
1.179	-603.992	-62.606	-171.02
1.18	-626.821	-62.9066	-158.961
1.181	-595.091	-61.6107	-162.166
1.182	-600.206	-66.5468	-162.991
1.183	-591.26	-65.9432	-165.744
1.184	-572.555	-58.3185	-152.682
1.185	-577.995	-58.3711	-163.065
1.186	-590.203	-64.8428	-166.396
1.187	-562.01	-62.2909	-166.264
1.188	-593.775	-60.8445	-165.068
1.189	-596.742	-62.2589	-172.715
1.19	-600.691	-61.2795	-172.868
1.191	-592.298	-60.8055	-184.346
1.192	-589.539	-63.1772	-176.469
1.193	-591.329	-67.4255	-158.274
1.194	-600.059	-64.5789	-168.159
1.195	-595.042	-61.4604	-163.483
1.196	-603.316	-66.9903	-164.745
1.197	-604.751	-62.8956	-159.746
1.198	-588.454	-62.3879	-166.327
1.199	-585.697	-66.8299	-166.083
1.2	-582.386	-65.5324	-156.752
1.201	-548.257	-67.4213	-161.157
1.202	-572.45	-65.1778	-162.522
1.203	-563.853	-71.366	-160.871
1.204	-540.656	-66.3541	-163.688
1.205	-595.803	-61.7692	-171.059
1.206	-582.551	-70.5094	-156.291
1.207	-614.186	-74.641	-160.453
1.208	-598.197	-71.6781	-160.776
1.209	-614.026	-74.2289	-146.631
1.21	-597.149	-71.9718	-165.718
1.211	-589.328	-78.0241	-158.601
1.212	-576.265	-72.9141	-160.873
1.213	-582.88	-73.5884	-156.377
1.214	-561.497	-75.6511	-151.914
1.215	-531.938	-78.8869	-160.512
1.216	-563.018	-75.49	-159.342
1.217	-573.982	-71.9458	-160.726
1.218	-565.177	-70.9922	-161.891
1.219	-585.485	-75.5649	-159.16
1.22	-567.933	-70.9831	-151.59
1.221	-579.218	-68.354	-172.866
1.222	-576.387	-73.1348	-172.534
1.223	-555.094	-73.1328	-174.777
1.224	-565.938	-77.8396	-180.741
1.225	-579.491	-66.7606	-167.565
1.226	-567.45	-76.6821	-174.799
1.227	-542.039	-66.7044	-169.083
1.228	-550.449	-74.3928	-167.766
1.229	-501.843	-73.3738	-173.093
1.23	-550.109	-74.087	-160.929
1.231	-550.756	-76.2208	-155.853
1.232	-542.885	-79.3648	-183.42
1.233	-571.258	-83.7767	-161.691
1.234	-542.787	-82.8852	-184.281
1.235	-532.089	-73.1422	-181.536
1.236	-541.751	-72.0334	-167.794
1.237	-549.999	-65.1348	-178.049
1.238	-582.002	-64.6782	-185.979
1.239	-579.617	-71.141	-176.684
1.24	-565.631	-66.2814	-171.873
1.241	-603.35	-65.9174	-182.997
1.242	-577.157	-72.7475	-178.798
1.243	-568.79	-74.1463	-182.786
1.244	-588.24	-68.2169	-173.251
1.245	-572.202	-69.4828	-180.323
1.246	-576.534	-85.9845	-173.034
1.247	-610.191	-77.9581	-165.982
1.248	-569.333	-75.3765	-170.43
1.249	-589.856	-70.6716	-151.234
1.25	-567.39	-63.9572	-167.052
1.251	-544.511	-72.4277	-171.343
1.252	-540.916	-64.5397	-163.53
1.253	-568.812	-62.4431	-169.78
1.254	-572.396	-67.9055	-181.003
1.255	-540.075	-68.1397	-170.672
1.256	-550.848	-73.3344	-181.502
1.257	-568.149	-70.4797	-166.814
1.258	-570.501	-67.0638	-169.715
1.259	-580.784	-70.1039	-173.469
1.26	-574.593	-70.9582	-162.305
1.261	-575.978	-74.1873	-175.96
1.262	-563.659	-71.4707	-172.271
1.263	-574.364	-74.6463	-177.27
1.264	-577.543	-68.4891	-177.291
1.265	-540.703	-65.1911	-179.258
1.266	-601.612	-67.2006	-173.556
1.267	-607.234	-68.7648	-175.211
1.268	-542.066	-64.7635	-175.644
1.269	-570.428	-73.9687	-174.183
1.27	-595.942	-67.077	-161.638
1.271	-584.412	-66.8224	-166.011
1.272	-577.124	-62.3648	-163.14
1.273	-587.788	-64.4817	-161.846
1.274	-549.059	-69.5384	-170.123
1.275	-571.463	-69.3849	-154.814
1.276	-546.847	-67.577	-164.418
1.277	-527.577	-65.0702	-174.395
1.278	-574.354	-74.2828	-165.797
1.279	-565.271	-68.8068	-163.201
1.28	-555.605	-68.2806	-152.921
1.281	-570.395	-63.7727	-172.101
1.282	-587.1	-70.6934	-164.795
1.283	-593.623	-70.4704	-178.767
1.284	-582.194	-69.2283	-175.222
1.285	-610.619	-65.1265	-166.944
1.286	-585.263	-68.4003	-168.872
1.287	-593.231	-68.0828	-168.455
1.288	-591.377	-69.611	-160.782
1.289	-636.82	-67.5874	-160.28
1.29	-561.459	-72.0077	-166.77
1.291	-567.249	-71.6733	-172.625
1.292	-595.226	-68.969	-162.778
1.293	-565.751	-67.056	-161.68
1.294	-592.133	-66.5989	-169.223
1.295	-595.315	-68.9559	-167.306
1.296	-597.105	-72.0967	-162.301
1.297	-578.391	-70.355	-161.663
1.298	-619.015	-80.1969	-157.545
1.299	-566.902	-67.8681	-168.979
1.3	-589.898	-61.9013	-163.766
1.301	-538.989	-57.6246	-164.666
1.302	-553.021	-69.6837	-157.393
1.303	-557.998	-65.3343	-162.883
1.304	-570.065	-68.5399	-162.32
1.305	-548.011	-64.3615	-156.846
1.306	-555.821	-59.9419	-158.296
1.307	-582.227	-67.6173	-161.645
1.308	-560.075	-71.1045	-164.173
1.309	-561.041	-66.7315	-177.972
1.31	-583.047	-66.7422	-175.512
1.311	-566.263	-62.5384	-177.5
1.312	-572.656	-69.1773	-176.432
1.313	-566.956	-69.9329	-171.407
1.314	-571.776	-65.5539	-166.584
1.315	-571.116	-68.6981	-161.991
1.316	-592.658	-69.5792	-164.07
1.317	-560.012	-64.8852	-168.854
1.318	-573.722	-64.9227	-166.311
1.319	-592.189	-61.582	-175.342
1.32	-580.607	-61.5331	-159.391
1.321	-583.348	-64.0212	-178.889
1.322	-571.724	-64.1049	-169.511
1.323	-570.64	-59.4376	-179.34
1.324	-568.084	-56.242	-183.909
1.325	-563.876	-58.9956	-176.721
1.326	-568.26	-60.1709	-180.878
1.327	-569.913	-61.0691	-169.861
1.328	-591.131	-68.0828	-162.013
1.329	-609.936	-51.3436	-173.26
1.33	-596.552	-55.6907	-170.369
1.331	-588.834	-59.4435	-173.172
1.332	-577.41	-65.4254	-160.469
1.333	-583.008	-66.8786	-154.976
1.334	-565.733	-62.692	-162.67
1.335	-569.91	-59.4831	-180.833
1.336	-573.802	-62.3135	-173.124
1.337	-547.894	-57.3283	-180.439
1.338	-551.105	-54.9044	-173.444
1.339	-576.042	-61.5693	-178.981
1.34	-564.545	-57.8096	-180.816
1.341	-551.139	-57.5459	-182.398
1.342	-578.867	-61.7152	-178.473
1.343	-555.964	-59.6481	-183.56
1.344	-576.091	-63.4937	-181.995
1.345	-568.984	-55.8414	-178.214
1.346	-568.135	-56.9887	-178.051
1.347	-565.417	-62.7186	-169.54
1.348	-574.591	-61.6469	-176.504
1.349	-554.779	-61.2835	-181.296
1.35	-539.016	-65.4512	-184.934
1.351	-551.635	-66.9829	-181.027
1.352	-539.408	-64.2015	-167.548
1.353	-537.575	-65.7787	-184.339
1.354	-537.129	-74.5123	-170.246
1.355	-554.63	-70.3163	-174.928
1.356	-556.466	-74.5522	-176.625
1.357	-546.799	-71.1091	-173.429
1.358	-548.096	-70.6508	-166.886
1.359	-537.219	-69.4355	-161.927
1.36	-559.807	-69.6266	-173.195
1.361	-530.222	-69.7361	-179.25
1.362	-553.243	-75.6285	-181.143
1.363	-558.734	-68.7351	-181.935
1.364	-531.377	-65.9019	-174.378
1.365	-543.428	-69.5519	-194.583
1.366	-550.086	-67.0468	-184.348
1.367	-562.112	-70.6752	-187.311
1.368	-532.889	-64.7581	-177.955
1.369	-522.088	-68.1014	-189.923
1.37	-558.447	-65.1352	-169.169
1.371	-534.69	-66.085	-182.333
1.372	-531.107	-68.2212	-188.414
1.373	-534.262	-65.4387	-177.218
1.374	-537.747	-69.281	-170.07
1.375	-542.386	-67.4124	-174.234
1.376	-557.329	-69.2151	-163.411
1.377	-563.187	-65.7242	-169.516
1.378	-562.205	-66.8604	-168.66
1.379	-554.141	-62.56	-177.068
1.38	-514.79	-69.4059	-169.741
1.381	-514.123	-68.2243	-180.16
1.382	-555.089	-62.8487	-185.3
1.383	-534.988	-61.1761	-183.823
1.384	-549.078	-67.3291	-175.993
1.385	-520.394	-58.691	-179.192
1.386	-520.326	-65.1989	-171.514
1.387	-572.025	-66.238	-172.547
1.388	-549.677	-65.5714	-172.376
1.389	-541.57	-67.5353	-172.253
1.39	-568.264	-63.5148	-186.165
1.391	-566.118	-62.1644	-188.75
1.392	-571.741	-58.9173	-177.044
1.393	-555.236	-56.4193	-202.299
1.394	-566.995	-70.5875	-182.73
1.395	-522.407	-66.6288	-188.487
1.396	-566.619	-69.0743	-192.773
1.397	-583.582	-70.0793	-187.563
1.398	-554.629	-62.2571	-196.015
1.399	-547.241	-63.2009	-193.075
1.4	-529.361	-69.8996	-197.861
1.401	-563.895	-72.0941	-197.201
1.402	-521.597	-71.0632	-193.882
1.403	-530.29	-64.0473	-190.998
1.404	-569.02	-70.0025	-185.878
1.405	-533.517	-71.3765	-197.646
1.406	-556.934	-65.2353	-187.121
1.407	-544.355	-74.1644	-188.005
1.408	-579.93	-69.3889	-187.934
1.409	-534.994	-67.9692	-187.858
1.41	-533.384	-65.4088	-186.229
1.411	-554.225	-60.6223	-177.164
1.412	-538.58	-66.6609	-171.369
1.413	-516.788	-64.1695	-188.939
1.414	-540.809	-61.1991	-167.966
1.415	-559.961	-68.3231	-166.749
1.416	-550.477	-66.1761	-166.798
1.417	-550.13	-63.4618	-180.982
1.418	-527.771	-69.3205	-181.491
1.419	-573.113	-69.666	-186.284
1.42	-569.886	-61.6134	-176.271
1.421	-554.04	-70.565	-177.717
1.422	-547.331	-69.8328	-187.278
1.423	-561.531	-66.2217	-189.448
1.424	-590.048	-69.4831	-178.559
1.425	-568.803	-67.5818	-194.817
1.426	-548.204	-80.3424	-185.609
1.427	-549.084	-84.55	-179.147
1.428	-554.167	-65.8982	-178.969
1.429	-550.715	-75.0761	-181.621
1.43	-526.091	-66.1496	-175.48
1.431	-545.31	-65.6733	-178.854
1.432	-549.153	-68.3157	-176.74
1.433	-508.717	-78.2042	-174.65
1.434	-554.715	-67.8391	-168.3
1.435	-560.637	-59.749	-170.983
1.436	-561.559	-65.7628	-167.556
1.437	-543.978	-65.9908	-170.15
1.438	-561.824	-74.5321	-170.703
1.439	-568.802	-67.3089	-176.994
1.44	-522.758	-70.4147	-186.584
1.441	-559.069	-75.6135	-183.921
1.442	-547.645	-80.9436	-180.157
1.443	-551.537	-68.1487	-176.831
1.444	-568.759	-70.4159	-183.773
1.445	-548.562	-69.4555	-189.551
1.446	-561.212	-71.9002	-180.919
1.447	-541.862	-69.9824	-176.245
1.448	-553.842	-59.6335	-187.318
1.449	-534.433	-66.2864	-185.722
1.45	-555.733	-65.988	-175.849
1.451	-577.42	-72.4706	-180.937
1.452	-549.452	-73.9041	-180.645
1.453	-567.175	-68.4993	-180.665
1.454	-600.15	-67.114	-168.589
1.455	-574.63	-71.0529	-180.972
1.456	-567.42	-65.1938	-170.937
1.457	-549.853	-68.0818	-169.949
1.458	-562.864	-66.8795	-178.157
1.459	-509.64	-67.7961	-173.932
1.46	-535.732	-59.2439	-184.057
1.461	-535.78	-70.5221	-183.314
1.462	-544.194	-72.1797	-181.915
1.463	-594.451	-67.925	-178.202
1.464	-563.555	-67.2561	-174.684
1.465	-545.751	-71.2426	-179.096
1.466	-553.584	-78.1599	-171.352
1.467	-577.457	-72.5751	-184.618
1.468	-542.806	-74.4677	-182.957
1.469	-564.795	-75.5215	-182.475
1.47	-540.12	-69.4767	-178.018
1.471	-548.728	-76.1432	-182.353
1.472	-554.467	-68.8244	-174.449
1.473	-541.228	-69.654	-165
1.474	-564.441	-74.3421	-173.674
1.475	-559.948	-75.3575	-167.781
1.476	-563.88	-85.3307	-173.172
1.477	-544.266	-83.3283	-174.792
1.478	-542.409	-76.8962	-174.227
1.479	-544.016	-80.1144	-168.593
1.48	-508.445	-82.4616	-178.944
1.481	-525.96	-77.7725	-174.679
1.482	-522.173	-79.2094	-167.158
1.483	-538.607	-74.6406	-167.246
1.484	-540.556	-74.7891	-178.798
1.485	-526.104	-71.0589	-174.666
1.486	-549.114	-77.7286	-178.729
1.487	-532.703	-82.0457	-192.482
1.488	-547.636	-78.277	-182.911
1.489	-539.836	-75.8299	-175.561
1.49	-543.207	-76.8456	-180.493
1.491	-534.915	-81.501	-186.921
1.492	-528.746	-70.3656	-191.288
1.493	-564.826	-66.1855	-186.55
1.494	-544.705	-69.8666	-193.164
1.495	-539.57	-75.2188	-183.597
1.496	-504.48	-73.4322	-185.131
1.497	-532.811	-77.8215	-189.978
1.498	-527.689	-76.5189	-197.252
1.499	-526.937	-73.9387	-194.435
1.5	-510.965	-75.9532	-183.498
1.501	-533.054	-79.2118	-168.224
1.502	-537.311	-68.5059	-178.653
1.503	-543.938	-76.5551	-188.385
1.504	-536.25	-82.3602	-193.88
1.505	-559.843	-79.2567	-189.954
1.506	-529.543	-65.8188	-188.914
1.507	-533.425	-68.0061	-189.912
1.508	-518.959	-73.3138	-182.891
1.509	-535.765	-71.1835	-192.49
1.51	-531.556	-69.4856	-186.158
1.511	-511.793	-70.391	-184.176
1.512	-533.482	-74.8427	-181.613
1.513	-524.611	-80.4229	-185.307
1.514	-531.283	-78.3478	-187.577
1.515	-528.737	-82.1772	-190.353
1.516	-519.051	-78.5289	-181.529
1.517	-513.979	-80.2758	-183.82
1.518	-503.168	-78.6062	-185.061
1.519	-525.206	-84.0119	-188.367
1.52	-514.147	-76.5469	-187.984
1.521	-517.744	-86.6122	-193.544
1.522	-513.968	-77.8544	-188.828
1.523	-519.026	-80.8078	-194.06
1.524	-547.633	-83.938	-202.202
1.525	-528.307	-80.0077	-200.062
1.526	-531.777	-78.8303	-193.858
1.527	-522.849	-81.9481	-183.523
1.528	-526.341	-77.4875	-196.824
1.529	-553.975	-81.2668	-191.508
1.53	-568.668	-75.7512	-185.794
1.531	-536.464	-80.6537	-180.258
1.532	-547.237	-77.8103	-175.081
1.533	-537.629	-77.8166	-173.699
1.534	-556.595	-75.4753	-180.222
1.535	-545.579	-80.6554	-178.226
1.536	-560.072	-85.7431	-179.767
1.537	-562.116	-83.653	-182.785
1.538	-560.104	-75.4162	-175.469
1.539	-572.697	-80.775	-188.695
1.54	-551.573	-79.0934	-178.779
1.541	-567.873	-75.9145	-181.004
1.542	-578.498	-73.1347	-178.402
1.543	-573.558	-77.5897	-170.95
1.544	-571.221	-86.4096	-173.062
1.545	-576.577	-80.1818	-171.905
1.546	-543.297	-84.8616	-167.911
1.547	-570.329	-75.7472	-167.267
1.548	-549.352	-81.2403	-161.537
1.549	-543.771	-79.4923	-178.618
1.55	-528.934	-74.7922	-176.378
1.551	-524.443	-77.4577	-174.152
1.552	-546.119	-70.9101	-169.595
1.553	-545.357	-77.3637	-163.311
1.554	-541.224	-76.8393	-167.999
1.555	-550.201	-80.2567	-176.771
1.556	-561.065	-81.9383	-172.202
1.557	-522.56	-78.874	-178.186
1.558	-550.927	-74.2329	-176.97
1.559	-521.229	-82.9414	-187.067
1.56	-515.721	-80.9582	-180.615
1.561	-531.01	-76.9335	-178.759
1.562	-544.902	-77.9217	-176.598
1.563	-554.892	-79.7276	-162.621
1.564	-558.681	-79.1458	-167.52
1.565	-541.765	-78.7479	-163.838
1.566	-531.084	-69.7075	-167.199
1.567	-558.647	-77.8879	-166.468
1.568	-539.378	-77.979	-177.462
1.569	-543.609	-79.7786	-175.82
1.57	-529.401	-75.6277	-165.213
1.571	-531.962	-77.6684	-177.505
1.572	-526.943	-76.6551	-184.241
1.573	-523.364	-81.7843	-190.442
1.574	-509.932	-74.6516	-188.479
1.575	-507.369	-71.6704	-183.444
1.576	-516.391	-74.6679	-188.779
1.577	-531.585	-73.3958	-188.452
1.578	-551.52	-65.4462	-177.62
1.579	-542.001	-69.6523	-176.465
1.58	-525.635	-75.3253	-179.284
1.581	-547.926	-71.3884	-166.28
1.582	-549.806	-74.1129	-174.268
1.583	-528.013	-80.0098	-163.716
1.584	-533.09	-70.7838	-173.881
1.585	-546.999	-82.7959	-165.256
1.586	-546.634	-72.9066	-166.628
1.587	-520.758	-71.9021	-170.879
1.588	-540.53	-71.3925	-180.047
1.589	-546.551	-67.16	-183.703
1.59	-524.34	-63.9627	-186.399
1.591	-534.315	-73.3188	-182.499
1.592	-539.04	-67.4469	-186.772
1.593	-536.383	-71.6161	-183.554
1.594	-527.515	-67.7895	-187.219
1.595	-524.577	-71.811	-180.276
1.596	-522.13	-66.208	-190.355
1.597	-521.154	-68.0527	-203.844
1.598	-503.621	-64.3594	-199.983
1.599	-476.179	-68.3883	-209.246
1.6	-535.233	-69.5688	-197
1.601	-513.283	-67.5588	-219.74
1.602	-536.485	-65.1885	-211.641
1.603	-521.351	-60.4151	-209.89
1.604	-518.789	-65.95	-207.273
1.605	-501.599	-68.0254	-199.181
1.606	-515.201	-71.3398	-202.027
1.607	-499.111	-74.0551	-193.962
1.608	-517.243	-67.0735	-205.805
1.609	-523.751	-60.6886	-212.753
1.61	-536.786	-64.5097	-215.507
1.611	-521.213	-67.3624	-213.514
1.612	-522.249	-67.0831	-212.999
1.613	-513.437	-64.3034	-222.714
1.614	-522.917	-60.4194	-212.244
1.615	-510.678	-70.7068	-211.16
1.616	-501.345	-69.98	-203.113
1.617	-536.634	-62.7266	-191.789
1.618	-530.495	-64.4816	-210.499
1.619	-519.766	-59.9805	-198.289
1.62	-533.947	-61.0649	-205.837
1.621	-510.249	-59.6964	-213.58
1.622	-503.06	-55.5152	-208.036
1.623	-526.081	-66.6676	-200.335
1.624	-551.603	-66.0048	-203.478
1.625	-534.498	-64.7639	-204.768
1.626	-523.269	-60.4376	-207.453
1.627	-577.786	-60.9402	-199.854
1.628	-562.173	-67.0145	-202.884
1.629	-526.779	-63.6381	-200.664
1.63	-540.659	-58.7592	-191.479
1.631	-548.853	-59.2085	-205.653
1.632	-517.614	-59.8521	-202.746
1.633	-527.603	-59.7289	-198.042
1.634	-540.038	-66.2587	-187.098
1.635	-558.921	-61.1278	-204.924
1.636	-537.188	-62.7768	-203.086
1.637	-543.152	-62.6236	-197.758
1.638	-551.599	-67.1072	-191.342
1.639	-568.431	-64.6253	-188.355
1.64	-550.964	-62.1955	-181.453
1.641	-543.987	-62.0088	-196.818
1.642	-528.985	-64.3033	-191.756
1.643	-525.107	-62.2369	-190.193
1.644	-521.763	-64.5073	-185.862
1.645	-536.202	-71.1541	-166.735
1.646	-510.125	-64.2852	-180.084
1.647	-508.171	-60.0865	-192.712
1.648	-518.609	-62.3058	-191.508
1.649	-522.238	-59.1279	-203.529
1.65	-544.723	-56.4632	-212.336
1.651	-549.489	-61.4346	-207.093
1.652	-555.284	-67.2049	-210.489
1.653	-567.874	-65.9867	-196.184
1.654	-553.611	-70.9666	-212.601
1.655	-543.828	-67.5156	-205.105
1.656	-548.255	-61.9033	-195.269
1.657	-550.077	-64.1098	-198.942
1.658	-547.673	-67.097	-196.516
1.659	-522.619	-70.299	-207.205
1.66	-533.48	-70.8953	-199.786
1.661	-546.542	-74.0113	-189.482
1.662	-543.21	-72.1579	-186.507
1.663	-563.975	-70.1875	-209.99
1.664	-553.854	-66.1698	-207.799
1.665	-561.67	-70.3393	-206.754
1.666	-541.103	-59.0036	-198.801
1.667	-581.058	-67.936	-207.661
1.668	-550.498	-60.9611	-214.876
1.669	-534.18	-65.8979	-212.899
1.67	-518.966	-66.3536	-204.618
1.671	-535.056	-61.0207	-212.605
1.672	-535.13	-63.1282	-213.194
1.673	-494.456	-56.8532	-227.577
1.674	-513.333	-55.0765	-214.317
1.675	-550.655	-58.8111	-201.58
1.676	-550.648	-63.5923	-208.927
1.677	-544.913	-59.336	-207.83
1.678	-540.743	-64.0767	-221.263
1.679	-544.436	-63.2942	-208.637
1.68	-538.42	-64.8357	-200.748
1.681	-541.33	-64.261	-196.307
1.682	-531.013	-64.5902	-192.897
1.683	-533.805	-69.3551	-191.642
1.684	-546.383	-66.9938	-198.046
1.685	-549.551	-62.8118	-198.85
1.686	-549.486	-65.6264	-198.263
1.687	-565.753	-71.6325	-194.601
1.688	-572.496	-66.8941	-195.959
1.689	-535.689	-77.7867	-195.3
1.69	-555.785	-68.9062	-186.801
1.691	-548.631	-76.537	-190.93
1.692	-528.904	-72.352	-199.101
1.693	-560.791	-78.3992	-203.317
1.694	-555.618	-67.5658	-194.296
1.695	-557.222	-69.1892	-189.441
1.696	-577.119	-66.7987	-188.143
1.697	-577.346	-70.7901	-187.396
1.698	-558.384	-63.3612	-188.107
1.699	-545.733	-66.1266	-191.877
1.7	-569.646	-61.6528	-190.167
1.701	-564.378	-68.1426	-181.353
1.702	-554.435	-62.6048	-187.058
1.703	-580.182	-59.1645	-188.965
1.704	-578.9	-55.8435	-193.184
1.705	-592.068	-62.6667	-184.072
1.706	-593.05	-63.0767	-188.416
1.707	-601.78	-71.3876	-188.114
1.708	-581.394	-64.6328	-181.285
1.709	-557.818	-69.9879	-176.65
1.71	-568.601	-69.3566	-179.939
1.711	-570.38	-67.6313	-183.417
1.712	-562.759	-61.7171	-186.716
1.713	-540.117	-69.9687	-189.083
1.714	-565.551	-62.964	-204.515
1.715	-556.398	-61.0911	-203.032
1.716	-572.983	-62.5604	-194.586
1.717	-566.919	-65.4077	-194.282
1.718	-581.793	-62.9754	-187.899
1.719	-586.248	-64.4139	-188.158
1.72	-566.865	-72.8582	-185.356
1.721	-547.966	-66.5864	-184.847
1.722	-562.098	-65.8293	-188.944
1.723	-556.135	-61.1236	-197.278
1.724	-556.398	-63.0069	-186.793
1.725	-556.631	-62.7171	-193.803
1.726	-550.252	-66.9123	-207.463
1.727	-546.12	-62.8892	-199.162
1.728	-542.885	-69.6359	-202.081
1.729	-521.534	-65.2103	-205.709
1.73	-563.799	-61.1413	-205.768
1.731	-557.93	-55.182	-191.342
1.732	-552.992	-56.8437	-206.585
1.733	-528.014	-62.9191	-200.15
1.734	-545.33	-69.1901	-190.123
1.735	-584.606	-67.049	-191.908
1.736	-562.974	-66.6364	-186.811
1.737	-578.111	-70.474	-184.413
1.738	-562.467	-73.7048	-186.591
1.739	-542.462	-69.1851	-183.317
1.74	-573.4	-65.6512	-188.334
1.741	-546.353	-68.5054	-186.438
1.742	-554.235	-74.5797	-183.365
1.743	-549.189	-70.1825	-180.347
1.744	-533.704	-67.848	-192.647
1.745	-521.248	-67.6963	-203.311
1.746	-555.453	-71.1712	-180.003
1.747	-518.932	-64.4284	-190.553
1.748	-542.443	-70.2881	-185.282
1.749	-538.668	-77.3593	-187.188
1.75	-560.272	-72.289	-181.422
1.751	-548.134	-71.944	-184.12
1.752	-547.041	-79.5762	-181.685
1.753	-554.342	-82.1263	-189.427
1.754	-558.46	-75.3893	-176.629
1.755	-536.969	-80.1332	-177.923
1.756	-541.944	-82.0509	-198.624
1.757	-523.346	-81.5692	-184.273
1.758	-532.616	-75.3638	-181.334
1.759	-537.944	-80.3194	-183.443
1.76	-538.543	-82.9531	-184.825
1.761	-540.073	-81.1616	-177.542
1.762	-535.849	-72.3018	-174.796
1.763	-564.427	-75.4544	-176.81
1.764	-557.918	-73.6052	-190.251
1.765	-544.987	-68.7411	-193.69
1.766	-543.472	-70.1966	-179.345
1.767	-557.415	-68.3581	-188.569
1.768	-557.826	-71.0161	-192.471
1.769	-539.3	-68.1239	-194.589
1.77	-565.715	-70.851	-191.171
1.771	-545.272	-71.5139	-188.592
1.772	-548.112	-62.3112	-185.231
1.773	-557.88	-75.271	-182.833
1.774	-527.982	-67.7056	-188.969
1.775	-549.017	-74.7341	-191.792
1.776	-535.611	-73.8659	-199.254
1.777	-531.842	-67.5566	-189.757
1.778	-514.491	-68.9061	-196.193
1.779	-518.586	-72.1414	-195.902
1.78	-541.576	-75.0921	-187.169
1.781	-532.148	-71.1567	-187.43
1.782	-569.286	-74.6476	-187.099
1.783	-548.74	-65.6252	-179.686
1.784	-536.024	-67.0565	-172.7
1.785	-568.011	-70.4315	-180.071
1.786	-551.932	-67.5712	-175.748
1.787	-534.739	-67.3192	-193.731
1.788	-583.086	-68.9191	-187.261
1.789	-566.72	-69.8007	-182.347
1.79	-546.48	-71.2628	-179.314
1.791	-561.606	-62.1249	-184.249
1.792	-542.434	-59.8358	-191.159
1.793	-530.319	-67.1026	-171.632
1.794	-538.326	-68.1893	-189.06
1.795	-536.011	-68.2338	-190.559
1.796	-574.272	-65.0725	-178.2
1.797	-540.398	-62.0739	-175.287
1.798	-549.441	-64.1199	-183.728
1.799	-573.195	-64.3331	-174.867
1.8	-569.5	-60.1839	-176.009
1.801	-543.723	-61.913	-177.387
1.802	-569.344	-70.0045	-181.597
1.803	-580.644	-65.8582	-185.824
1.804	-579.068	-70.6897	-181.334
1.805	-586.09	-64.6542	-181.538
1.806	-569.245	-66.4598	-188.926
1.807	-565.722	-66.3897	-191.665
1.808	-555.167	-68.1007	-183.77
1.809	-548.927	-68.3028	-184.069
1.81	-560.337	-68.0517	-187.663
1.811	-551.798	-62.168	-194.097
1.812	-563.46	-63.329	-195.025
1.813	-564.639	-60.5358	-191.131
1.814	-580.762	-61.0706	-201.884
1.815	-563.244	-57.5233	-197.469
1.816	-563.21	-62.6582	-204.64
1.817	-550.177	-54.1836	-211.664
1.818	-582.871	-63.7882	-212.972
1.819	-549.769	-60.6308	-202.171
1.82	-514.367	-65.3135	-195.131
1.821	-537.976	-54.4662	-211.416
1.822	-550.865	-57.5757	-201.423
1.823	-528.178	-62.5989	-205.305
1.824	-523.409	-71.7287	-195.831
1.825	-533.413	-65.1989	-206.298
1.826	-543.929	-59.4441	-208.371
1.827	-524.131	-61.408	-205.548
1.828	-551.168	-62.3656	-191.196
1.829	-544.672	-64.1752	-201.211
1.83	-513.016	-67.2819	-206.756
1.831	-522.377	-59.7854	-206.576
1.832	-508.707	-59.148	-209.983
1.833	-518.826	-62.9169	-208.329
1.834	-517.062	-64.5477	-203.838
1.835	-553.869	-62.1974	-186.518
1.836	-542.853	-59.5744	-201.47
1.837	-546.543	-65.551	-197.586
1.838	-545.424	-66.1602	-210.687
1.839	-536.995	-65.7233	-214.258
1.84	-522.918	-63.7947	-210.909
1.841	-542.697	-64.5183	-198.335
1.842	-534.177	-63.6355	-196.937
1.843	-541.557	-54.9757	-209.907
1.844	-541.762	-60.4359	-201.935
1.845	-529.22	-63.7727	-211.31
1.846	-543.171	-63.6276	-219.384
1.847	-536.511	-64.9766	-212.942
1.848	-542.909	-56.5999	-204.492
1.849	-546.52	-53.7217	-199.928
1.85	-527.343	-64.8735	-196.779
1.851	-519.703	-58.8182	-201.194
1.852	-531.51	-62.349	-192.113
1.853	-560.935	-66.1955	-181.808
1.854	-537.894	-64.4388	-181.773
1.855	-491.224	-57.5233	-191.368
1.856	-516.096	-62.2862	-183.386
1.857	-540.974	-63.2843	-192.428
1.858	-501.101	-58.5527	-196.532
1.859	-518.732	-58.8203	-199.494
1.86	-527.016	-62.5613	-200.257
1.861	-513.484	-64.2194	-190.215
1.862	-517.512	-70.4556	-201.907
1.863	-528.425	-62.6937	-190.619
1.864	-531.172	-66.9555	-195.881
1.865	-551.927	-63.1992	-202.449
1.866	-545.133	-66.9109	-200.17
1.867	-548.202	-61.3807	-186.693
1.868	-561.643	-66.0956	-190.876
1.869	-564.063	-58.7174	-201.025
1.87	-549.168	-65.4692	-188.18
1.871	-538.401	-66.892	-192.641
1.872	-535.546	-66.866	-201.087
1.873	-544.114	-70.2733	-193.197
1.874	-525.75	-70.1364	-188.524
1.875	-531.59	-60.7816	-195.314
1.876	-553.272	-65.3224	-188.91
1.877	-555.341	-59.7286	-190.685
1.878	-564.132	-65.9002	-194.015
1.879	-554.007	-70.8729	-188.633
1.88	-570.964	-67.286	-182.845
1.881	-538.982	-63.6467	-188.604
1.882	-537.332	-63.4614	-194.263
1.883	-531.176	-60.6303	-204.086
1.884	-552.325	-62.7767	-190.397
1.885	-538.531	-65.7499	-194.738
1.886	-553.765	-55.4133	-190.552
1.887	-548.795	-57.5396	-194.461
1.888	-522.335	-66.9033	-198.377
1.889	-519.166	-61.5003	-199.037
1.89	-517.419	-59.6281	-192.778
1.891	-530.705	-56.8721	-191.819
1.892	-497.47	-59.1286	-196.241
1.893	-552.339	-59.7164	-198.639
1.894	-542.516	-58.3866	-203.846
1.895	-573.682	-60.3846	-201.929
1.896	-566.155	-58.0417	-202.032
1.897	-564.326	-61.6124	-198.897
1.898	-559.305	-63.5953	-186.788
1.899	-581.727	-51.6551	-190.368
1.9	-542.398	-59.7871	-201.693
1.901	-563.484	-61.3647	-195.308
1.902	-584.905	-60.7076	-196.023
1.903	-567.749	-68.207	-194.379
1.904	-562.603	-64.5379	-197.998
1.905	-542.03	-69.4029	-205.367
1.906	-563.576	-68.5003	-205.498
1.907	-572.493	-67.2036	-197.431
1.908	-539.459	-66.2701	-196.283
1.909	-535.518	-65.1833	-205.17
1.91	-533.938	-63.4435	-201.026
1.911	-544.326	-67.47	-202.88
1.912	-524.015	-66.1993	-195.846
1.913	-556.499	-65.1754	-196.596
1.914	-560.829	-66.5896	-195.837
1.915	-562.412	-63.6884	-195.69
1.916	-539.495	-59.0789	-195.06
1.917	-568.517	-59.7554	-192.026
1.918	-570.437	-54.9042	-190.145
1.919	-551.088	-57.5072	-187.836
1.92	-558.138	-61.3834	-190.837
1.921	-572.978	-57.428	-199.118
1.922	-568.721	-56.3177	-190.589
1.923	-571.067	-60.1762	-186.082
1.924	-560.187	-65.7949	-190.859
1.925	-582.191	-64.8077	-190.264
1.926	-556.075	-64.9674	-186.481
1.927	-536.95	-70.7779	-191.151
1.928	-558.329	-63.4705	-186.96
1.929	-545.336	-58.7034	-185.463
1.93	-582.163	-62.1795	-185.36
1.931	-562.441	-58.265	-191.983
1.932	-542.935	-63.5035	-198.259
1.933	-568.901	-63.3168	-202.448
1.934	-539.475	-63.4878	-200.246
1.935	-535.83	-73.1004	-203.918
1.936	-554.132	-63.2315	-202.408
1.937	-553.756	-61.5047	-202.815
1.938	-545.807	-63.6295	-191.103
1.939	-542.627	-58.4561	-203.2
1.94	-551.31	-59.3277	-193.384
1.941	-560.593	-65.9789	-201.091
1.942	-562.876	-69.7773	-195.488
1.943	-536.275	-64.6249	-207.455
1.944	-519.329	-68.7376	-203.881
1.945	-559.945	-63.4516	-189.988
1.946	-533.765	-67.8785	-185.824
1.947	-578.441	-71.1627	-186.963
1.948	-564.311	-59.8543	-191.351
1.949	-555.084	-60.9574	-184.474
1.95	-564.411	-62.7504	-203.745
1.951	-558.989	-61.0175	-193.342
1.952	-552.205	-53.9121	-208.351
1.953	-545.054	-62.6095	-199.693
1.954	-552.834	-58.8071	-195.479
1.955	-533.428	-55.2049	-201.307
1.956	-565.944	-61.9209	-194.377
1.957	-546.523	-64.8194	-202.464
1.958	-516.829	-61.2467	-205.475
1.959	-533.508	-60.7183	-179.845
1.96	-538.251	-60.9325	-185.887
1.961	-548.771	-57.7138	-193.005
1.962	-580.576	-58.7713	-203.804
1.963	-553.25	-54.5872	-192.084
1.964	-574.603	-56.3812	-196.478
1.965	-584.75	-58.5321	-200.02
1.966	-591.035	-63.9193	-196.012
1.967	-571.339	-65.7274	-190.332
1.968	-546.017	-63.3791	-183.989
1.969	-558.181	-62.0755	-186.566
1.97	-555.57	-64.6021	-183.892
1.971	-563	-55.4667	-183.414
1.972	-557.347	-65.7121	-176.549
1.973	-543.515	-66.8994	-179.696
1.974	-555.91	-63.9686	-179.563
1.975	-547.98	-62.2639	-188.7
1.976	-547.446	-62.1564	-186.385
1.977	-573.098	-61.2497	-186.376
1.978	-557.093	-58.5709	-190.339
1.979	-545.997	-66.1835	-188.108
1.98	-565.808	-61.7055	-183.489
1.981	-550.703	-60.6019	-186.288
1.982	-555.355	-70.2157	-183.408
1.983	-560.912	-71.7765	-184.712
1.984	-537.645	-62.7916	-173.602
1.985	-589.869	-65.0978	-186.401
1.986	-553.955	-70.3016	-196.506
1.987	-553.789	-65.7047	-191.931
1.988	-558.395	-59.7011	-182.564
1.989	-554.902	-63.6032	-187.19
1.99	-530.721	-63.5617	-182.886
1.991	-552.337	-61.5187	-182.99
1.992	-538.02	-62.3073	-179.477
1.993	-556.387	-62.4526	-189.288
1.994	-560.82	-59.1105	-198.813
1.995	-539.961	-57.5483	-194.331
1.996	-583.827	-56.8836	-186
1.997	-568.016	-53.4131	-208.204
1.998	-562.079	-50.3702	-196.123
[truncated: 7,788 more rows]
