# Supplementary material for: Polyamide membranes with nanoscale ordered structures for fast permeation and highly selective ion-ion separation
Source: Nat Commun. 2023 Feb 27;14:1112. doi: 10.1038/s41467-023-36848-8 (PMC9971196; doi:10.1038/s41467-023-36848-8)
Supplement: Supplementary file 3 — Source Data [file 41467_2023_36848_MOESM3_ESM.zip › Source data/Supportin Information data/Figure S18b data.xlsx]

## Sheet: Sheet1
Weight ratio of Cl-:SO42- in 2000 ppm mixed solution	Cl-:SO42- selectivity
01:06:00	114.25
01:05:00	115.43
01:04:00	119.24
01:03:00	122.27
01:02:00	130.76
01:01:00	121.98
