# Supplementary material for: Polyamide membranes with nanoscale ordered structures for fast permeation and highly selective ion-ion separation
Source: Nat Commun. 2023 Feb 27;14:1112. doi: 10.1038/s41467-023-36848-8 (PMC9971196; doi:10.1038/s41467-023-36848-8)
Supplement: Supplementary file 3 — Source Data [file 41467_2023_36848_MOESM3_ESM.zip › Source data/Supportin Information data/Figure S4b data.xlsx]

## Sheet: Sheet1
B.E.(eV)	Raw	Background	C-N=C	N-C3	C-N-H
410.5	4334.59	4284.93	4284.93	4319.75	4294.26
410.45	4330.94	4280.77	4280.77	4315.91	4290.2
410.4	4327.3	4276.61	4276.61	4312.07	4286.14
410.35	4323.66	4272.45	4272.45	4308.24	4282.08
410.3	4320.04	4268.29	4268.29	4304.41	4278.03
410.25	4316.42	4264.13	4264.13	4300.59	4273.97
410.2	4312.81	4259.97	4259.97	4296.77	4269.92
410.15	4309.21	4255.81	4255.81	4292.96	4265.87
410.1	4305.62	4251.65	4251.65	4289.15	4261.82
410.05	4302.05	4247.5	4247.5	4285.35	4257.77
410	4298.48	4243.34	4243.34	4281.55	4253.73
409.95	4294.92	4239.18	4239.18	4277.76	4249.69
409.9	4291.37	4235.02	4235.02	4273.97	4245.65
409.85	4287.83	4230.86	4230.86	4270.19	4241.61
409.8	4284.3	4226.7	4226.7	4266.41	4237.57
409.75	4280.78	4222.54	4222.54	4262.64	4233.53
409.7	4277.28	4218.38	4218.38	4258.88	4229.5
409.65	4273.78	4214.22	4214.22	4255.12	4225.47
409.6	4270.3	4210.06	4210.06	4251.36	4221.44
409.55	4266.84	4205.9	4205.9	4247.62	4217.42
409.5	4263.38	4201.74	4201.74	4243.88	4213.39
409.45	4259.94	4197.58	4197.58	4240.14	4209.37
409.4	4256.51	4193.43	4193.43	4236.41	4205.35
409.35	4253.09	4189.27	4189.27	4232.69	4201.34
409.3	4249.69	4185.11	4185.11	4228.97	4197.32
409.25	4246.3	4180.95	4180.95	4225.27	4193.31
409.2	4242.93	4176.79	4176.79	4221.56	4189.3
409.15	4239.57	4172.63	4172.63	4217.87	4185.3
409.1	4236.23	4168.47	4168.47	4214.18	4181.29
409.05	4232.9	4164.31	4164.31	4210.5	4177.29
409	4229.6	4160.15	4160.15	4206.83	4173.3
408.95	4226.3	4155.99	4155.99	4203.16	4169.3
408.9	4223.03	4151.83	4151.83	4199.51	4165.31
408.85	4219.78	4147.67	4147.67	4195.86	4161.32
408.8	4216.54	4143.51	4143.51	4192.22	4157.34
408.75	4213.32	4139.35	4139.35	4188.59	4153.36
408.7	4210.13	4135.19	4135.19	4184.96	4149.38
408.65	4206.95	4131.03	4131.03	4181.35	4145.41
408.6	4203.8	4126.88	4126.88	4177.74	4141.44
408.55	4200.67	4122.72	4122.72	4174.15	4137.47
408.5	4197.56	4118.56	4118.56	4170.56	4133.51
408.45	4194.48	4114.4	4114.4	4166.98	4129.55
408.4	4191.42	4110.24	4110.24	4163.41	4125.6
408.35	4188.39	4106.08	4106.08	4159.85	4121.65
408.3	4185.39	4101.92	4101.92	4156.31	4117.7
408.25	4182.41	4097.76	4097.76	4152.77	4113.76
408.2	4179.47	4093.6	4093.6	4149.24	4109.82
408.15	4176.56	4089.44	4089.44	4145.73	4105.89
408.1	4173.68	4085.28	4085.28	4142.22	4101.96
408.05	4170.85	4081.12	4081.12	4138.73	4098.04
408	4168.05	4076.96	4076.96	4135.25	4094.12
407.95	4165.29	4072.8	4072.8	4131.78	4090.21
407.9	4162.59	4068.64	4068.64	4128.32	4086.3
407.85	4159.93	4064.49	4064.49	4124.88	4082.4
407.8	4157.33	4060.33	4060.33	4121.45	4078.5
407.75	4154.79	4056.17	4056.17	4118.03	4074.61
407.7	4152.31	4052.01	4052.01	4114.62	4070.73
407.65	4149.92	4047.85	4047.85	4111.23	4066.85
407.6	4147.6	4043.69	4043.69	4107.85	4062.98
407.55	4145.38	4039.53	4039.53	4104.49	4059.11
407.5	4143.26	4035.37	4035.37	4101.15	4055.26
407.45	4141.26	4031.21	4031.21	4097.81	4051.41
407.4	4139.39	4027.05	4027.05	4094.49	4047.56
407.35	4137.67	4022.89	4022.89	4091.19	4043.72
407.3	4136.11	4018.73	4018.73	4087.91	4039.9
407.25	4134.74	4014.57	4014.57	4084.64	4036.07
407.2	4133.59	4010.41	4010.41	4081.39	4032.26
407.15	4132.67	4006.26	4006.26	4078.16	4028.46
407.1	4132.01	4002.09	4002.09	4074.94	4024.66
407.05	4131.66	3997.94	3997.94	4071.75	4020.88
407	4131.65	3993.78	3993.78	4068.57	4017.1
406.95	4132	3989.62	3989.62	4065.41	4013.33
406.9	4132.78	3985.46	3985.46	4062.28	4009.57
406.85	4134.02	3981.3	3981.3	4059.16	4005.82
406.8	4135.78	3977.14	3977.14	4056.07	4002.09
406.75	4138.11	3972.98	3972.98	4052.99	3998.36
406.7	4141.07	3968.82	3968.82	4049.94	3994.64
406.65	4144.71	3964.66	3964.66	4046.91	3990.94
406.6	4149.11	3960.5	3960.5	4043.91	3987.25
406.55	4154.32	3956.34	3956.34	4040.93	3983.57
406.5	4160.42	3952.18	3952.18	4037.97	3979.91
406.45	4167.47	3948.02	3948.02	4035.05	3976.25
406.4	4175.55	3943.86	3943.86	4032.14	3972.61
406.35	4184.71	3939.71	3939.71	4029.27	3968.99
406.3	4195.04	3935.55	3935.55	4026.42	3965.38
406.25	4206.58	3931.39	3931.39	4023.6	3961.79
406.2	4219.41	3927.23	3927.23	4020.81	3958.21
406.15	4233.59	3923.07	3923.07	4018.05	3954.65
406.1	4249.14	3918.91	3918.91	4015.33	3951.11
406.05	4266.14	3914.75	3914.75	4012.63	3947.59
406	4284.58	3910.59	3910.59	4009.97	3944.08
405.95	4304.5	3906.43	3906.43	4007.34	3940.6
405.9	4325.93	3902.27	3902.27	4004.75	3937.13
405.85	4348.82	3898.11	3898.11	4002.2	3933.69
405.8	4373.19	3893.95	3893.95	3999.68	3930.27
405.75	4398.96	3889.79	3889.79	3997.2	3926.87
405.7	4426.1	3885.63	3885.63	3994.76	3923.49
405.65	4454.56	3881.47	3881.47	3992.37	3920.14
405.6	4484.21	3877.32	3877.32	3990.01	3916.82
405.55	4514.96	3873.16	3873.16	3987.7	3913.52
405.5	4546.65	3869	3869	3985.44	3910.26
405.45	4579.15	3864.84	3864.84	3983.22	3907.02
405.4	4612.3	3860.68	3860.68	3981.05	3903.81
405.35	4645.87	3856.52	3856.52	3978.93	3900.64
405.3	4679.7	3852.36	3852.36	3976.86	3897.49
405.25	4713.5	3848.2	3848.2	3974.85	3894.39
405.2	4747.06	3844.04	3844.04	3972.89	3891.32
405.15	4780.12	3839.88	3839.88	3970.99	3888.29
405.1	4812.38	3835.72	3835.72	3969.14	3885.3
405.05	4843.57	3831.56	3831.56	3967.36	3882.36
405	4873.37	3827.4	3827.4	3965.64	3879.45
404.95	4901.48	3823.24	3823.24	3963.99	3876.6
404.9	4927.61	3819.09	3819.09	3962.41	3873.8
404.85	4951.44	3814.93	3814.93	3960.89	3871.04
404.8	4972.69	3810.77	3810.77	3959.45	3868.34
404.75	4991.09	3806.61	3806.61	3958.09	3865.7
404.7	5006.38	3802.45	3802.45	3956.8	3863.12
404.65	5018.38	3798.29	3798.29	3955.59	3860.6
404.6	5026.89	3794.13	3794.13	3954.47	3858.15
404.55	5031.83	3789.97	3789.97	3953.44	3855.77
404.5	5033.12	3785.81	3785.81	3952.5	3853.47
404.45	5030.78	3781.65	3781.65	3951.65	3851.24
404.4	5024.85	3777.49	3777.49	3950.9	3849.09
404.35	5015.47	3773.33	3773.33	3950.25	3847.04
404.3	5002.79	3769.17	3769.17	3949.71	3845.07
404.25	4987.04	3765.01	3765.01	3949.28	3843.21
404.2	4968.48	3760.85	3760.85	3948.97	3841.45
404.15	4947.37	3756.7	3756.7	3948.77	3839.8
404.1	4924.03	3752.53	3752.53	3948.7	3838.27
404.05	4898.77	3748.38	3748.38	3948.76	3836.86
404	4871.92	3744.22	3744.22	3948.95	3835.59
403.95	4843.81	3740.06	3740.06	3949.28	3834.45
403.9	4814.74	3735.9	3735.9	3949.76	3833.47
403.85	4785.05	3731.74	3731.74	3950.4	3832.65
403.8	4755.02	3727.58	3727.58	3951.19	3832.01
403.75	4724.95	3723.42	3723.42	3952.15	3831.54
403.7	4695.12	3719.26	3719.26	3953.29	3831.27
403.65	4665.77	3715.1	3715.1	3954.61	3831.21
403.6	4637.16	3710.94	3710.94	3956.11	3831.38
403.55	4609.5	3706.78	3706.78	3957.82	3831.79
403.5	4583.02	3702.62	3702.62	3959.74	3832.46
403.45	4557.9	3698.46	3698.46	3961.88	3833.41
403.4	4534.28	3694.3	3694.3	3964.24	3834.66
403.35	4512.36	3690.15	3690.15	3966.85	3836.24
403.3	4492.24	3685.99	3685.99	3969.71	3838.17
403.25	4474.08	3681.83	3681.83	3972.83	3840.48
403.2	4457.96	3677.67	3677.67	3976.23	3843.21
403.15	4443.97	3673.51	3673.51	3979.93	3846.39
403.1	4432.21	3669.35	3669.35	3983.94	3850.07
403.05	4422.75	3665.19	3665.19	3988.27	3854.29
403	4415.65	3661.03	3661.03	3992.94	3859.1
402.95	4410.99	3656.87	3656.87	3997.97	3864.57
402.9	4408.83	3652.71	3652.71	4003.39	3870.77
402.85	4409.23	3648.55	3648.55	4009.21	3877.78
402.8	4412.27	3644.39	3644.39	4015.46	3885.71
402.75	4418.02	3640.23	3640.23	4022.16	3894.65
402.7	4426.6	3636.07	3636.07	4029.33	3904.74
402.65	4438.13	3631.91	3631.91	4037.03	3916.14
402.6	4452.74	3627.76	3627.76	4045.26	3929.02
402.55	4470.62	3623.6	3623.6	4054.07	3943.61
402.5	4491.97	3619.44	3619.44	4063.49	3960.11
402.45	4517.05	3615.28	3615.28	4073.56	3978.83
402.4	4546.18	3611.12	3611.12	4084.35	4000.1
402.35	4579.66	3606.96	3606.96	4095.87	4024.26
402.3	4617.95	3602.8	3602.8	4108.19	4051.75
402.25	4661.44	3598.64	3598.64	4121.37	4082.99
402.2	4710.68	3594.48	3594.48	4135.45	4118.52
402.15	4766.27	3590.32	3590.32	4150.53	4158.92
402.1	4828.77	3586.16	3586.16	4166.65	4204.72
402.05	4898.9	3582	3582	4183.92	4256.64
402	4977.3	3577.84	3577.84	4202.38	4315.26
401.95	5064.73	3573.68	3573.68	4222.14	4381.29
401.9	5161.98	3569.53	3569.53	4243.32	4455.46
401.85	5269.67	3565.36	3565.36	4265.98	4538.33
401.8	5388.61	3561.21	3561.21	4290.27	4630.61
401.75	5519.28	3557.05	3557.05	4316.27	4732.72
401.7	5662.24	3552.89	3552.89	4344.13	4845.09
401.65	5817.91	3548.73	3548.73	4374	4968.01
401.6	5986.15	3544.57	3544.57	4405.98	5101.26
401.55	6166.83	3540.41	3540.41	4440.27	5244.54
401.5	6358.9	3536.25	3536.26	4476.98	5396.69
401.45	6560.92	3532.09	3532.1	4516.29	5556.09
401.4	6770.59	3527.93	3527.95	4558.42	5720.25
401.35	6984.12	3523.77	3523.81	4603.49	5885.25
401.3	7197.01	3519.61	3519.68	4651.76	6046.36
401.25	7403	3515.45	3515.56	4703.35	6197.18
401.2	7595.26	3511.29	3511.47	4758.5	6330.64
401.15	7766.49	3507.14	3507.41	4817.47	6439.18
401.1	7909.53	3502.98	3503.43	4880.37	6515.48
401.05	8019.08	3498.82	3499.53	4947.52	6553.93
401	8092.07	3494.66	3495.79	5019.03	6551.27
400.95	8128.73	3490.5	3492.27	5095.17	6507.42
400.9	8132.38	3486.34	3489.08	5176.18	6425.33
400.85	8108.9	3482.18	3486.38	5262.16	6310.64
400.8	8065.77	3478.02	3484.38	5353.39	6170.33
400.75	8011.14	3473.86	3483.39	5449.92	6012.19
400.7	7952.74	3469.7	3483.82	5551.9	5843.38
400.65	7897.47	3465.54	3486.27	5659.51	5670.06
400.6	7851.2	3461.38	3491.47	5772.62	5497.48
400.55	7818.65	3457.22	3500.44	5891.32	5329.23
400.5	7803.71	3453.06	3514.49	6015.35	5168.17
400.45	7809.54	3448.9	3535.3	6144.52	5015.97
400.4	7838.96	3444.74	3565.01	6278.57	4873.58
400.35	7894.52	3440.59	3606.21	6416.79	4741.66
400.3	7978.9	3436.43	3662.17	6558.66	4620.14
400.25	8094.75	3432.27	3736.67	6703.08	4508.99
400.2	8245.13	3428.11	3834.28	6849	4407.75
400.15	8433.5	3423.95	3960.33	6995.13	4315.85
400.1	8663.29	3419.79	4120.58	7139.63	4232.8
400.05	8938.78	3415.63	4321.77	7280.77	4157.84
400	9263.84	3411.47	4570.69	7416.24	4090.39
399.95	9642.91	3407.31	4874.76	7543.78	4029.73
399.9	10080.5	3403.15	5241.58	7661	3975.16
399.85	10580	3398.99	5677.75	7765.23	3926.1
399.8	11145.2	3394.83	6190.15	7854.14	3881.89
399.75	11777.9	3390.67	6783.3	7925.35	3842.04
399.7	12479.3	3386.51	7460.98	7976.99	3805.99
399.65	13249.2	3382.36	8224.94	8007.55	3773.28
399.6	14084	3378.2	9072.82	8016.03	3743.51
399.55	14979.3	3374.04	10001.1	8002.08	3716.28
399.5	15925.8	3369.88	11000.5	7966	3691.31
399.45	16913.1	3365.72	12060	7908.68	3668.29
399.4	17927.4	3361.56	13164.6	7831.5	3646.96
399.35	18950.2	3357.4	14294.1	7736.47	3627.15
399.3	19962.6	3353.24	15427.6	7625.69	3608.64
399.25	20940.9	3349.08	16539	7501.74	3591.31
399.2	21861.7	3344.92	17602.6	7367.07	3575
399.15	22700.8	3340.76	18591.8	7224.08	3559.6
399.1	23432.5	3336.6	19478.8	7075.29	3545.03
399.05	24034.8	3332.44	20239.2	6922.71	3531.18
399	24486.3	3328.28	20850	6768.46	3518.01
398.95	24770.6	3324.12	21293	6614.12	3505.43
398.9	24875.2	3319.97	21554.5	6461.03	3493.4
398.85	24792.8	3315.8	21625.9	6310.54	3481.86
398.8	24522	3311.65	21505.1	6163.41	3470.78
398.75	24067.3	3307.49	21195.6	6020.56	3460.12
398.7	23438.6	3303.33	20707.2	5882.43	3449.85
398.65	22650.7	3299.17	20054.1	5749.33	3439.93
398.6	21724.2	3295.01	19256.6	5621.68	3430.33
398.55	20681.2	3290.85	18336.8	5499.47	3421.04
398.5	19548.6	3286.69	17321.6	5382.9	3412.04
398.45	18352.7	3282.53	16237.2	5271.89	3403.29
398.4	17119.6	3278.37	15110	5166.29	3394.79
398.35	15877	3274.21	13967.6	5066.12	3386.51
398.3	14647.4	3270.05	12832.8	4971.11	3378.45
398.25	13453.6	3265.89	11728.6	4881.2	3370.58
398.2	12313	3261.73	10672.5	4796.14	3362.9
398.15	11239.4	3257.57	9678.56	4715.68	3355.39
398.1	10244.8	3253.42	8759.07	4639.71	3348.04
398.05	9335.11	3249.26	7920.14	4567.92	3340.84
398	8515.09	3245.1	7166.66	4500.18	3333.79
397.95	7784.74	3240.94	6498.92	4436.23	3326.87
397.9	7141.68	3236.78	5914.8	4375.85	3320.07
397.85	6582.6	3232.62	5411.11	4318.88	3313.39
397.8	6101.17	3228.46	4981.81	4265.06	3306.82
397.75	5691.25	3224.3	4620.88	4214.27	3300.36
397.7	5345.18	3220.14	4320.9	4166.29	3294
397.65	5055.25	3215.98	4074.36	4120.92	3287.73
397.6	4814.36	3211.82	3874.28	4078.03	3281.55
397.55	4615.12	3207.66	3713.48	4037.43	3275.45
397.5	4451.19	3203.5	3585.74	3998.99	3269.44
397.45	4316.51	3199.34	3485.16	3962.57	3263.49
397.4	4205.8	3195.18	3406.63	3928	3257.62
397.35	4114.67	3191.03	3345.84	3895.19	3251.81
397.3	4039.16	3186.87	3299.01	3864	3246.07
397.25	3976.18	3182.71	3263.11	3834.33	3240.39
397.2	3923.05	3178.55	3235.58	3806.08	3234.77
397.15	3877.62	3174.39	3214.42	3779.12	3229.2
397.1	3838.27	3170.23	3198.03	3753.4	3223.68
397.05	3803.63	3166.07	3185.18	3728.81	3218.21
397	3772.69	3161.91	3174.91	3705.29	3212.79
396.95	3744.65	3157.75	3166.5	3682.76	3207.42
396.9	3718.89	3153.59	3159.41	3661.15	3202.08
396.85	3694.99	3149.43	3153.27	3640.41	3196.79
396.8	3672.57	3145.27	3147.78	3620.46	3191.54
396.75	3651.4	3141.11	3142.73	3601.27	3186.32
396.7	3631.28	3136.95	3137.99	3582.8	3181.14
396.65	3612.04	3132.8	3133.45	3564.97	3176
396.6	3593.6	3128.64	3129.04	3547.77	3170.88
396.55	3575.86	3124.48	3124.73	3531.14	3165.8
396.5	3558.75	3120.32	3120.47	3515.07	3160.75
396.45	3542.23	3116.16	3116.25	3499.51	3155.72
396.4	3526.23	3112	3112.05	3484.42	3150.72
396.35	3510.74	3107.84	3107.87	3469.8	3145.76
396.3	3495.71	3103.68	3103.7	3455.61	3140.81
396.25	3481.12	3099.52	3099.53	3441.82	3135.89
396.2	3466.95	3095.36	3095.37	3428.43	3130.99
396.15	3453.15	3091.2	3091.2	3415.39	3126.11
396.1	3439.74	3087.04	3087.04	3402.7	3121.26
396.05	3426.66	3082.88	3082.88	3390.33	3116.42
396	3413.92	3078.72	3078.72	3378.28	3111.61
395.95	3401.49	3074.56	3074.56	3366.52	3106.81
395.9	3389.36	3070.41	3070.41	3355.04	3102.03
395.85	3377.52	3066.24	3066.24	3343.83	3097.28
395.8	3365.95	3062.09	3062.09	3332.87	3092.53
395.75	3354.64	3057.93	3057.93	3322.16	3087.8
395.7	3343.58	3053.77	3053.77	3311.68	3083.09
395.65	3332.74	3049.61	3049.61	3301.41	3078.4
395.6	3322.14	3045.45	3045.45	3291.36	3073.72
395.55	3311.75	3041.29	3041.29	3281.51	3069.05
395.5	3301.57	3037.13	3037.13	3271.85	3064.39
395.45	3291.59	3032.97	3032.97	3262.37	3059.75
395.4	3281.79	3028.81	3028.81	3253.07	3055.12
395.35	3272.17	3024.65	3024.65	3243.94	3050.51
395.3	3262.73	3020.49	3020.49	3234.96	3045.9
395.25	3253.45	3016.33	3016.33	3226.14	3041.31
395.2	3244.34	3012.17	3012.17	3217.47	3036.73
395.15	3235.37	3008.01	3008.01	3208.94	3032.16
395.1	3226.55	3003.86	3003.86	3200.55	3027.6
395.05	3217.87	2999.7	2999.7	3192.29	3023.04
395	3209.33	2995.54	2995.54	3184.15	3018.5
394.95	3200.91	2991.38	2991.38	3176.13	3013.97
394.9	3192.62	2987.22	2987.22	3168.23	3009.45
394.85	3184.45	2983.06	2983.06	3160.44	3004.93
394.8	3176.4	2978.9	2978.9	3152.75	3000.43
394.75	3168.46	2974.74	2974.74	3145.17	2995.93
394.7	3160.62	2970.58	2970.58	3137.69	2991.44
394.65	3152.89	2966.42	2966.42	3130.3	2986.95
394.6	3145.26	2962.26	2962.26	3123	2982.48
394.55	3137.72	2958.1	2958.1	3115.79	2978.01
394.5	3130.28	2953.94	2953.94	3108.67	2973.55
394.45	3122.92	2949.78	2949.78	3101.63	2969.1
394.4	3115.65	2945.62	2945.62	3094.66	2964.65
394.35	3108.46	2941.47	2941.47	3087.78	2960.21
394.3	3101.35	2937.31	2937.31	3080.96	2955.77
394.25	3094.32	2933.15	2933.15	3074.22	2951.34
394.2	3087.36	2928.99	2928.99	3067.55	2946.92
394.15	3080.48	2924.83	2924.83	3060.93	2942.5
394.1	3073.66	2920.67	2920.67	3054.39	2938.09
394.05	3066.91	2916.51	2916.51	3047.91	2933.68
394	3060.23	2912.35	2912.35	3041.48	2929.28
393.95	3053.61	2908.19	2908.19	3035.12	2924.89
393.9	3047.05	2904.03	2904.03	3028.8	2920.5
393.85	3040.55	2899.87	2899.87	3022.55	2916.11
393.8	3034.1	2895.71	2895.71	3016.34	2911.73
393.75	3027.71	2891.55	2891.55	3010.19	2907.35
393.7	3021.38	2887.39	2887.39	3004.08	2902.98
393.65	3015.09	2883.24	2883.24	2998.02	2898.61
393.6	3008.86	2879.07	2879.07	2992.01	2894.24
393.55	3002.67	2874.92	2874.92	2986.04	2889.88
393.5	2996.53	2870.76	2870.76	2980.11	2885.53
393.45	2990.44	2866.6	2866.6	2974.22	2881.18
393.4	2984.39	2862.44	2862.44	2968.38	2876.83
393.35	2978.39	2858.28	2858.28	2962.57	2872.48
393.3	2972.42	2854.12	2854.12	2956.8	2868.14
393.25	2966.5	2849.96	2849.96	2951.07	2863.8
393.2	2960.61	2845.8	2845.8	2945.38	2859.47
393.15	2954.76	2841.64	2841.64	2939.71	2855.14
393.1	2948.95	2837.48	2837.48	2934.09	2850.81
393.05	2943.18	2833.32	2833.32	2928.49	2846.48
393	2937.44	2829.16	2829.16	2922.93	2842.16
392.95	2931.73	2825	2825	2917.39	2837.84
392.9	2926.06	2820.84	2820.84	2911.89	2833.53
392.85	2920.42	2816.69	2816.69	2906.41	2829.21
392.8	2914.81	2812.53	2812.53	2900.97	2824.9
392.75	2909.23	2808.37	2808.37	2895.55	2820.59
392.7	2903.68	2804.21	2804.21	2890.16	2816.29
392.65	2898.15	2800.05	2800.05	2884.79	2811.99
392.6	2892.66	2795.89	2795.89	2879.45	2807.69
392.55	2887.19	2791.73	2791.73	2874.13	2803.39
392.5	2881.75	2787.57	2787.57	2868.83	2799.09
