# Supplementary material for: Polyamide membranes with nanoscale ordered structures for fast permeation and highly selective ion-ion separation
Source: Nat Commun. 2023 Feb 27;14:1112. doi: 10.1038/s41467-023-36848-8 (PMC9971196; doi:10.1038/s41467-023-36848-8)
Supplement: Supplementary file 3 — Source Data [file 41467_2023_36848_MOESM3_ESM.zip › Source data/Supportin Information data/Figure S15 data.xlsx]

## Sheet: Sheet1
	PA membrane		PA-g-C3N4 membrane
pH	Zeta potential (mV)	Error bar	Zeta potential (mV)	Error bar
2	6.4	1.6	4.2	1.4
3	-8.8	1.5	-14.5	1.5
4	-15.6	1.4	-27.8	1.3
5	-26.2	1.7	-41.3	1.7
6	-38.4	1.5	-51.8	1.5
7	-43.1	1.6	-58.5	1.6
8	-45.2	1.7	-62.4	1.4
9	-48.7	1.4	-65.7	1.8
10	-51.2	1.8	-68.1	1.6
