# Supplementary material for: Polyamide membranes with nanoscale ordered structures for fast permeation and highly selective ion-ion separation
Source: Nat Commun. 2023 Feb 27;14:1112. doi: 10.1038/s41467-023-36848-8 (PMC9971196; doi:10.1038/s41467-023-36848-8)
Supplement: Supplementary file 3 — Source Data [file 41467_2023_36848_MOESM3_ESM.zip › Source data/The manuscript data/Figure 3 data/Figure 3l data.xls]

## Sheet: Sheet1
Position energy (keV)	S parameter	error bar	Position energy (keV)	S parameter	error bar
0.5	0.49758	0.00173	0.5	0.50191	0.00174
1	0.50323	0.00175	1	0.50459	0.00175
1.5	0.50921	0.00176	1.5	0.50716	0.00176
2	0.51246	0.00177	2	0.50905	0.00176
2.5	0.51292	0.00177	2.5	0.51181	0.00177
3	0.51473	0.00178	3	0.51218	0.00177
3.5	0.51412	0.00177	3.5	0.51399	0.00178
4	0.51489	0.00178	4	0.51468	0.00178
4.5	0.51487	0.00178	4.5	0.51338	0.00177
5	0.51466	0.00178	5	0.5141	0.00178
6	0.51554	0.00178	6	0.51568	0.00178
7	0.51566	0.00178	7	0.51603	0.00178
8	0.51497	0.00178	8	0.51625	0.00178
9	0.51553	0.00178	9	0.51696	0.00178
10	0.51493	0.00178	10	0.51638	0.00178
11	0.5149	0.00177	11	0.51658	0.00178
12	0.51494	0.00177	12	0.51705	0.00178
13	0.51596	0.00178	13	0.51735	0.00178
14	0.51591	0.00178	14	0.51691	0.00178
15	0.51391	0.00177	15	0.51739	0.00178
16	0.51574	0.00178	16	0.51809	0.00178
17	0.51502	0.00178	17	0.51804	0.00178
18	0.51432	0.00177	18	0.5165	0.00178
19	0.51552	0.00178	19	0.51712	0.00178
20	0.51577	0.00178	20	0.51897	0.00178
21	0.51519	0.00178	21	0.51877	0.00178
22	0.51549	0.00178	22	0.51775	0.00178
23	0.51573	0.00178	23	0.51952	0.00179
24	0.51597	0.00178	24	0.51806	0.00178
25	0.51596	0.00178	25	0.51822	0.00178
