# Supplementary material for: Polyamide membranes with nanoscale ordered structures for fast permeation and highly selective ion-ion separation
Source: Nat Commun. 2023 Feb 27;14:1112. doi: 10.1038/s41467-023-36848-8 (PMC9971196; doi:10.1038/s41467-023-36848-8)
Supplement: Supplementary file 3 — Source Data [file 41467_2023_36848_MOESM3_ESM.zip › Source data/The manuscript data/Figure 3 data/Figure 3g data.xls]

## Sheet: Sheet1
Binding energy (eV)	Intensity (a.u)	Intensity (a.u)	Intensity (a.u)	Intensity (a.u)
298.5	2284.44	0	0	0
298.45	2218.8	2153.64	2153.64	2153.64
298.4	2133.22	2132.17	2132.17	2132.17
298.35	2158.61	2121.73	2121.73	2121.73
298.3	2131.67	2119.86	2119.86	2119.86
298.25	2079.86	2115.52	2115.52	2115.52
298.2	2068.86	2105.08	2105.08	2105.08
298.15	2095.5	2081.9	2081.9	2081.9
298.1	2087.32	2074.73	2074.73	2074.73
298.05	2104.87	2062.64	2062.64	2062.64
298	2076.52	2042.7	2042.7	2042.7
297.95	2000.6	2029.66	2029.66	2029.66
297.9	1963.92	2022.36	2022.36	2022.36
297.85	2054.32	2013.41	2013.41	2013.41
297.8	2025.62	2009.08	2009.08	2009.08
297.75	1912.36	2001.79	2001.79	2001.79
297.7	1936.34	1987.86	1987.86	1987.86
297.65	1988.58	1982.31	1982.31	1982.31
297.6	1997.01	1981.61	1981.61	1981.61
297.55	2039.76	1967.79	1967.79	1967.79
297.5	2024.69	1958.1	1958.1	1958.1
297.45	1923.23	1957.12	1957.12	1957.12
297.4	1939.55	1951.05	1951.05	1951.05
297.35	1964.15	1939.26	1939.26	1939.26
297.3	1900.15	1924.86	1924.86	1924.86
297.25	1913.32	1908.89	1908.89	1908.89
297.2	1976.2	1894.62	1894.62	1894.62
297.15	1962.13	1885.17	1885.17	1885.17
297.1	1903.49	1877.42	1877.42	1877.42
297.05	1871.34	1870.76	1870.76	1870.76
297	1842.35	1863.62	1863.62	1863.62
296.95	1786.4	1855.84	1855.84	1855.84
296.9	1790.25	1850.3	1850.3	1850.3
296.85	1834.99	1847.91	1847.91	1847.91
296.8	1901.55	1844.2	1844.2	1844.2
296.75	1839.86	1839.52	1839.52	1839.52
296.7	1796.46	1835.09	1835.09	1835.09
296.65	1865.34	1834.61	1834.61	1834.61
296.6	1894.96	1830.28	1830.28	1830.28
296.55	1862.73	1822.2	1822.2	1822.2
296.5	1819.85	1811.94	1811.94	1811.94
296.45	1793.58	1806.92	1806.92	1806.92
296.4	1804.19	1802.59	1802.59	1802.59
296.35	1767.72	1790.76	1790.76	1790.76
296.3	1765.93	1774	1774	1774
296.25	1755.89	1757.45	1757.45	1757.45
296.2	1749.49	1747.35	1747.35	1747.35
296.15	1748.82	1740.56	1740.56	1740.56
296.1	1735.22	1735.94	1735.94	1735.94
296.05	1710.55	1735.86	1735.86	1735.86
296	1680.67	1735.47	1735.47	1735.47
295.95	1708.74	1733.21	1733.21	1733.21
295.9	1718.91	1730.93	1730.93	1730.93
295.85	1753.37	1730.09	1730.09	1730.09
295.8	1768.61	1729.11	1729.11	1729.11
295.75	1783.58	1727.99	1727.99	1727.99
295.7	1733.02	1726.59	1726.59	1726.59
295.65	1698.74	1724.82	1724.82	1724.82
295.6	1745.04	1723.2	1723.2	1723.2
295.55	1731.83	1721.67	1721.67	1721.67
295.5	1731.05	1719.99	1719.99	1719.99
295.45	1715.68	1718.04	1718.04	1718.04
295.4	1637.04	1715.91	1715.91	1715.91
295.35	1662.14	1713.48	1713.48	1713.48
295.3	1743.57	1710.75	1710.75	1710.75
295.25	1777.24	1707.94	1707.94	1707.94
295.2	1772.21	1704.95	1704.95	1704.95
295.15	1745.56	1702.1	1702.1	1702.1
295.1	1704.84	1699.24	1699.24	1699.24
295.05	1709.08	1695.68	1695.68	1695.68
295	1708.65	1691.58	1691.58	1691.58
294.95	1647.99	1687.45	1687.45	1687.45
294.9	1661.87	1683.31	1683.31	1683.31
294.85	1713.73	1678.76	1678.76	1678.76
294.8	1703.84	1673.38	1673.38	1673.38
294.75	1680.01	1666.73	1666.73	1666.73
294.7	1709.73	1659.02	1659.02	1659.02
294.65	1783.01	1650.89	1650.89	1650.89
294.6	1831.7	1642.24	1642.24	1642.24
294.55	1870.71	1633.15	1633.15	1633.15
294.5	1823.6	1623.69	1623.69	1623.69
294.45	1690.94	1613.51	1613.51	1613.51
294.4	1642.81	1602.44	1602.44	1602.44
294.35	1641.79	1590.93	1590.93	1590.93
294.3	1671.76	1579.64	1579.64	1579.64
294.25	1729.91	1568.71	1568.71	1568.71
294.2	1734.02	1558.12	1558.12	1558.12
294.15	1665.75	1547.48	1547.48	1547.48
294.1	1610.45	1536.19	1536.19	1536.19
294.05	1634.24	1524.19	1524.19	1524.19
294	1676.56	1511.42	1511.42	1511.42
293.95	1713.71	1497.92	1497.92	1497.92
293.9	1693.21	1484.05	1484.05	1484.05
293.85	1652.89	1469.74	1469.74	1469.74
293.8	1659.85	1454.66	1454.66	1454.66
293.75	1675.75	1438.63	1438.63	1438.63
293.7	1657.5	1422	1422	1422
293.65	1672.87	1405.29	1405.29	1405.29
293.6	1667.29	1388.84	1388.84	1388.84
293.55	1638.53	1372.57	1372.57	1372.57
293.5	1592.69	1356.11	1356.11	1356.11
293.45	1525.92	1339.48	1339.48	1339.48
293.4	1498.48	1322.89	1322.89	1322.89
293.35	1495.74	1306.43	1306.43	1306.43
293.3	1531.87	1290.11	1290.11	1290.11
293.25	1532.88	1274.12	1274.12	1274.12
293.2	1508.1	1258.61	1258.61	1258.61
293.15	1475	1243.35	1243.35	1243.35
293.1	1489.62	1227.94	1227.94	1227.94
293.05	1447.85	1212.44	1212.44	1212.44
293	1396.01	1197.19	1197.19	1197.19
292.95	1398.05	1182.58	1182.58	1182.58
292.9	1413.66	1168.79	1168.79	1168.79
292.85	1375.1	1155.72	1155.72	1155.72
292.8	1305.77	1143.37	1143.37	1143.37
292.75	1267.11	1131.84	1131.84	1131.84
292.7	1244.27	1120.82	1120.82	1120.82
292.65	1242.47	1110.03	1110.03	1110.03
292.6	1216.31	1099.64	1099.64	1099.64
292.55	1221.01	1090.03	1090.03	1090.03
292.5	1244.73	1081.44	1081.44	1081.44
292.45	1254.94	1073.59	1073.59	1073.59
292.4	1222.41	1066.22	1066.22	1066.22
292.35	1173.93	1059.44	1059.44	1059.44
292.3	1090.85	1053.29	1053.29	1053.29
292.25	1086.71	1047.74	1047.74	1047.75
292.2	1105.2	1042.78	1042.78	1042.79
292.15	1066.35	1038.5	1038.5	1038.51
292.1	1060.87	1034.88	1034.88	1034.89
292.05	1046.64	1031.6	1031.6	1031.62
292	1059.55	1028.66	1028.66	1028.69
291.95	1069.35	1026.02	1026.02	1026.07
291.9	1089.84	1023.83	1023.83	1023.9
291.85	1125.68	1022.06	1022.06	1022.17
291.8	1080.78	1020.49	1020.49	1020.65
291.75	1006.37	1019.45	1019.45	1019.68
291.7	977.886	1018.94	1018.94	1019.28
291.65	1004.6	1018.52	1018.52	1019.01
291.6	1012.41	1017.98	1017.98	1018.67
291.55	945.448	1017.39	1017.39	1018.37
291.5	935.56	1017.08	1017.08	1018.44
291.45	1036.25	1017.08	1017.08	1018.95
291.4	1090.38	1017.04	1017.04	1019.59
291.35	1094.51	1016.88	1016.88	1020.32
291.3	1065.71	1016.66	1016.66	1021.23
291.25	1018.8	1016.47	1016.47	1022.49
291.2	1025.11	1016.13	1016.13	1023.98
291.15	1037.12	1015.51	1015.51	1025.65
291.1	1039.65	1014.85	1014.85	1027.8
291.05	992.165	1014.36	1014.36	1030.72
291	1021.64	1014.15	1014.15	1034.63
290.95	1072.74	1014.13	1014.13	1039.5
290.9	1055.45	1014.1	1014.1	1045.25
290.85	996.753	1014.07	1014.07	1051.95
290.8	940.107	1014.04	1014.04	1059.69
290.75	956.103	1014	1014.01	1068.55
290.7	1038.73	1013.97	1013.97	1078.58
290.65	1103.3	1013.93	1013.93	1089.87
290.6	1099.95	1013.89	1013.89	1102.45
290.55	1078.26	1013.84	1013.85	1116.4
290.5	1058.48	1013.79	1013.8	1131.75
290.45	1053.2	1013.73	1013.74	1148.58
290.4	1083.87	1013.66	1013.67	1166.97
290.35	1160.8	1013.58	1013.61	1187.04
290.3	1151.74	1013.51	1013.54	1208.94
290.25	1133.75	1013.43	1013.47	1232.88
290.2	1137.17	1013.33	1013.39	1259.15
290.15	1118.34	1013.23	1013.31	1288.14
290.1	1133.24	1013.11	1013.21	1320.36
290.05	1190.98	1012.97	1013.1	1356.51
290	1285.77	1012.81	1012.99	1397.46
289.95	1349.62	1012.62	1012.85	1444.31
289.9	1384.74	1012.4	1012.69	1498.46
289.85	1446.41	1012.14	1012.51	1561.6
289.8	1579.9	1011.82	1012.3	1635.81
289.75	1740.33	1011.44	1012.05	1723.56
289.7	1864.89	1011	1011.77	1827.77
289.65	1991.76	1010.49	1011.44	1951.79
289.6	2184.84	1009.89	1011.07	2099.42
289.55	2336.82	1009.19	1010.64	2274.89
289.5	2536.52	1008.36	1010.15	2482.76
289.45	2812.47	1007.4	1009.58	2727.83
289.4	3153.87	1006.3	1008.93	3014.97
289.35	3483.41	1005.02	1008.18	3348.91
289.3	3949.91	1003.54	1007.32	3733.97
289.25	4316.09	1001.85	1006.33	4173.73
289.2	4748.7	999.906	1005.21	4670.71
289.15	5471.15	997.704	1003.93	5225.96
289.1	6122.35	995.22	1002.48	5838.72
289.05	6674.89	992.436	1000.87	6506.04
289	7321.77	989.329	999.074	7222.52
288.95	7974.35	985.873	997.069	7980.11
288.9	8617.8	982.046	994.845	8768.04
288.85	9309.1	977.835	992.394	9572.94
288.8	10163.3	973.254	989.736	10379.1
288.75	11135.1	968.316	986.89	11168.8
288.7	11951.6	963.018	983.857	11923.1
288.65	12647.9	957.371	980.654	12622.2
288.6	13105	951.401	977.31	13246.9
288.55	13488.3	945.137	973.86	13778.9
288.5	14100.5	938.621	970.351	14202
288.45	14514.4	931.91	966.846	14502.9
288.4	14689.7	925.065	963.414	14671.8
288.35	14761.4	918.146	960.123	14703.1
288.3	14619.2	911.226	957.058	14595.7
288.25	14404.8	904.382	954.307	14352.8
288.2	14186.1	897.687	951.961	13982.1
288.15	13948.4	891.23	950.127	13495.2
288.1	13339.7	885.104	948.921	12906.7
288.05	12505.1	879.397	948.456	12234.1
288	11757.5	874.203	948.857	11496.3
287.95	11037.7	869.616	950.256	10712.9
287.9	10172	865.731	952.788	9903.37
287.85	9356.69	862.658	956.616	9086.32
287.8	8530.63	860.529	961.931	8278.61
287.75	7677.78	859.461	968.923	7494.97
287.7	7068.78	859.569	977.793	6747.58
287.65	6368.53	860.981	988.775	6045.95
287.6	5516.88	863.84	1002.14	5396.88
287.55	4925.04	868.284	1018.17	4804.6
287.5	4458.92	874.464	1037.19	4270.98
287.45	4077.43	882.527	1059.58	3795.89
287.4	3725.46	892.616	1085.71	3377.52
287.35	3486.89	904.877	1116.01	3012.76
287.3	3207.12	919.443	1150.92	2697.61
287.25	3007.65	936.425	1190.89	2427.47
287.2	2888.77	955.93	1236.38	2197.46
287.15	2856.91	978.054	1287.86	2002.68
287.1	2805.42	1002.89	1345.77	1838.39
287.05	2746.04	1030.51	1410.49	1700.12
287	2798.74	1061	1482.39	1583.81
286.95	2882.02	1094.48	1561.73	1485.82
286.9	2924.79	1131.06	1648.66	1402.99
286.85	3030.48	1170.92	1743.22	1332.57
286.8	3056.33	1214.32	1845.29	1272.26
286.75	3073.17	1261.61	1954.59	1220.14
286.7	3137.2	1313.29	2070.66	1174.65
286.65	3240.08	1370.03	2192.82	1134.52
286.6	3426.62	1432.76	2320.19	1098.73
286.55	3575.47	1502.67	2451.69	1066.51
286.5	3555.12	1581.32	2586.02	1037.23
286.45	3696.02	1670.67	2721.68	1010.41
286.4	3902.06	1773.21	2857	985.713
286.35	3995.9	1892.03	2990.16	962.859
286.3	4205.95	2030.88	3119.24	941.652
286.25	4553.04	2194.31	3242.27	921.943
286.2	4812.33	2387.7	3357.23	903.619
286.15	5101.55	2617.34	3462.16	886.586
286.1	5541.77	2890.46	3555.19	870.759
286.05	6031.73	3215.22	3634.59	856.064
286	6514.52	3600.59	3698.83	842.411
285.95	6917.89	4056.27	3746.62	829.714
285.9	7505.88	4592.39	3776.96	817.877
285.85	8116.6	5219.16	3789.17	806.785
285.8	8886.02	5946.46	3782.88	796.31
285.75	9671.49	6783.25	3758.07	786.311
285.7	10616	7736.93	3715.1	776.662
285.65	11757	8812.62	3654.65	767.233
285.6	13083.1	10012.3	3577.7	757.873
285.55	14701.6	11334.3	3485.52	748.456
285.5	15984.9	12772.2	3379.62	738.851
285.45	17323.6	14314.7	3261.7	728.938
285.4	19036.7	15944.7	3133.61	718.624
285.35	20470.6	17639.8	2997.3	707.835
285.3	22095.3	19372	2854.75	696.521
285.25	23786.6	21108.3	2707.93	684.635
285.2	25090.6	22812	2558.75	672.158
285.15	26256.6	24442.9	2409	659.095
285.1	27358.9	25960.1	2260.35	645.455
285.05	28669.9	27322.6	2114.29	631.27
285	29869.2	28491.7	1972.15	616.593
284.95	30365.9	29432.8	1835.03	601.502
284.9	30977.6	30117.2	1703.87	586.081
284.85	31557.3	30523.2	1579.38	570.417
284.8	31548.5	30637.7	1462.07	554.607
284.75	31298.3	30456.6	1352.31	538.771
284.7	31008.9	29985.5	1250.3	523.041
284.65	30360.9	29238.6	1156.08	507.538
284.6	29415.5	28238.7	1069.56	492.369
284.55	27934	27015.5	990.581	477.662
284.5	26439	25604.6	918.86	463.518
284.45	25134.7	24045	854.05	450.02
284.4	23352.8	22377.8	795.748	437.234
284.35	21313.6	20644.3	743.538	425.232
284.3	19784.4	18884.2	696.981	414.07
284.25	18081.8	17134	655.601	403.757
284.2	16424	15426.1	618.914	394.279
284.15	14683.1	13787.9	586.486	385.648
284.1	12877.6	12241.1	557.901	377.86
284.05	11730.5	10802	532.735	370.876
284	10566.6	9481.29	510.593	364.645
283.95	8845.23	8284.59	491.13	359.136
283.9	7590.58	7213.13	474.021	354.299
283.85	6656.34	6264.35	458.971	350.084
283.8	5655.69	5432.74	445.708	346.431
283.75	4804.84	4710.56	433.982	343.272
283.7	4121.23	4088.6	423.595	340.566
283.65	3509.01	3556.84	414.371	338.271
283.6	3024.32	3104.93	406.126	336.314
283.55	2628.75	2722.7	398.717	334.645
283.5	2307.91	2400.47	392.034	333.232
283.45	2045.54	2129.28	385.973	332.033
283.4	1855.12	1901.02	380.444	331.01
283.35	1583.44	1708.53	375.377	330.134
283.3	1359.69	1545.58	370.712	329.377
283.25	1216.34	1406.84	366.404	328.72
283.2	1141.5	1287.85	362.417	328.148
283.15	1093.99	1184.9	358.724	327.647
283.1	1023.86	1094.96	355.3	327.208
283.05	946.195	1015.6	352.13	326.822
283	872.237	944.866	349.192	326.477
282.95	814.071	881.236	346.472	326.165
282.9	777.367	823.54	343.956	325.877
282.85	747.758	770.888	341.636	325.611
282.8	726.65	722.618	339.504	325.366
282.75	699.524	678.245	337.556	325.142
282.7	685.343	637.418	335.782	324.935
282.65	689.844	599.883	334.174	324.746
282.6	664.6	565.456	332.723	324.57
282.55	600.947	533.998	331.418	324.406
282.5	562.576	505.395	330.251	324.254
282.45	529.298	479.546	329.213	324.112
282.4	523.534	456.35	328.296	323.982
282.35	521.375	435.697	327.492	323.866
282.3	514.3	417.46	326.791	323.761
282.25	504.699	401.5	326.183	323.666
282.2	444.956	387.66	325.656	323.577
282.15	419.992	375.775	325.2	323.495
282.1	449.812	365.67	324.806	323.416
282.05	453.694	357.166	324.469	323.343
282	458.758	350.085	324.18	323.274
281.95	449.831	344.249	323.933	323.207
281.9	437.628	339.491	323.72	323.144
281.85	424.698	335.651	323.536	323.081
281.8	425.624	332.583	323.375	323.018
281.75	452.211	330.161	323.237	322.959
281.7	445.277	328.269	323.118	322.903
281.65	443.789	326.805	323.016	322.85
281.6	418.181	325.683	322.926	322.8
281.55	364.63	324.831	322.848	322.753
281.5	384.029	324.19	322.779	322.707
281.45	393.743	323.708	322.717	322.663
281.4	399.811	323.35	322.661	322.621
281.35	381.454	323.084	322.611	322.582
281.3	378.67	322.89	322.569	322.547
281.25	407.987	322.747	322.532	322.516
281.2	402.205	322.64	322.497	322.486
281.15	380.861	322.559	322.465	322.457
281.1	346.231	322.499	322.439	322.433
281.05	350.482	322.456	322.417	322.413
281	357.142	322.423	322.399	322.396
280.95	338.773	322.399	322.384	322.382
280.9	304.754	322.383	322.373	322.372
280.85	306.562	322.371	322.366	322.365
280.8	319.221	322.363	322.36	322.359
280.75	322.574	322.355	322.353	322.352
280.7	329.304	322.347	322.346	322.345
280.65	338.519	322.34	322.339	322.339
280.6	354.402	322.333	322.333	322.333
280.55	360.768	322.325	322.324	322.324
280.5	355.724	322.314	322.314	322.313
280.45	350.388	322.302	322.302	322.302
280.4	336.409	322.292	322.292	322.292
280.35	339.119	322.284	322.284	322.284
280.3	365.843	322.277	322.277	322.277
280.25	332.449	322.271	322.271	322.271
280.2	288.714	322.268	322.268	322.268
280.15	289.101	322.265	322.265	322.265
280.1	319.359	322.262	322.262	322.262
280.05	315.013	322.259	322.259	322.259
280	328.281	322.258	322.258	322.258
279.95	345.793	322.257	322.257	322.257
279.9	349.131	323.309	323.309	323.309
279.85	320.893	324.361	324.361	324.361
279.8	325.206	325.413	325.413	325.413
279.75	339.477	326.465	326.465	326.465
279.7	323.861	327.517	327.517	327.517
279.65	330.667	328.569	328.569	328.569
279.6	313.06	329.62	329.62	329.62
279.55	336.81	330.672	330.672	330.672
279.5	345.626	0	0	0
