# Supplementary material for: Polyamide membranes with nanoscale ordered structures for fast permeation and highly selective ion-ion separation
Source: Nat Commun. 2023 Feb 27;14:1112. doi: 10.1038/s41467-023-36848-8 (PMC9971196; doi:10.1038/s41467-023-36848-8)
Supplement: Supplementary file 3 — Source Data [file 41467_2023_36848_MOESM3_ESM.zip › Source data/The manuscript data/Figure 3 data/Figure 3j data.xls]

## Sheet: Sheet1
Binding energy (eV)	Intensity (a.u)	Intensity (a.u)	Intensity (a.u)	Intensity (a.u)	Intensity (a.u)
410	4204.58	4203.97	4203.58	4203.58	4203.97
409.95	4108.78	4202.97	4202.58	4202.58	4202.97
409.9	4127.77	4201.97	4201.57	4201.57	4201.97
409.85	4171.27	4200.97	4200.57	4200.57	4200.97
409.8	4202.84	4199.98	4199.57	4199.57	4199.98
409.75	4170.82	4198.98	4198.57	4198.57	4198.98
409.7	4167.18	4197.98	4197.57	4197.57	4197.98
409.65	4140.83	4196.99	4196.57	4196.57	4196.99
409.6	4113.89	4195.99	4195.56	4195.56	4195.99
409.55	4155.58	4194.99	4194.56	4194.56	4194.99
409.5	4182.3	4193.99	4193.56	4193.56	4193.99
409.45	4106.65	4192.99	4192.56	4192.56	4192.99
409.4	4116.22	4191.99	4191.55	4191.55	4191.99
409.35	4133.59	4191	4190.55	4190.55	4191
409.3	4132.95	4190	4189.55	4189.55	4190
409.25	4235.22	4189	4188.54	4188.54	4189
409.2	4136.85	4188.01	4187.55	4187.55	4188.01
409.15	4261.21	4187.01	4186.54	4186.54	4187.01
409.1	4230	4186.02	4185.55	4185.55	4186.02
409.05	4179.27	4185.03	4184.55	4184.55	4185.03
409	4128.14	4184.03	4183.55	4183.55	4184.03
408.95	4110.84	4183.03	4182.55	4182.55	4183.03
408.9	4094.9	4182.04	4181.54	4181.54	4182.04
408.85	4149.68	4181.04	4180.54	4180.54	4181.04
408.8	4184.22	4180.04	4179.54	4179.54	4180.04
408.75	4165.94	4179.05	4178.54	4178.54	4179.05
408.7	4211.23	4178.05	4177.53	4177.53	4178.05
408.65	4249.2	4177.06	4176.54	4176.54	4177.06
408.6	4173.86	4176.07	4175.54	4175.54	4176.07
408.55	4130.91	4175.08	4174.54	4174.54	4175.08
408.5	4208.11	4174.08	4173.54	4173.54	4174.08
408.45	4254.27	4173.09	4172.54	4172.54	4173.09
408.4	4217.34	4172.1	4171.54	4171.54	4172.1
408.35	4183.05	4171.11	4170.55	4170.55	4171.11
408.3	4160.63	4170.12	4169.55	4169.55	4170.12
408.25	4187.03	4169.12	4168.55	4168.55	4169.12
408.2	4125.32	4168.13	4167.55	4167.55	4168.13
408.15	4165.93	4167.14	4166.55	4166.55	4167.14
408.1	4183.66	4166.15	4165.55	4165.55	4166.15
408.05	4136.39	4165.15	4164.55	4164.55	4165.15
408	4084.81	4164.16	4163.55	4163.55	4164.16
407.95	4139.15	4163.16	4162.54	4162.54	4163.16
407.9	4168.54	4162.17	4161.54	4161.54	4162.17
407.85	4228.76	4161.18	4160.54	4160.54	4161.18
407.8	4221.77	4160.19	4159.54	4159.54	4160.19
407.75	4288.16	4159.2	4158.55	4158.55	4159.2
407.7	4288.12	4158.22	4157.55	4157.55	4158.22
407.65	4204.81	4157.24	4156.56	4156.56	4157.24
407.6	4116.16	4156.25	4155.56	4155.56	4156.25
407.55	4155.45	4155.26	4154.56	4154.56	4155.26
407.5	4235.6	4154.27	4153.56	4153.56	4154.27
407.45	4233.98	4153.28	4152.56	4152.56	4153.28
407.4	4252.89	4152.29	4151.57	4151.57	4152.29
407.35	4267.09	4151.31	4150.57	4150.57	4151.31
407.3	4270.27	4150.32	4149.58	4149.58	4150.32
407.25	4262.47	4149.34	4148.59	4148.59	4149.34
407.2	4241.43	4148.36	4147.59	4147.59	4148.36
407.15	4205.69	4147.38	4146.6	4146.6	4147.38
407.1	4162.54	4146.39	4145.6	4145.6	4146.39
407.05	4211.97	4145.4	4144.6	4144.6	4145.4
407	4142.02	4144.42	4143.61	4143.61	4144.42
406.95	4201.34	4143.43	4142.61	4142.61	4143.43
406.9	4184.11	4142.44	4141.61	4141.61	4142.44
406.85	4214.6	4141.46	4140.61	4140.61	4141.46
406.8	4195.21	4140.48	4139.61	4139.61	4140.48
406.75	4188.6	4139.49	4138.62	4138.62	4139.49
406.7	4174.16	4138.51	4137.62	4137.62	4138.51
406.65	4163.52	4137.52	4136.62	4136.62	4137.52
406.6	4183.45	4136.54	4135.62	4135.62	4136.54
406.55	4236.03	4135.56	4134.63	4134.63	4135.56
406.5	4120.26	4134.58	4133.63	4133.63	4134.58
406.45	4079.78	4133.59	4132.63	4132.63	4133.59
406.4	4043.47	4132.6	4131.63	4131.63	4132.6
406.35	4115.33	4131.62	4130.62	4130.62	4131.62
406.3	4163.56	4130.63	4129.62	4129.62	4130.63
406.25	4134.23	4129.65	4128.62	4128.62	4129.65
406.2	4181.71	4128.67	4127.62	4127.62	4128.67
406.15	4121.22	4127.69	4126.63	4126.63	4127.69
406.1	4110.12	4126.71	4125.63	4125.63	4126.71
406.05	4125.78	4125.73	4124.63	4124.63	4125.73
406	4151.22	4124.74	4123.63	4123.63	4124.74
405.95	4092.21	4123.77	4122.63	4122.63	4123.77
405.9	4100.31	4122.78	4121.63	4121.63	4122.78
405.85	4063.01	4121.8	4120.62	4120.62	4121.8
405.8	4124.18	4120.82	4119.62	4119.62	4120.82
405.75	4029.65	4119.84	4118.62	4118.62	4119.84
405.7	4018.27	4118.86	4117.62	4117.62	4118.86
405.65	4045.66	4117.88	4116.61	4116.61	4117.88
405.6	4024.52	4116.9	4115.61	4115.61	4116.9
405.55	4103.35	4115.92	4114.6	4114.6	4115.92
405.5	4104.05	4114.94	4113.6	4113.6	4114.94
405.45	3993.93	4113.97	4112.6	4112.6	4113.97
405.4	4073.1	4112.99	4111.6	4111.6	4112.99
405.35	4077.84	4112.01	4110.6	4110.6	4112.01
405.3	4017.81	4111.04	4109.59	4109.59	4111.04
405.25	4053.57	4110.06	4108.59	4108.59	4110.06
405.2	3996.02	4109.09	4107.59	4107.59	4109.09
405.15	4103.22	4108.11	4106.58	4106.58	4108.11
405.1	4012.58	4107.14	4105.58	4105.58	4107.14
405.05	3931.66	4106.17	4104.57	4104.57	4106.17
405	3967.6	4105.19	4103.56	4103.56	4105.19
404.95	3988.96	4104.22	4102.56	4102.56	4104.22
404.9	3997.46	4103.25	4101.55	4101.55	4103.25
404.85	3936.24	4102.28	4100.55	4100.55	4102.28
404.8	3985.45	4101.31	4099.54	4099.54	4101.31
404.75	3948.91	4100.35	4098.53	4098.53	4100.35
404.7	3919.74	4099.38	4097.52	4097.52	4099.38
404.65	3867.75	4098.41	4096.52	4096.52	4098.41
404.6	3949.49	4097.44	4095.5	4095.5	4097.44
404.55	3976.71	4096.48	4094.5	4094.5	4096.48
404.5	3967.56	4095.52	4093.49	4093.49	4095.52
404.45	3900.76	4094.56	4092.48	4092.48	4094.56
404.4	3907.36	4093.6	4091.47	4091.47	4093.6
404.35	3855.41	4092.64	4090.46	4090.46	4092.64
404.3	3938.37	4091.68	4089.45	4089.45	4091.68
404.25	3806.91	4090.73	4088.44	4088.44	4090.73
404.2	3878.22	4089.77	4087.43	4087.43	4089.77
404.15	3794.92	4088.82	4086.42	4086.42	4088.82
404.1	3891.72	4087.86	4085.4	4085.4	4087.86
404.05	3846.5	4086.92	4084.39	4084.39	4086.92
404	3875.87	4085.97	4083.38	4083.38	4085.97
403.95	3785.63	4085.03	4082.37	4082.37	4085.03
403.9	3791.65	4084.09	4081.35	4081.35	4084.09
403.85	3933.53	4083.15	4080.34	4080.34	4083.15
403.8	3911.17	4082.22	4079.33	4079.33	4082.22
403.75	3857.28	4081.3	4078.32	4078.32	4081.3
403.7	3932.21	4080.38	4077.31	4077.31	4080.38
403.65	3912.11	4079.47	4076.3	4076.3	4079.47
403.6	3857.39	4078.57	4075.29	4075.29	4078.57
403.55	3832.73	4077.67	4074.28	4074.28	4077.67
403.5	3959.69	4076.78	4073.27	4073.27	4076.78
403.45	3914.07	4075.91	4072.26	4072.26	4075.91
403.4	3878.96	4075.06	4071.26	4071.26	4075.06
403.35	3983.34	4074.22	4070.24	4070.24	4074.22
403.3	4033.27	4073.42	4069.24	4069.24	4073.42
403.25	3947.21	4072.64	4068.24	4068.24	4072.64
403.2	3900.36	4071.91	4067.23	4067.23	4071.91
403.15	3959.86	4071.21	4066.22	4066.22	4071.21
403.1	3943.57	4070.58	4065.22	4065.22	4070.58
403.05	3906.01	4070.03	4064.21	4064.21	4070.03
403	3874.06	4069.56	4063.2	4063.2	4069.56
402.95	3937.62	4069.2	4062.19	4062.19	4069.2
402.9	3968.64	4068.98	4061.19	4061.19	4068.98
402.85	3853.98	4068.94	4060.18	4060.18	4068.94
402.8	3976.47	4069.09	4059.17	4059.17	4069.09
402.75	3957.5	4069.49	4058.17	4058.17	4069.49
402.7	3935.54	4070.2	4057.16	4057.16	4070.2
402.65	3972.31	4071.26	4056.16	4056.16	4071.26
402.6	4018.77	4072.76	4055.15	4055.16	4072.75
402.55	3993.84	4074.77	4054.15	4054.16	4074.76
402.5	4017.73	4077.37	4053.14	4053.16	4077.36
402.45	4021.62	4080.69	4052.14	4052.16	4080.66
402.4	3988.02	4084.82	4051.14	4051.18	4084.79
402.35	4092.74	4089.92	4050.14	4050.19	4089.86
402.3	4208.01	4096.12	4049.14	4049.22	4096.04
402.25	4225.9	4103.59	4048.15	4048.27	4103.46
402.2	4155.06	4112.49	4047.16	4047.34	4112.31
402.15	4195.36	4123.04	4046.16	4046.44	4122.76
402.1	4219.15	4135.42	4045.17	4045.59	4135
402.05	4184.18	4149.88	4044.18	4044.8	4149.26
402	4202.71	4166.62	4043.19	4044.11	4165.7
401.95	4208.08	4185.91	4042.2	4043.54	4184.57
401.9	4256.41	4208.03	4041.21	4043.15	4206.08
401.85	4401.48	4233.22	4040.22	4043.02	4230.42
401.8	4401.66	4261.81	4039.24	4043.24	4257.81
401.75	4369.9	4294.07	4038.26	4043.92	4288.4
401.7	4435.37	4330.32	4037.27	4045.24	4322.36
401.65	4552.16	4370.95	4036.29	4047.4	4359.84
401.6	4649.41	4416.27	4035.32	4050.69	4400.9
401.55	4605.17	4466.73	4034.35	4055.45	4445.63
401.5	4590.12	4522.7	4033.38	4062.11	4493.98
401.45	4661.81	4584.72	4032.41	4071.22	4545.91
401.4	4641.87	4653.39	4031.44	4083.47	4601.36
401.35	4676	4729.25	4030.48	4099.66	4660.07
401.3	4827.44	4813.15	4029.51	4120.79	4721.86
401.25	4924.9	4905.83	4028.55	4148.02	4786.35
401.2	4946.93	5008.31	4027.6	4182.74	4853.17
401.15	5047.49	5121.8	4026.65	4226.55	4921.9
401.1	5275.85	5247.41	4025.7	4281.2	4991.91
401.05	5499.02	5386.74	4024.77	4348.81	5062.7
401	5496.03	5541.18	4023.84	4431.51	5133.51
400.95	5614.79	5712.52	4022.92	4531.76	5203.68
400.9	5839.8	5902.68	4022.01	4652.19	5272.49
400.85	6171.08	6113.31	4021.1	4795.33	5339.09
400.8	6270.04	6346.57	4020.21	4964.02	5402.76
400.75	6619.39	6603.95	4019.33	5160.65	5462.63
400.7	6809.43	6887.24	4018.47	5387.76	5517.95
400.65	6992.67	7198.03	4017.61	5647.64	5568.01
400.6	7460.16	7536.93	4016.77	5941.68	5612.02
400.55	7812.41	7904.86	4015.95	6271.4	5649.42
400.5	8316.45	8301.24	4015.15	6636.8	5679.59
400.45	8733.26	8725.41	4014.38	7037.68	5702.1
400.4	9053.57	9175.9	4013.62	7472.92	5716.6
400.35	9600.13	9649.47	4012.89	7939.53	5722.83
400.3	10203	10143	4012.18	8434.49	5720.7
400.25	10730.2	10651.2	4011.51	8952.44	5710.23
400.2	11331.8	11168.5	4010.86	9487.74	5691.57
400.15	11902.3	11688.5	4010.24	10033.7	5664.99
400.1	12285.7	12202.9	4009.66	10581.7	5630.92
400.05	12969.6	12704.1	4009.09	11123.4	5589.8
400	13496.4	13182.6	4008.56	11648.9	5542.29
399.95	13924.9	13629.6	4008.06	12148.6	5489.03
399.9	14473.5	14036.1	4007.58	12613	5430.69
399.85	14762.7	14393	4007.13	13032	5368.12
399.8	14892.1	14692.4	4006.69	13397.1	5302.02
399.75	15176.4	14926.7	4006.26	13699.7	5233.26
399.7	15303.4	15090	4005.85	13933.3	5162.6
399.65	15381.1	15177.8	4005.44	14092.5	5090.75
399.6	15495.9	15186.9	4005.04	14173.4	5018.56
399.55	15211.7	15116.1	4004.64	14174.1	4946.61
399.5	14881.4	14966.1	4004.23	14094.7	4875.62
399.45	14672.9	14739.3	4003.8	13937	4806.14
399.4	14225.1	14439.8	4003.36	13704.5	4738.62
399.35	13954.8	14073.6	4002.9	13402.9	4673.6
399.3	13431.4	13647.5	4002.42	13038.6	4611.36
399.25	12958.2	13170.4	4001.91	12620	4552.28
399.2	12215.4	12651.2	4001.38	12156.1	4496.53
399.15	11696.9	12099.3	4000.81	11655.9	4444.23
399.1	11272.2	11525.2	4000.22	11129.9	4395.55
399.05	10757.2	10938.2	3999.6	10587.3	4350.48
399	10048.2	10348.2	3998.95	10038.2	4309.03
398.95	9529.5	9763.9	3998.27	9491.06	4271.11
398.9	8905.98	9192.71	3997.56	8953.67	4236.6
398.85	8513.18	8642.3	3996.82	8433.71	4205.4
398.8	8017.74	8117.8	3996.06	7936.54	4177.32
398.75	7568.43	7624.47	3995.27	7467.55	4152.19
398.7	7269.9	7165.4	3994.45	7030.05	4129.8
398.65	6757.57	6742.64	3993.63	6626.31	4109.95
398.6	6561.76	6357.88	3992.77	6258.23	4092.43
398.55	6258.92	6010.92	3991.91	5925.8	4077.03
398.5	5892.89	5701.55	3991.03	5629.03	4063.54
398.45	5629.76	5428.22	3990.12	5366.58	4051.77
398.4	5399.31	5188.94	3989.21	5136.64	4041.51
398.35	5147.41	4981.68	3988.28	4937.35	4032.61
398.3	5082.63	4803.61	3987.35	4766.07	4024.89
398.25	4942.45	4652.2	3986.4	4620.39	4018.21
398.2	4835.05	4524.52	3985.45	4497.54	4012.43
398.15	4649.14	4417.73	3984.5	4394.81	4007.41
398.1	4573.16	4329.28	3983.53	4309.75	4003.06
398.05	4497.66	4256.54	3982.56	4239.84	3999.27
398	4394.64	4197.28	3981.59	4182.93	3995.95
397.95	4310.51	4149.35	3980.61	4136.93	3993.03
397.9	4326.59	4110.83	3979.63	4100.02	3990.45
397.85	4349.59	4080.14	3978.65	4070.65	3988.14
397.8	4236.89	4055.82	3977.67	4047.41	3986.07
397.75	4094.64	4036.65	3976.68	4029.14	3984.19
397.7	4150.16	4021.61	3975.69	4014.84	3982.46
397.65	4080.31	4009.84	3974.7	4003.68	3980.86
397.6	4069.99	4000.64	3973.7	3994.99	3979.36
397.55	4071.25	3993.45	3972.71	3988.22	3977.94
397.5	3933.77	3987.8	3971.71	3982.93	3976.59
397.45	3969.79	3983.33	3970.71	3978.76	3975.29
397.4	4057.36	3979.76	3969.71	3975.43	3974.03
397.35	4026.63	3976.86	3968.72	3972.76	3972.82
397.3	3985.28	3974.46	3967.72	3970.55	3971.63
397.25	3928.31	3972.43	3966.72	3968.69	3970.47
397.2	3864.33	3970.67	3965.72	3967.07	3969.32
397.15	3897.02	3969.11	3964.71	3965.64	3968.18
397.1	3950.32	3967.68	3963.71	3964.34	3967.05
397.05	3943.14	3966.37	3962.71	3963.13	3965.94
397	3891.62	3965.12	3961.71	3961.99	3964.84
396.95	3947.13	3963.93	3960.7	3960.89	3963.74
396.9	3879.11	3962.77	3959.7	3959.82	3962.65
396.85	3799.13	3961.64	3958.7	3958.78	3961.56
396.8	3816.93	3960.53	3957.69	3957.74	3960.47
396.75	3850.5	3959.43	3956.68	3956.72	3959.39
396.7	3872.46	3958.34	3955.68	3955.7	3958.31
396.65	3878.61	3957.26	3954.67	3954.69	3957.24
396.6	3937.14	3956.18	3953.67	3953.68	3956.17
396.55	3823.33	3955.11	3952.67	3952.67	3955.11
396.5	3754.68	3954.04	3951.66	3951.66	3954.04
396.45	3773.6	3952.97	3950.65	3950.65	3952.97
396.4	3817.84	3951.91	3949.64	3949.64	3951.91
396.35	3800.18	3950.84	3948.63	3948.64	3950.84
396.3	3841.44	3949.78	3947.63	3947.63	3949.78
396.25	3839.75	3948.73	3946.62	3946.62	3948.73
396.2	3943.56	3947.67	3945.61	3945.61	3947.67
396.15	3754.51	3946.63	3944.61	3944.61	3946.63
396.1	3792.33	3945.57	3943.61	3943.61	3945.57
396.05	3763.25	3944.52	3942.6	3942.6	3944.52
396	3848.6	3943.47	3941.59	3941.59	3943.47
395.95	3908.06	3942.42	3940.58	3940.58	3942.42
395.9	3758.38	3941.38	3939.58	3939.58	3941.38
395.85	3779.9	3940.33	3938.57	3938.57	3940.33
395.8	3861.66	3939.29	3937.56	3937.56	3939.29
395.75	3809.32	3938.25	3936.56	3936.56	3938.25
395.7	3740.8	3937.2	3935.55	3935.55	3937.2
395.65	3713.04	3936.16	3934.54	3934.54	3936.16
395.6	3789	3935.12	3933.53	3933.53	3935.12
395.55	3803.96	3934.08	3932.52	3932.52	3934.08
395.5	3897.14	3933.04	3931.52	3931.52	3933.04
395.45	3764.82	3932.01	3930.51	3930.51	3932.01
395.4	3811.39	3930.97	3929.51	3929.51	3930.97
395.35	3703.92	3929.93	3928.5	3928.5	3929.93
395.3	3702.18	3928.89	3927.49	3927.49	3928.89
395.25	3771.48	3927.86	3926.48	3926.48	3927.86
395.2	3764.08	3926.82	3925.47	3925.47	3926.82
395.15	3759.92	3925.79	3924.46	3924.46	3925.79
395.1	3785.9	3924.76	3923.45	3923.45	3924.76
395.05	3782.46	3923.72	3922.44	3922.44	3923.72
395	3881.68	3922.69	3921.44	3921.44	3922.69
394.95	3896.75	3921.67	3920.43	3920.43	3921.67
394.9	3800.96	3920.64	3919.43	3919.43	3920.64
394.85	3731.11	3919.62	3918.43	3918.43	3919.62
394.8	3802.18	3918.59	3917.42	3917.42	3918.59
394.75	3861.1	3917.56	3916.41	3916.41	3917.56
394.7	3755.43	3916.54	3915.41	3915.41	3916.54
394.65	3788.13	3915.51	3914.4	3914.4	3915.51
394.6	3822.79	3914.48	3913.39	3913.39	3914.48
394.55	3753.22	3913.46	3912.39	3912.39	3913.46
394.5	3609.26	3912.43	3911.38	3911.38	3912.43
394.45	3745.82	3911.4	3910.36	3910.36	3911.4
394.4	3861.29	3910.38	3909.36	3909.36	3910.38
394.35	3770.65	3909.36	3908.35	3908.35	3909.36
394.3	3770.75	3908.33	3907.35	3907.35	3908.33
394.25	3830.18	3907.31	3906.34	3906.34	3907.31
394.2	3789.83	3906.29	3905.33	3905.33	3906.29
394.15	3770.67	3905.27	3904.33	3904.33	3905.27
394.1	3762.82	3904.25	3903.32	3903.32	3904.25
394.05	3791.1	3903.23	3902.31	3902.31	3903.23
394	3807.27	3902.21	3901.31	3901.31	3902.21
393.95	3831.01	3901.19	3900.3	3900.3	3901.19
393.9	3790.97	3900.17	3899.3	3899.3	3900.17
393.85	3806.92	3899.15	3898.29	3898.29	3899.15
393.8	3761.41	3898.13	3897.29	3897.29	3898.13
393.75	3786.85	3897.11	3896.28	3896.28	3897.11
393.7	3750.2	3896.1	3895.28	3895.28	3896.1
393.65	3779.31	3895.08	3894.27	3894.27	3895.08
393.6	3788.06	3894.06	3893.26	3893.26	3894.06
393.55	3812.8	3893.04	3892.26	3892.26	3893.04
393.5	3734.64	3892.03	3891.25	3891.25	3892.03
393.45	3777.42	3891.01	3890.24	3890.24	3891.01
393.4	3792.1	3889.99	3889.24	3889.24	3889.99
393.35	3785.08	3888.97	3888.23	3888.23	3888.97
393.3	3873.94	3887.96	3887.23	3887.23	3887.96
393.25	3798.38	3886.95	3886.23	3886.23	3886.95
393.2	3792.35	3885.93	3885.22	3885.22	3885.93
393.15	3841.28	3884.92	3884.22	3884.22	3884.92
393.1	3817.64	3883.91	3883.22	3883.22	3883.91
393.05	3703.07	3882.89	3882.21	3882.21	3882.89
393	3817.88	3881.88	3881.2	3881.2	3881.88
392.95	3750.77	3880.86	3880.2	3880.2	3880.86
392.9	3714.99	3879.85	3879.19	3879.19	3879.85
392.85	3852.76	3878.83	3878.18	3878.18	3878.83
392.8	3809.25	3877.82	3877.18	3877.18	3877.82
392.75	3766.48	3876.81	3876.18	3876.18	3876.81
392.7	3774.22	3875.8	3875.17	3875.17	3875.8
392.65	3862.92	3874.78	3874.17	3874.17	3874.78
392.6	3762.62	3873.77	3873.17	3873.17	3873.77
392.55	3823.22	3872.76	3872.16	3872.16	3872.76
392.5	3795.6	3871.75	3871.16	3871.16	3871.75
392.45	3771.44	3870.74	3870.16	3870.16	3870.74
392.4	3833.5	3869.73	3869.15	3869.15	3869.73
392.35	3834	3868.72	3868.15	3868.15	3868.72
392.3	3807.7	3867.71	3867.15	3867.15	3867.71
392.25	3752.26	3866.7	3866.14	3866.14	3866.7
392.2	3812.74	3865.69	3865.14	3865.14	3865.69
392.15	3727.53	3864.68	3864.14	3864.14	3864.68
392.1	3779.3	3863.66	3863.13	3863.13	3863.66
392.05	3804.16	3862.65	3862.12	3862.12	3862.65
392	3861.12	3861.64	3861.12	3861.12	3861.64
