# Supplementary material for: Polyamide membranes with nanoscale ordered structures for fast permeation and highly selective ion-ion separation
Source: Nat Commun. 2023 Feb 27;14:1112. doi: 10.1038/s41467-023-36848-8 (PMC9971196; doi:10.1038/s41467-023-36848-8)
Supplement: Supplementary file 3 — Source Data [file 41467_2023_36848_MOESM3_ESM.zip › Source data/The manuscript data/Figure 3 data/Figure 3k data.xls]

## Sheet: Sheet1
Binding energy (eV)	Intensity (a.u)	Intensity (a.u)	Intensity (a.u)	Intensity (a.u)	Intensity (a.u)
410.2	4063.78	4071.49	4062.28	4067.28	4066.49
410.15	4096.04	4070.08	4060.78	4065.82	4065.03
410.1	4063.57	4068.69	4059.3	4064.39	4063.59
410.05	4077.21	4067.28	4057.8	4062.95	4062.14
410	4091.07	4065.89	4056.31	4061.51	4060.7
409.95	4037.11	4064.51	4054.83	4060.08	4059.26
409.9	4095.61	4063.09	4053.32	4058.62	4057.8
409.85	4036.51	4061.72	4051.84	4057.2	4056.36
409.8	3989.17	4060.31	4050.34	4055.74	4054.9
409.75	4022.07	4058.88	4048.8	4054.26	4053.42
409.7	4041.61	4057.47	4047.29	4052.8	4051.95
409.65	4046.57	4056.07	4045.79	4051.36	4050.5
409.6	4033.84	4054.68	4044.29	4049.92	4049.05
409.55	4100.26	4053.28	4042.78	4048.47	4047.6
409.5	4031.19	4051.93	4041.31	4047.06	4046.18
409.45	4079.46	4050.53	4039.81	4045.61	4044.72
409.4	4053.63	4049.17	4038.33	4044.2	4043.3
409.35	4003.72	4047.79	4036.83	4042.76	4041.86
409.3	4002	4046.39	4035.32	4041.31	4040.4
409.25	3993.34	4045	4033.8	4039.86	4038.94
409.2	4036.67	4043.6	4032.28	4038.4	4037.47
409.15	3975.04	4042.22	4030.78	4036.97	4036.03
409.1	4070.49	4040.82	4029.25	4035.51	4034.57
409.05	4013.34	4039.47	4027.77	4034.1	4033.15
409	3999.27	4038.09	4026.26	4032.66	4031.7
408.95	3957.03	4036.71	4024.75	4031.22	4030.25
408.9	3993.9	4035.31	4023.22	4029.75	4028.78
408.85	4053.06	4033.93	4021.7	4028.31	4027.32
408.8	4106.27	4032.59	4020.22	4026.9	4025.91
408.75	4016.04	4031.28	4018.76	4025.52	4024.52
408.7	4088.28	4029.92	4017.26	4024.09	4023.08
408.65	4071.37	4028.6	4015.8	4022.71	4021.69
408.6	3990.86	4027.28	4014.33	4021.32	4020.29
408.55	4048.44	4025.92	4012.82	4019.89	4018.85
408.5	4097.25	4024.59	4011.33	4018.49	4017.44
408.45	4043.22	4023.3	4009.88	4017.12	4016.06
408.4	3997.2	4021.97	4008.4	4015.72	4014.65
408.35	4133.08	4020.63	4006.89	4014.3	4013.22
408.3	4066.47	4019.36	4005.46	4012.95	4011.87
408.25	4022.78	4018.07	4003.99	4011.57	4010.48
408.2	4180.04	4016.75	4002.5	4010.18	4009.07
408.15	4087.56	4015.52	4001.09	4008.86	4007.75
408.1	4133.57	4014.24	3999.64	4007.5	4006.38
408.05	4099.27	4012.99	3998.21	4006.17	4005.03
408	3993.83	4011.73	3996.76	4004.82	4003.67
407.95	4023.56	4010.42	3995.26	4003.42	4002.26
407.9	4057.78	4009.12	3993.77	4002.03	4000.86
407.85	4083.65	4007.86	3992.31	4000.67	3999.49
407.8	4106.94	4006.6	3990.86	3999.32	3998.13
407.75	4140.46	4005.37	3989.42	3997.99	3996.79
407.7	4068.58	4004.15	3988	3996.68	3995.47
407.65	4069.16	4002.91	3986.54	3995.34	3994.11
407.6	4087.82	4001.67	3985.08	3993.99	3992.76
407.55	4073.78	4000.44	3983.64	3992.66	3991.41
407.5	4051.99	3999.21	3982.18	3991.33	3990.07
407.45	4175.28	3997.98	3980.72	3989.99	3988.71
407.4	4099.59	3996.82	3979.32	3988.71	3987.43
407.35	4078.51	3995.62	3977.89	3987.4	3986.1
407.3	4083.64	3994.41	3976.44	3986.08	3984.77
407.25	4022.9	3993.22	3974.99	3984.77	3983.45
407.2	4138.98	3992	3973.52	3983.43	3982.09
407.15	4117.79	3990.84	3972.11	3982.15	3980.8
407.1	4031.37	3989.68	3970.68	3980.86	3979.5
407.05	4004.89	3988.48	3969.22	3979.54	3978.16
407	4043.62	3987.28	3967.74	3978.2	3976.81
406.95	4038.2	3986.1	3966.27	3976.89	3975.49
406.9	4084.95	3984.93	3964.81	3975.58	3974.16
406.85	4053.17	3983.78	3963.38	3974.29	3972.86
406.8	4057.65	3982.63	3961.92	3973	3971.55
406.75	4020.5	3981.49	3960.47	3971.71	3970.25
406.7	4067.69	3980.33	3959.01	3970.41	3968.93
406.65	3959.67	3979.21	3957.56	3969.13	3967.64
406.6	3962.86	3978.04	3956.06	3967.8	3966.3
406.55	4062.85	3976.88	3954.57	3966.48	3964.96
406.5	4050.53	3975.78	3953.12	3965.22	3963.68
406.45	4100.92	3974.68	3951.68	3963.95	3962.4
406.4	4028.48	3973.62	3950.25	3962.72	3961.15
406.35	4007.29	3972.53	3948.79	3961.45	3959.87
406.3	3902.3	3971.43	3947.32	3960.18	3958.58
406.25	3961.49	3970.3	3945.8	3958.86	3957.24
406.2	4024.67	3969.2	3944.31	3957.57	3955.94
406.15	3966.22	3968.14	3942.85	3956.32	3954.67
406.1	3929.31	3967.07	3941.36	3955.05	3953.38
406.05	3855.84	3965.99	3939.86	3953.76	3952.08
406	3921.48	3964.88	3938.31	3952.45	3950.75
405.95	4030.99	3963.82	3936.8	3951.17	3949.45
405.9	4029.17	3962.82	3935.35	3949.96	3948.22
405.85	4027.35	3961.84	3933.9	3948.75	3946.99
405.8	3962.87	3960.87	3932.45	3947.55	3945.77
405.75	3890.02	3959.88	3930.97	3946.32	3944.53
405.7	3864.65	3958.86	3929.45	3945.06	3943.25
405.65	3854.86	3957.85	3927.91	3943.79	3941.97
405.6	3871.47	3956.84	3926.38	3942.53	3940.68
405.55	3917.74	3955.86	3924.85	3941.29	3939.42
405.5	3892.94	3954.91	3923.34	3940.07	3938.18
405.45	3924.43	3953.98	3921.83	3938.86	3936.95
405.4	3878.26	3953.07	3920.33	3937.66	3935.74
405.35	3870.32	3952.16	3918.8	3936.45	3934.51
405.3	3771.38	3951.26	3917.28	3935.25	3933.28
405.25	3792.88	3950.32	3915.7	3934.01	3932.02
405.2	3761.01	3949.42	3914.14	3932.78	3930.78
405.15	3806.57	3948.52	3912.56	3931.55	3929.53
405.1	3825.52	3947.66	3911	3930.36	3928.31
405.05	3941.83	3946.84	3909.46	3929.18	3927.11
405	3821.63	3946.1	3907.97	3928.08	3925.99
404.95	3857.61	3945.32	3906.43	3926.93	3924.82
404.9	3834.24	3944.58	3904.9	3925.81	3923.68
404.85	3758.18	3943.85	3903.37	3924.69	3922.53
404.8	3752.29	3943.11	3901.79	3923.54	3921.36
404.75	3871.83	3942.4	3900.21	3922.4	3920.2
404.7	3874.8	3941.77	3898.7	3921.34	3919.12
404.65	3809.75	3941.18	3897.18	3920.3	3918.06
404.6	3729.62	3940.58	3895.64	3919.24	3916.98
404.55	3686.92	3939.97	3894.05	3918.15	3915.87
404.5	3759.64	3939.37	3892.44	3917.05	3914.76
404.45	3818.38	3938.84	3890.87	3916.01	3913.7
404.4	3813.3	3938.38	3889.33	3915.03	3912.69
404.35	3831.84	3937.96	3887.79	3914.05	3911.7
404.3	3804.77	3937.59	3886.26	3913.11	3910.74
404.25	3801.61	3937.24	3884.72	3912.17	3909.79
404.2	3760.05	3936.94	3883.18	3911.25	3908.86
404.15	3831.26	3936.66	3881.61	3910.33	3907.94
404.1	3713.22	3936.47	3880.09	3909.47	3907.08
404.05	3773.11	3936.27	3878.5	3908.58	3906.19
404	3799.57	3936.16	3876.94	3907.74	3905.36
403.95	3765.09	3936.12	3875.4	3906.94	3904.58
403.9	3774	3936.13	3873.84	3906.15	3903.82
403.85	3799.62	3936.21	3872.29	3905.4	3903.1
403.8	3794.96	3936.38	3870.75	3904.69	3902.45
403.75	3760.51	3936.63	3869.21	3904.01	3901.84
403.7	3776.78	3936.95	3867.66	3903.34	3901.27
403.65	3789.27	3937.37	3866.11	3902.71	3900.77
403.6	3865.81	3937.91	3864.57	3902.13	3900.34
403.55	3753.35	3938.6	3863.07	3901.63	3900.03
403.5	3738.91	3939.35	3861.51	3901.11	3899.75
403.45	3779.96	3940.24	3859.95	3900.63	3899.56
403.4	3766.97	3941.31	3858.41	3900.21	3899.5
403.35	3891.42	3942.54	3856.86	3899.84	3899.56
403.3	3874.8	3944.02	3855.38	3899.57	3899.82
403.25	3854.45	3945.71	3853.89	3899.36	3900.24
403.2	3809.67	3947.62	3852.39	3899.19	3900.82
403.15	3872.01	3949.78	3850.86	3899.06	3901.59
403.1	3890.96	3952.26	3849.38	3899.02	3902.61
403.05	3882.72	3955.08	3847.9	3899.07	3903.91
403	3925.9	3958.26	3846.41	3899.18	3905.49
402.95	3977.89	3961.88	3844.96	3899.41	3907.43
402.9	4025.68	3965.99	3843.53	3899.75	3909.76
402.85	3996.29	3970.63	3842.12	3900.22	3912.53
402.8	3907.5	3975.84	3840.7	3900.78	3915.76
402.75	3936.73	3981.64	3839.24	3901.43	3919.44
402.7	3980.31	3988.17	3837.79	3902.24	3923.72
402.65	4001.79	3995.54	3836.36	3903.25	3928.66
402.6	4042.91	4003.82	3834.95	3904.48	3934.3
402.55	4118.31	4013.14	3833.56	3905.97	3940.74
402.5	4115.99	4023.63	3832.21	3907.78	3948.05
402.45	4186.84	4035.38	3830.86	3909.95	3956.29
402.4	4183.83	4048.61	3829.55	3912.59	3965.57
402.35	4142.92	4063.44	3828.23	3915.75	3975.92
402.3	4062.79	4080.07	3826.9	3919.54	3987.43
402.25	4212.39	4098.69	3825.52	3924.09	4000.13
402.2	4327.81	4119.71	3824.23	3929.69	4014.25
402.15	4311.16	4143.44	3822.99	3936.57	4029.86
402.1	4349.08	4170.12	3821.75	3944.91	4046.95
402.05	4255.59	4200.22	3820.53	3955.1	4065.64
402	4311.31	4234.12	3819.25	3967.45	4085.93
401.95	4475.29	4272.44	3818.01	3982.5	4107.95
401.9	4519.53	4315.88	3816.86	4000.89	4131.84
401.85	4450.73	4365.01	3815.73	4023.18	4157.56
401.8	4525.96	4420.62	3814.56	4050.07	4185.1
401.75	4643.07	4483.58	3813.44	4082.48	4214.54
401.7	4617.93	4554.92	3812.37	4121.39	4245.91
401.65	4719.57	4635.69	3811.3	4167.85	4279.15
401.6	4754.18	4727.03	3810.27	4223.05	4314.25
401.55	4862.66	4830.26	3809.27	4288.35	4351.18
401.5	4942.3	4946.64	3808.32	4365.11	4389.85
401.45	4944.73	5077.61	3807.42	4454.83	4430.19
401.4	5066.67	5224.66	3806.52	4559.11	4472.06
401.35	5210.18	5389.13	3805.68	4679.48	4515.33
401.3	5375.68	5572.67	3804.92	4817.69	4559.9
401.25	5454.91	5776.44	3804.24	4975.16	4605.53
401.2	5561.94	6001.77	3803.61	5153.38	4652
401.15	5821.57	6249.9	3803.04	5353.84	4699.1
401.1	5910.78	6521.51	3802.6	5577.52	4746.58
401.05	6172.51	6817.4	3802.21	5825.48	4794.13
401	6529.95	7137.55	3801.95	6098.06	4841.44
400.95	6897.28	7482	3801.89	6395.62	4888.27
400.9	7174.79	7850.33	3802.01	6718.09	4934.26
400.85	7368.17	8240.89	3802.29	7064.24	4978.93
400.8	7798.18	8652.34	3802.66	7433.12	5021.88
400.75	8188.24	9081.98	3803.26	7822.48	5062.76
400.7	8752.12	9527.04	3804.07	8229.97	5101.15
400.65	9313.35	9984.33	3805.17	8652.78	5136.72
400.6	9757.47	10449.1	3806.57	9086.63	5169.01
400.55	10393.5	10917	3808.2	9527.61	5197.6
400.5	10919	11382.4	3810.16	9970.36	5222.18
400.45	11234	11839.7	3812.4	10409.7	5242.37
400.4	11820	12282.9	3814.8	10839.9	5257.82
400.35	12463.1	12705.4	3817.51	11254.5	5268.43
400.3	12750.5	13101.1	3820.56	11647.6	5274.12
400.25	13215.8	13463	3823.75	12012	5274.67
400.2	13754	13784.9	3827.19	12341.9	5270.2
400.15	14091.3	14061.2	3830.91	12631.2	5260.88
400.1	14311.3	14286	3834.81	12874	5246.81
400.05	14580.8	14454.6	3838.81	13065.3	5228.19
400	14848.3	14563.4	3842.96	13200.9	5205.39
399.95	14970.5	14609.6	3847.25	13278.1	5178.78
399.9	14849.8	14592.1	3851.6	13295.1	5148.65
399.85	14663.2	14510.9	3855.88	13251.4	5115.35
399.8	14588.6	14367.2	3860.06	13148.1	5079.23
399.75	14425.1	14164.3	3864.21	12987.7	5040.82
399.7	14002.1	13906.1	3868.26	12773.8	5000.48
399.65	13658.5	13597.1	3872.09	12510.8	4958.44
399.6	13411	13243.8	3875.73	12204.3	4915.2
399.55	12962.4	12851.9	3879.25	11860.1	4871.11
399.5	12223	12428.5	3882.52	11484.6	4826.48
399.45	11841.5	11980	3885.41	11084	4781.44
399.4	11177.2	11513	3888.09	10664.6	4736.45
399.35	10678.1	11034.4	3890.43	10233.1	4691.69
399.3	10178	10549.9	3892.49	9794.99	4647.42
399.25	9600.05	10066	3894.3	9356.38	4603.92
399.2	8949.63	9587.62	3895.8	8922.1	4561.31
399.15	8492.02	9119.23	3896.96	8496.48	4519.7
399.1	7943.38	8665.66	3897.87	8084.16	4479.38
399.05	7485.08	8229.86	3898.5	7688	4440.36
399	7054.6	7815.28	3898.89	7311.33	4402.84
398.95	6800.32	7423.93	3899.05	6956.1	4366.88
398.9	6285.55	7057.3	3899.07	6623.79	4332.59
398.85	6139.32	6716.74	3898.83	6315.66	4299.91
398.8	5883.43	6402.53	3898.51	6032.03	4269.01
398.75	5540.15	6115.01	3898.05	5773.19	4239.86
398.7	5297.3	5853.49	3897.41	5538.52	4212.38
398.65	5105.48	5617.12	3896.65	5327.19	4186.57
398.6	4882.81	5405.12	3895.78	5138.46	4162.44
398.55	4793	5215.9	3894.8	4970.81	4139.9
398.5	4643.78	5048.27	3893.78	4823.08	4118.96
398.45	4600.34	4900.47	3892.67	4693.61	4099.53
398.4	4472.9	4770.82	3891.54	4580.81	4081.56
398.35	4305.38	4657.75	3890.35	4483.15	4064.95
398.3	4290.99	4559.45	3889.07	4398.94	4049.58
398.25	4169.67	4474.49	3887.78	4326.81	4035.46
398.2	4172.88	4401.23	3886.43	4265.22	4022.44
398.15	4101.32	4338.28	3885.08	4212.86	4010.5
398.1	4021.61	4284.35	3883.69	4168.51	3999.53
398.05	4016.03	4238.14	3882.26	4130.98	3989.43
398	3926.2	4198.68	3880.83	4099.34	3980.17
397.95	3906.16	4164.9	3879.36	4072.62	3971.64
397.9	3856.06	4135.98	3877.87	4050.05	3963.8
397.85	3913.71	4111.18	3876.36	4030.97	3956.56
397.8	3906.93	4089.86	3874.88	4014.82	3949.93
397.75	3965.82	4071.47	3873.4	4001.06	3943.81
397.7	3982.06	4055.55	3871.94	3989.31	3938.18
397.65	3798.93	4041.65	3870.5	3979.18	3932.97
397.6	3842.58	4029.34	3868.96	3970.26	3928.04
397.55	3835.52	4018.45	3867.45	3962.45	3923.46
397.5	3935.64	4008.73	3865.93	3955.49	3919.17
397.45	3810.59	4000.03	3864.47	3949.3	3915.19
397.4	3779.67	3992.05	3862.94	3943.62	3911.38
397.35	3782.48	3984.74	3861.4	3938.39	3907.75
397.3	3709.86	3977.99	3859.86	3933.54	3904.3
397.25	3724.05	3971.67	3858.28	3928.97	3900.98
397.2	3716.19	3965.76	3856.71	3924.67	3897.8
397.15	3794.79	3960.19	3855.13	3920.58	3894.74
397.1	3752.29	3954.95	3853.6	3916.72	3891.84
397.05	3831.67	3949.95	3852.05	3912.99	3889.01
397	3747.24	3945.21	3850.54	3909.44	3886.31
396.95	3681.53	3940.63	3848.98	3905.97	3883.64
396.9	3746.01	3936.18	3847.4	3902.57	3881
396.85	3740.01	3931.92	3845.84	3899.3	3878.47
396.8	3732.56	3927.8	3844.29	3896.11	3875.98
396.75	3784.66	3923.81	3842.73	3893	3873.54
396.7	3693.92	3919.96	3841.2	3889.99	3871.17
396.65	3665.62	3916.17	3839.62	3886.99	3868.79
396.6	3648.72	3912.46	3838.03	3884.05	3866.44
396.55	3690.4	3908.84	3836.43	3881.15	3864.12
396.5	3733.14	3905.32	3834.85	3878.33	3861.84
396.45	3611.05	3901.91	3833.3	3875.59	3859.62
396.4	3640.52	3898.51	3831.68	3872.82	3857.37
396.35	3717.26	3895.2	3830.08	3870.13	3855.15
396.3	3698.61	3891.99	3828.52	3867.51	3853
396.25	3690.35	3888.84	3826.95	3864.93	3850.86
396.2	3709.25	3885.74	3825.38	3862.38	3848.74
396.15	3672.78	3882.71	3823.82	3859.88	3846.65
396.1	3760.44	3879.71	3822.24	3857.4	3844.55
396.05	3704.13	3876.81	3820.71	3854.99	3842.53
396	3733.42	3873.93	3819.15	3852.59	3840.49
395.95	3695.38	3871.11	3817.6	3850.24	3838.48
395.9	3679.81	3868.32	3816.04	3847.89	3836.47
395.85	3734.82	3865.56	3814.47	3845.57	3834.46
395.8	3659.41	3862.87	3812.92	3843.3	3832.5
395.75	3820.27	3860.18	3811.34	3841.02	3830.51
395.7	3742.99	3857.61	3809.85	3838.84	3828.62
395.65	3650.73	3855.04	3808.31	3836.65	3826.7
395.6	3757.48	3852.45	3806.73	3834.44	3824.75
395.55	3686.1	3849.95	3805.2	3832.3	3822.86
395.5	3705.66	3847.45	3803.64	3830.14	3820.95
395.45	3656.22	3844.98	3802.09	3828.02	3819.06
395.4	3787.36	3842.52	3800.51	3825.88	3817.15
395.35	3729.63	3840.15	3799.01	3823.84	3815.32
395.3	3705.67	3837.78	3797.47	3821.78	3813.47
395.25	3669.11	3835.43	3795.92	3819.73	3811.62
395.2	3651.52	3833.08	3794.36	3817.67	3809.76
395.15	3716.16	3830.74	3792.78	3815.62	3807.9
395.1	3669.29	3828.46	3791.24	3813.62	3806.08
395.05	3726.55	3826.18	3789.68	3811.61	3804.25
395	3746	3823.95	3788.14	3809.64	3802.45
394.95	3674.26	3821.75	3786.62	3807.7	3800.67
394.9	3683.23	3819.53	3785.06	3805.73	3798.86
394.85	3705.92	3817.34	3783.51	3803.78	3797.07
394.8	3647.75	3815.17	3781.97	3801.85	3795.29
394.75	3692.46	3813	3780.4	3799.91	3793.49
394.7	3735.01	3810.86	3778.85	3797.99	3791.72
394.65	3739.64	3808.76	3777.33	3796.12	3789.97
394.6	3707.59	3806.68	3775.81	3794.25	3788.24
394.55	3610.96	3804.6	3774.27	3792.38	3786.49
394.5	3608.32	3802.49	3772.69	3790.47	3784.7
394.45	3711.62	3800.39	3771.1	3788.56	3782.92
394.4	3740.57	3798.35	3769.57	3786.72	3781.2
394.35	3716.28	3796.34	3768.05	3784.91	3779.49
394.3	3706.99	3794.34	3766.53	3783.09	3777.78
394.25	3729.37	3792.34	3764.99	3781.27	3776.07
394.2	3717.51	3790.37	3763.47	3779.47	3774.37
394.15	3689.21	3788.4	3761.95	3777.68	3772.68
394.1	3706.01	3786.43	3760.41	3775.87	3770.97
394.05	3700.98	3784.48	3758.88	3774.08	3769.28
394	3651.99	3782.54	3757.35	3772.3	3767.59
393.95	3688.67	3780.58	3755.8	3770.5	3765.88
393.9	3669.55	3778.65	3754.26	3768.73	3764.19
393.85	3756.91	3776.72	3752.72	3766.95	3762.49
393.8	3782.22	3774.85	3751.22	3765.22	3760.85
393.75	3707.65	3773	3749.74	3763.51	3759.22
393.7	3778.75	3771.12	3748.22	3761.78	3757.56
393.65	3669.48	3769.29	3746.73	3760.08	3755.94
393.6	3761.73	3767.41	3745.19	3758.33	3754.27
393.55	3755.51	3765.58	3743.7	3756.64	3752.64
393.5	3651.78	3763.76	3742.2	3754.94	3751.02
393.45	3622.7	3761.9	3740.66	3753.2	3749.35
393.4	3634.1	3760.02	3739.1	3751.45	3747.67
393.35	3675.57	3758.16	3737.54	3749.71	3745.99
393.3	3710.24	3756.33	3736.01	3748	3744.34
393.25	3672.51	3754.52	3734.49	3746.31	3742.71
393.2	3651.5	3752.71	3732.96	3744.6	3741.07
393.15	3664.97	3750.88	3731.42	3742.89	3739.41
393.1	3617.18	3749.07	3729.88	3741.19	3737.77
393.05	3682.37	3747.25	3728.32	3739.47	3736.1
393	3624.61	3745.46	3726.8	3737.78	3734.47
392.95	3681.05	3743.65	3725.25	3736.07	3732.82
392.9	3769.66	3741.87	3723.72	3734.4	3731.2
392.85	3747.35	3740.15	3722.25	3732.78	3729.62
392.8	3725.01	3738.42	3720.76	3731.14	3728.04
392.75	3655.23	3736.69	3719.26	3729.5	3726.45
392.7	3663.96	3734.92	3717.73	3727.83	3724.82
392.65	3634.63	3733.16	3716.2	3726.16	3723.2
392.6	3678.7	3731.4	3714.66	3724.49	3721.57
392.55	3713.77	3729.66	3713.14	3722.84	3719.96
392.5	3672.96	3727.95	3711.64	3721.21	3718.38
392.45	3691.97	3726.21	3710.12	3719.56	3716.77
392.4	3741.08	3724.5	3708.61	3717.93	3715.18
392.35	3718.56	3722.81	3707.13	3716.32	3713.62
392.3	3713.27	3721.12	3705.63	3714.71	3712.04
392.25	3671.95	3719.43	3704.14	3713.1	3710.47
392.2	3702.62	3717.72	3702.62	3711.46	3708.88
