# Supplementary material for: Polyamide membranes with nanoscale ordered structures for fast permeation and highly selective ion-ion separation
Source: Nat Commun. 2023 Feb 27;14:1112. doi: 10.1038/s41467-023-36848-8 (PMC9971196; doi:10.1038/s41467-023-36848-8)
Supplement: Supplementary file 3 — Source Data [file 41467_2023_36848_MOESM3_ESM.zip › Source data/The manuscript data/Figure 3 data/Figure 3i data.xls]

## Sheet: Sheet1
Binding energy (eV)	Intensity (a.u)	Intensity (a.u)	Intensity (a.u)	Intensity (a.u)
298.15	2444.7	2457.09	2457.09	2457.09
298.1	2469.16	2456.16	2456.16	2456.16
298.05	2455.18	2452	2452	2452
298	2388.59	2442.97	2442.97	2442.97
297.95	2440.73	2429.06	2429.06	2429.06
297.9	2513.6	2410.3	2410.3	2410.3
297.85	2550.94	2389.24	2389.24	2389.24
297.8	2566.2	2367.55	2367.55	2367.55
297.75	2559.87	2346.58	2346.58	2346.58
297.7	2544.78	2326.98	2326.98	2326.98
297.65	2421.48	2307.07	2307.07	2307.07
297.6	2295.36	2286.88	2286.88	2286.88
297.55	2268.08	2267.68	2267.68	2267.68
297.5	2241.53	2251.13	2251.13	2251.13
297.45	2258.96	2238.14	2238.14	2238.14
297.4	2313.56	2228.77	2228.77	2228.77
297.35	2338.35	2222.92	2222.92	2222.92
297.3	2323.19	2217.73	2217.73	2217.73
297.25	2326.4	2212.31	2212.31	2212.31
297.2	2253.18	2206.51	2206.51	2206.51
297.15	2240.49	2200.5	2200.5	2200.5
297.1	2282.17	2195.06	2195.06	2195.06
297.05	2285.81	2190.9	2190.9	2190.9
297	2277.97	2187.93	2187.93	2187.93
296.95	2222.55	2185.82	2185.82	2185.82
296.9	2132.82	2183.76	2183.76	2183.76
296.85	2092.67	2181.15	2181.15	2181.15
296.8	2136.97	2178.34	2178.34	2178.34
296.75	2174.14	2176.11	2176.11	2176.11
296.7	2289.82	2174.45	2174.45	2174.45
296.65	2308.5	2173.18	2173.18	2173.18
296.6	2239.45	2171.78	2171.78	2171.78
296.55	2162.68	2169.83	2169.83	2169.83
296.5	2134.58	2167.3	2167.3	2167.3
296.45	2168.54	2164.43	2164.43	2164.43
296.4	2224.84	2161.66	2161.66	2161.66
296.35	2218.84	2159.36	2159.36	2159.36
296.3	2183.63	2157.7	2157.7	2157.7
296.25	2157.98	2156.32	2156.32	2156.32
296.2	2128.74	2155	2155	2155
296.15	2158.02	2153.36	2153.36	2153.36
296.1	2141.29	2151.18	2151.18	2151.18
296.05	2124.31	2148.7	2148.7	2148.7
296	2105.59	2146.07	2146.07	2146.07
295.95	2206.85	2143.44	2143.44	2143.44
295.9	2263.22	2140.45	2140.45	2140.45
295.85	2256.18	2136.62	2136.62	2136.62
295.8	2214.04	2132.01	2132.01	2132.01
295.75	2131.29	2125.78	2125.78	2125.78
295.7	2145.29	2117.93	2117.93	2117.93
295.65	2171.19	2108.52	2108.52	2108.52
295.6	2170.26	2098.27	2098.27	2098.27
295.55	2228.38	2089.01	2089.01	2089.01
295.5	2198.58	2080.25	2080.25	2080.25
295.45	2163.58	2070.98	2070.98	2070.98
295.4	2146.55	2060.86	2060.86	2060.86
295.35	2078.81	2050.49	2050.49	2050.49
295.3	2102.08	2040.02	2040.02	2040.02
295.25	2120.83	2029.64	2029.64	2029.64
295.2	2054.81	2021.07	2021.07	2021.07
295.15	2028.98	2014.27	2014.27	2014.27
295.1	2042.09	2008.73	2008.73	2008.73
295.05	2034	2003.41	2003.41	2003.41
295	2012.71	1997.65	1997.65	1997.65
294.95	1991.03	1992.03	1992.03	1992.03
294.9	1999.61	1987.75	1987.75	1987.75
294.85	2050.13	1984.23	1984.23	1984.23
294.8	2022.4	1980.63	1980.63	1980.63
294.75	2010.95	1977.3	1977.3	1977.3
294.7	1956.25	1974.11	1974.11	1974.11
294.65	1935.74	1970.26	1970.26	1970.26
294.6	1970.62	1964.82	1964.82	1964.82
294.55	1958.93	1958.34	1958.34	1958.34
294.5	1963.92	1951.95	1951.95	1951.95
294.45	2000.83	1945.86	1945.86	1945.86
294.4	2033.69	1939.95	1939.95	1939.95
294.35	1990.16	1933.33	1933.33	1933.33
294.3	1966.53	1926.84	1926.84	1926.84
294.25	1926.62	1922.55	1922.55	1922.55
294.2	1921.44	1917.67	1917.67	1917.67
294.15	1907.44	1911.21	1911.21	1911.21
294.1	1850.27	1904.62	1904.62	1904.62
294.05	1807.64	1898.71	1898.71	1898.71
294	1927.18	1894.09	1894.09	1894.09
293.95	1970.05	1890.64	1890.64	1890.64
293.9	1940.02	1888.42	1888.42	1888.42
293.85	1942.87	1887.95	1887.95	1887.95
293.8	1884.51	1887.64	1887.64	1887.64
293.75	1878.66	1887.08	1887.08	1887.08
293.7	1848.25	1886.16	1886.16	1886.16
293.65	1832.8	1885.31	1885.31	1885.31
293.6	1885.22	1884.68	1884.68	1884.68
293.55	1944.76	1884.05	1884.05	1884.05
293.5	1942.27	1883.11	1883.11	1883.11
293.45	1884.09	1881.67	1881.67	1881.67
293.4	1853.1	1879.98	1879.98	1879.98
293.35	1924.76	1878.07	1878.07	1878.07
293.3	2061.42	1875.89	1875.89	1875.89
293.25	2077.6	1873.41	1873.41	1873.41
293.2	1964.2	1870.6	1870.6	1870.6
293.15	1915.09	1867.5	1867.5	1867.5
293.1	1918.7	1863.99	1863.99	1863.99
293.05	1987.16	1859.95	1859.95	1859.95
293	2050.1	1855.66	1855.66	1855.66
292.95	2027.01	1851.64	1851.64	1851.64
292.9	2025.34	1847.85	1847.85	1847.85
292.85	2035.78	1843.98	1843.98	1843.98
292.8	1984.64	1839.91	1839.91	1839.91
292.75	1893.47	1835.57	1835.57	1835.57
292.7	1930.72	1831.03	1831.03	1831.03
292.65	1956.03	1826.52	1826.52	1826.52
292.6	1951.53	1821.88	1821.88	1821.88
292.55	1989.22	1816.81	1816.81	1816.81
292.5	2017.25	1811.26	1811.26	1811.26
292.45	1989.79	1805.34	1805.34	1805.34
292.4	2029.62	1798.96	1798.96	1798.96
292.35	2157.18	1792.04	1792.04	1792.04
292.3	2186.96	1784.78	1784.78	1784.78
292.25	2077.33	1777.29	1777.29	1777.29
292.2	2032.09	1769.6	1769.6	1769.61
292.15	2091.54	1761.87	1761.87	1761.87
292.1	2029.2	1753.98	1753.98	1753.98
292.05	1978.06	1746.11	1746.11	1746.12
292	1992.18	1738.81	1738.81	1738.82
291.95	1959.34	1732.08	1732.08	1732.09
291.9	1978.32	1725.49	1725.49	1725.51
291.85	1937.17	1718.77	1718.77	1718.81
291.8	1837.79	1712.18	1712.18	1712.23
291.75	1864.29	1705.69	1705.69	1705.75
291.7	1950.52	1699.07	1699.07	1699.17
291.65	2015.07	1692.47	1692.47	1692.61
291.6	1971.1	1685.82	1685.82	1686.02
291.55	1920.59	1679.26	1679.26	1679.53
291.5	1962.46	1672.57	1672.57	1672.95
291.45	1923.15	1665.47	1665.47	1665.98
291.4	1909.62	1658.2	1658.2	1658.88
291.35	1875.1	1650.98	1650.98	1651.9
291.3	1925.96	1644.06	1644.06	1645.28
291.25	1948.8	1637.35	1637.35	1638.96
291.2	1869.57	1630.79	1630.79	1632.9
291.15	1854.25	1624.5	1624.5	1627.22
291.1	1818.42	1618.38	1618.38	1621.86
291.05	1810.08	1612.27	1612.27	1616.69
291	1791.66	1606.09	1606.09	1611.65
290.95	1786.14	1600.07	1600.07	1607.02
290.9	1787.94	1594.46	1594.46	1603.06
290.85	1846	1589.16	1589.16	1599.71
290.8	1847.34	1583.97	1583.97	1596.82
290.75	1793.52	1578.72	1578.72	1594.24
290.7	1720.28	1573.55	1573.55	1592.16
290.65	1684.07	1568.8	1568.8	1590.93
290.6	1755.03	1564.57	1564.57	1590.7
290.55	1794.3	1560.76	1560.76	1591.4
290.5	1724.15	1557.39	1557.4	1593.07
290.45	1567.44	1554.58	1554.59	1595.85
290.4	1517.77	1552.4	1552.4	1599.84
290.35	1565.68	1550.71	1550.72	1604.93
290.3	1621.91	1549.33	1549.34	1610.94
290.25	1578.21	1548.31	1548.34	1617.97
290.2	1497.71	1547.9	1547.94	1626.29
290.15	1484.31	1547.84	1547.89	1635.68
290.1	1541.48	1547.78	1547.85	1645.85
290.05	1583.37	1547.71	1547.82	1656.87
290	1525.22	1547.64	1547.79	1668.83
289.95	1543.8	1547.57	1547.78	1681.88
289.9	1605.72	1547.5	1547.78	1696.17
289.85	1641.21	1547.42	1547.81	1711.93
289.8	1574.84	1547.32	1547.86	1729.43
289.75	1605.19	1547.21	1547.94	1749.02
289.7	1637.16	1547.07	1548.05	1771.13
289.65	1618.06	1546.9	1548.21	1796.3
289.6	1680.94	1546.7	1548.43	1825.17
289.55	1775.72	1546.46	1548.73	1858.52
289.5	1908.16	1546.19	1549.14	1897.28
289.45	2011.66	1545.87	1549.68	1942.51
289.4	2030.8	1545.5	1550.37	1995.44
289.35	2100.97	1545.06	1551.25	2057.46
289.3	2134.83	1544.54	1552.35	2130.12
289.25	2230.93	1543.94	1553.71	2215.14
289.2	2379.23	1543.24	1555.37	2314.33
289.15	2567.39	1542.44	1557.4	2429.63
289.1	2764.75	1541.54	1559.84	2563
289.05	2931.04	1540.51	1562.75	2716.34
289	3159.02	1539.36	1566.17	2891.46
288.95	3286.69	1538.06	1570.17	3089.92
288.9	3474.37	1536.6	1574.79	3312.99
288.85	3769.14	1534.98	1580.09	3561.45
288.8	4016.12	1533.19	1586.13	3835.53
288.75	4181.81	1531.21	1592.95	4134.74
288.7	4483.69	1529.04	1600.58	4457.78
288.65	4777.87	1526.64	1609.06	4802.44
288.6	5035.1	1524.01	1618.4	5165.54
288.55	5373.39	1521.13	1628.64	5542.92
288.5	5864.71	1518	1639.82	5929.46
288.45	6384.9	1514.62	1651.97	6319.14
288.4	6808.98	1510.99	1665.12	6705.15
288.35	7142.18	1507.12	1679.35	7080.11
288.3	7507.99	1503.03	1694.71	7436.24
288.25	7911.23	1498.74	1711.31	7765.66
288.2	8242.48	1494.29	1729.28	8060.67
288.15	8500.82	1489.74	1748.82	8314.05
288.1	8812.74	1485.16	1770.17	8519.36
288.05	8987.02	1480.63	1793.63	8671.21
288	9135.78	1476.23	1819.6	8765.48
287.95	9310.66	1472.09	1848.55	8799.56
287.9	9322.74	1468.31	1881.08	8772.42
287.85	9336.52	1465.04	1917.92	8684.65
287.8	9230.5	1462.41	1959.96	8538.51
287.75	9083.45	1460.6	2008.24	8337.72
287.7	8872.57	1459.76	2064.04	8087.4
287.65	8674.37	1460.07	2128.81	7793.75
287.6	8406.94	1461.71	2204.27	7463.84
287.55	8041.67	1464.84	2292.39	7105.29
287.5	7749.08	1469.62	2395.42	6725.98
287.45	7442.09	1476.21	2515.86	6333.74
287.4	7159.21	1484.76	2656.53	5936.12
287.35	6987.33	1495.38	2820.49	5540.08
287.3	6805.38	1508.2	3011.03	5151.89
287.25	6657.92	1523.29	3231.61	4776.9
287.2	6540.37	1540.72	3485.82	4419.51
287.15	6459.04	1560.55	3777.25	4083.15
287.1	6555.93	1582.82	4109.39	3770.24
287.05	6734.54	1607.57	4485.49	3482.27
287	6939.71	1634.86	4908.37	3219.9
286.95	7218.26	1664.79	5380.28	2983.05
286.9	7699.41	1697.47	5902.67	2771.02
286.85	8221.38	1733.1	6475.97	2582.62
286.8	8777.38	1771.96	7099.43	2416.27
286.75	9333.73	1814.45	7770.92	2270.18
286.7	10005.8	1861.16	8486.78	2142.41
286.65	10718.2	1912.86	9241.7	2030.96
286.6	11511	1970.56	10028.7	1933.83
286.55	12325.6	2035.56	10838.9	1849.13
286.5	12972.7	2109.57	11662.1	1775.09
286.45	13751.1	2194.7	12486.5	1710.08
286.4	14752.5	2293.52	13298.9	1652.64
286.35	15637.9	2409.21	14085.5	1601.47
286.3	16329.5	2545.56	14831.6	1555.45
286.25	17029	2707.02	15522.7	1513.62
286.2	17839.1	2898.79	16144.5	1475.16
286.15	18560.9	3126.81	16683.5	1439.39
286.1	19183	3397.78	17127.8	1405.76
286.05	19897.7	3719.09	17467.1	1373.85
286	20720.2	4098.69	17693.3	1343.3
285.95	21278.6	4544.87	17800.8	1313.82
285.9	21601.8	5066.11	17786.8	1285.17
285.85	21970.5	5670.7	17651.3	1257.22
285.8	22529.3	6366.3	17397	1229.82
285.75	23220.6	7159.48	17029.6	1202.87
285.7	23656.5	8055.2	16557.1	1176.29
285.65	24037.1	9056.18	15989.8	1150.04
285.6	24664.2	10162.4	15339.6	1124.07
285.55	25120.3	11370.2	14620.1	1098.33
285.5	25876.8	12672.5	13845.4	1072.79
285.45	26535.7	14057.6	13030.2	1047.39
285.4	26959	15509.4	12188.8	1022.1
285.35	27503.7	17007.6	11335.5	996.902
285.3	28158	18527.5	10483.1	971.755
285.25	29022.9	20040.8	9643.63	946.654
285.2	29777.7	21516.2	8827.37	921.595
285.15	30360	22920.5	8043.11	896.588
285.1	30788.3	24219.9	7297.91	871.636
285.05	31185.7	25380.9	6597.12	846.751
285	31263.9	26372.4	5944.43	821.944
284.95	31449.4	27166.4	5342.05	797.269
284.9	31551.7	27740.1	4790.83	772.833
284.85	31345.3	28076.4	4290.41	748.711
284.8	31198	28164.6	3839.39	724.964
284.75	30553.5	28001.8	3435.63	701.684
284.7	29405.5	27592.1	3076.36	678.972
284.65	28552.5	26947	2758.41	656.907
284.6	27843.3	26084.7	2478.35	635.592
284.55	26467.3	25029	2232.66	615.111
284.5	25054.4	23808.3	2017.8	595.531
284.45	23631.3	22454.4	1830.37	576.946
284.4	22009.5	21000.8	1667.13	559.41
284.35	20635.7	19481.6	1525.03	542.944
284.3	19244.5	17929.8	1401.31	527.588
284.25	17513	16376.5	1293.5	513.383
284.2	15961.1	14849.6	1199.35	500.322
284.15	14357.4	13373.2	1116.9	488.39
284.1	12817	11967.3	1044.44	477.563
284.05	11459.7	10647.3	980.47	467.784
284	10098	9424.18	923.732	459.016
283.95	8862.2	8304.77	873.172	451.224
283.9	7748.77	7292.04	827.874	444.338
283.85	6916.79	6385.63	787.078	438.288
283.8	6067.88	5582.47	750.147	432.998
283.75	5171.36	4877.3	716.556	428.392
283.7	4437.68	4263.35	685.886	424.406
283.65	3882.99	3732.78	657.784	420.964
283.6	3379.4	3277.23	631.962	417.995
283.55	2940.16	2888.18	608.195	415.436
283.5	2507.47	2557.31	586.31	413.241
283.45	2227.79	2276.73	566.167	411.364
283.4	2030.87	2039.09	547.64	409.754
283.35	1829.08	1837.78	530.626	408.364
283.3	1647.2	1666.9	515.04	407.159
283.25	1470.86	1521.34	500.813	406.112
283.2	1323.92	1396.68	487.878	405.201
283.15	1251.55	1289.19	476.168	404.399
283.1	1204.17	1195.76	465.617	403.686
283.05	1090.73	1113.83	456.167	403.055
283	982.369	1041.32	447.752	402.491
282.95	933.818	976.566	440.3	401.983
282.9	922.605	918.241	433.743	401.521
282.85	864.527	865.316	428.011	401.101
282.8	838.634	817.003	423.033	400.717
282.75	854.986	772.705	418.742	400.367
282.7	787.983	731.97	415.065	400.045
282.65	732.48	694.466	411.932	399.745
282.6	717.226	659.953	409.281	399.466
282.55	708.212	628.254	407.054	399.21
282.5	691.224	599.228	405.192	398.971
282.45	660.274	572.761	403.64	398.744
282.4	620.439	548.759	402.356	398.534
282.35	599.013	527.128	401.299	398.339
282.3	617.262	507.764	400.431	398.156
282.25	660.644	490.561	399.719	397.985
282.2	618.347	475.398	399.135	397.823
282.15	563.548	462.145	398.655	397.671
282.1	553.366	450.665	398.26	397.528
282.05	547.397	440.81	397.934	397.394
282	562.49	432.429	397.663	397.268
281.95	560.715	425.371	397.438	397.152
281.9	523.866	419.489	397.254	397.048
281.85	492.522	414.635	397.103	396.956
281.8	483.15	410.667	396.975	396.871
281.75	479.847	407.454	396.864	396.792
281.7	473.718	404.877	396.767	396.716
281.65	449.47	402.831	396.681	396.646
281.6	458.799	401.224	396.607	396.583
281.55	479.775	399.973	396.542	396.526
281.5	478.836	399.006	396.482	396.471
281.45	490.319	398.262	396.424	396.417
281.4	461.866	397.694	396.37	396.365
281.35	434.479	397.265	396.321	396.318
281.3	455.951	396.942	396.276	396.274
281.25	478.821	396.697	396.232	396.231
281.2	452.052	396.51	396.189	396.188
281.15	397.059	396.369	396.149	396.148
281.1	398.429	396.261	396.112	396.112
281.05	454.947	396.177	396.077	396.077
281	469.927	396.11	396.044	396.044
280.95	431.48	396.057	396.014	396.014
280.9	447.283	396.014	395.986	395.986
280.85	439.889	395.977	395.959	395.959
280.8	403.039	395.941	395.929	395.929
280.75	419.615	395.904	395.897	395.897
280.7	438.698	395.871	395.867	395.867
280.65	442.512	395.843	395.84	395.84
280.6	441.388	395.817	395.815	395.815
280.55	429.224	395.79	395.789	395.789
280.5	429.07	395.763	395.762	395.762
280.45	408.83	395.735	395.735	395.735
280.4	420.282	395.71	395.709	395.709
280.35	454.058	395.69	395.69	395.69
280.3	452.815	395.676	395.676	395.676
280.25	411.588	395.667	395.667	395.667
280.2	388.443	395.66	395.66	395.66
280.15	359.355	395.653	395.653	395.653
280.1	354.084	395.646	395.646	395.646
280.05	376.669	395.638	395.638	395.638
280	400.275	395.635	395.635	395.635
279.95	418.395	396.693	396.693	396.693
279.9	426.086	397.751	397.751	397.751
279.85	415.824	398.809	398.809	398.809
279.8	391.19	399.866	399.866	399.866
279.75	410.079	400.924	400.924	400.924
279.7	441.039	401.982	401.982	401.982
279.65	421.578	403.04	403.04	403.04
279.6	390.356	404.097	404.097	404.097
279.55	419.116	405.155	405.155	405.155
279.5	452.908	406.213	406.213	406.213
279.45	411.794	407.271	407.271	407.271
279.4	377.501	408.328	408.328	408.328
279.35	393.861	409.386	409.386	409.386
279.3	411.395	410.444	410.444	410.444
279.25	411.593	411.502	411.502	411.502
279.2	421.459	0	0	0
