# Supplementary material for: Polyamide membranes with nanoscale ordered structures for fast permeation and highly selective ion-ion separation
Source: Nat Commun. 2023 Feb 27;14:1112. doi: 10.1038/s41467-023-36848-8 (PMC9971196; doi:10.1038/s41467-023-36848-8)
Supplement: Supplementary file 3 — Source Data [file 41467_2023_36848_MOESM3_ESM.zip › Source data/The manuscript data/Figure 3 data/Figure 3h data.xls]

## Sheet: Sheet1
Binding energy (eV)	Intensity (a.u)	Intensity (a.u)	Intensity (a.u)	Intensity (a.u)
298.25	2495.34	2464	2464	2464
298.2	2517.91	2463.13	2463.13	2463.13
298.15	2428.79	2461.97	2461.97	2461.97
298.1	2374.86	2460.35	2460.35	2460.35
298.05	2435.31	2457.2	2457.2	2457.2
298	2482.29	2449.19	2449.19	2449.19
297.95	2495.59	2438.73	2438.73	2438.73
297.9	2449.3	2429.16	2429.16	2429.16
297.85	2475.76	2422.03	2422.03	2422.03
297.8	2562.3	2415.83	2415.83	2415.83
297.75	2457.57	2406.4	2406.4	2406.4
297.7	2344.5	2394.05	2394.05	2394.05
297.65	2319.7	2380.59	2380.59	2380.59
297.6	2301.27	2366.14	2366.14	2366.14
297.55	2398.4	2349.74	2349.74	2349.74
297.5	2422.13	2333.75	2333.75	2333.75
297.45	2383.44	2322.25	2322.25	2322.25
297.4	2386.33	2311.59	2311.59	2311.59
297.35	2368.34	2298.98	2298.98	2298.98
297.3	2301.01	2286.6	2286.6	2286.6
297.25	2252.7	2273.98	2273.98	2273.98
297.2	2314.36	2263.54	2263.54	2263.54
297.15	2307.65	2255.07	2255.07	2255.07
297.1	2194.94	2248.34	2248.34	2248.34
297.05	2197.64	2244.39	2244.39	2244.39
297	2213.21	2243.11	2243.11	2243.11
296.95	2264.35	2242.7	2242.7	2242.7
296.9	2251.71	2242	2242	2242
296.85	2233.81	2241.32	2241.32	2241.32
296.8	2222.3	2240.9	2240.9	2240.9
296.75	2225.26	2240.41	2240.41	2240.41
296.7	2269.57	2239.28	2239.28	2239.28
296.65	2302.43	2237.53	2237.53	2237.53
296.6	2232.41	2236.88	2236.88	2236.88
296.55	2208.9	2236.32	2236.32	2236.32
296.5	2258.84	2235.65	2235.65	2235.65
296.45	2222.77	2234.21	2234.21	2234.21
296.4	2177.17	2231.1	2231.1	2231.1
296.35	2201.36	2227.02	2227.02	2227.02
296.3	2231.77	2224.35	2224.35	2224.35
296.25	2281.07	2222.69	2222.69	2222.69
296.2	2260.48	2219.6	2219.6	2219.6
296.15	2263.82	2215.25	2215.25	2215.25
296.1	2206.59	2209.74	2209.74	2209.74
296.05	2162.01	2202.01	2202.01	2202.01
296	2230.49	2194.54	2194.54	2194.54
295.95	2264.41	2188.99	2188.99	2188.99
295.9	2215.13	2185.63	2185.63	2185.63
295.85	2199.7	2183.86	2183.86	2183.86
295.8	2121.78	2183.13	2183.13	2183.13
295.75	2099.94	2181.82	2181.82	2181.82
295.7	2157.75	2177.59	2177.59	2177.59
295.65	2176.6	2171.96	2171.96	2171.96
295.6	2188.11	2168.28	2168.28	2168.28
295.55	2207.64	2165.99	2165.99	2165.99
295.5	2264.12	2163.06	2163.06	2163.06
295.45	2236.46	2158.42	2158.42	2158.42
295.4	2104.71	2152.08	2152.08	2152.08
295.35	2094.96	2143.74	2143.74	2143.74
295.3	2180.91	2133.04	2133.04	2133.04
295.25	2145.2	2121.21	2121.21	2121.21
295.2	2107.83	2108.25	2108.25	2108.25
295.15	2163.76	2095.07	2095.07	2095.07
295.1	2184.28	2082.88	2082.88	2082.88
295.05	2120.94	2069.54	2069.54	2069.54
295	2132.46	2055.43	2055.43	2055.43
294.95	2141.2	2043.32	2043.32	2043.32
294.9	2059.27	2032.28	2032.28	2032.28
294.85	2035.8	2023.11	2023.11	2023.11
294.8	2003.05	2016.7	2016.7	2016.7
294.75	1959.25	2012	2012	2012
294.7	1986.13	2007.85	2007.85	2007.85
294.65	1924.59	2005.49	2005.49	2005.49
294.6	1956.4	2002.96	2002.96	2002.96
294.55	2050.94	2002.05	2002.05	2002.05
294.5	2055.05	1994.77	1994.77	1994.77
294.45	2015.86	1987.01	1987.01	1987.01
294.4	2014.04	1982.05	1982.05	1982.05
294.35	2031.49	1981.15	1981.15	1981.15
294.3	2025.69	1973.29	1973.29	1973.29
294.25	1923.03	1960.34	1960.34	1960.34
294.2	1873.9	1947.29	1947.29	1947.29
294.15	1931.56	1938.27	1938.27	1938.27
294.1	1961.72	1930.35	1930.35	1930.35
294.05	1908.34	1921.09	1921.09	1921.09
294	1912.26	1913.72	1913.72	1913.72
293.95	1880.69	1911.61	1911.61	1911.61
293.9	1906.36	1911.54	1911.54	1911.54
293.85	1939.39	1909.82	1909.82	1909.82
293.8	1921	1907.22	1907.22	1907.22
293.75	1908.18	1906.6	1906.6	1906.6
293.7	1884.33	1906.19	1906.19	1906.19
293.65	1916.56	1905.61	1905.61	1905.61
293.6	1937.17	1904.63	1904.63	1904.63
293.55	1881.31	1903.26	1903.26	1903.26
293.5	1885.4	1901.68	1901.68	1901.68
293.45	1965.13	1899.76	1899.76	1899.76
293.4	2038.81	1897.48	1897.48	1897.48
293.35	2054.62	1894.97	1894.97	1894.97
293.3	2010.58	1892.08	1892.08	1892.08
293.25	2039.07	1888.69	1888.69	1888.69
293.2	2035.72	1884.74	1884.74	1884.74
293.15	1947.34	1880.14	1880.14	1880.14
293.1	2049.72	1875.11	1875.11	1875.11
293.05	2117.4	1869.88	1869.88	1869.88
293	2084.52	1864.5	1864.5	1864.5
292.95	2119.01	1858.87	1858.87	1858.87
292.9	2101.99	1852.89	1852.89	1852.89
292.85	2061.23	1846.41	1846.41	1846.41
292.8	2061.77	1839.25	1839.25	1839.25
292.75	2058.9	1831.83	1831.83	1831.83
292.7	2123.39	1824.44	1824.44	1824.44
292.65	2189.31	1816.94	1816.94	1816.94
292.6	2171.16	1809.31	1809.31	1809.31
292.55	2090.19	1801.52	1801.52	1801.52
292.5	2017.66	1793.63	1793.63	1793.63
292.45	2051.61	1785.66	1785.66	1785.66
292.4	2094.86	1777.42	1777.42	1777.42
292.35	2089.92	1769.09	1769.09	1769.09
292.3	2020.31	1761.01	1761.01	1761.01
292.25	2011.98	1753.05	1753.05	1753.05
292.2	2091.54	1745.13	1745.13	1745.13
292.15	2071.56	1737.02	1737.02	1737.02
292.1	1995.63	1728.68	1728.68	1728.68
292.05	2026.48	1720.3	1720.3	1720.3
292	1992.69	1711.79	1711.79	1711.79
291.95	2015.54	1702.92	1702.92	1702.92
291.9	2066.64	1693.89	1693.89	1693.9
291.85	2024.7	1684.93	1684.93	1684.94
291.8	2060.2	1675.77	1675.77	1675.79
291.75	2090.05	1666.32	1666.32	1666.34
291.7	1990.03	1656.94	1656.94	1656.97
291.65	1969.96	1647.65	1647.65	1647.7
291.6	2064.82	1638.45	1638.45	1638.53
291.55	2033.51	1629.35	1629.35	1629.46
291.5	1901.3	1620.3	1620.3	1620.46
291.45	1855.89	1611.39	1611.39	1611.61
291.4	1880.37	1602.59	1602.59	1602.91
291.35	1930.12	1593.75	1593.75	1594.19
291.3	1913.74	1584.98	1584.98	1585.58
291.25	1908.21	1576.48	1576.48	1577.3
291.2	1952.09	1568.45	1568.45	1569.56
291.15	1918.11	1560.65	1560.65	1562.13
291.1	1856.44	1552.96	1552.96	1554.91
291.05	1855.62	1545.38	1545.38	1547.93
291	1743.5	1537.92	1537.92	1541.23
290.95	1719.94	1530.66	1530.66	1534.91
290.9	1732.12	1523.67	1523.67	1529.08
290.85	1757.8	1517.09	1517.09	1523.9
290.8	1801.15	1510.77	1510.77	1519.28
290.75	1754.77	1504.54	1504.54	1515.08
290.7	1714.99	1498.55	1498.55	1511.48
290.65	1708.95	1492.69	1492.69	1508.41
290.6	1736.46	1487	1487	1505.96
290.55	1755.02	1481.59	1481.59	1504.26
290.5	1691.24	1476.61	1476.61	1503.51
290.45	1629.81	1472.12	1472.13	1503.8
290.4	1586.9	1468.09	1468.1	1505.1
290.35	1555.55	1464.43	1464.44	1507.39
290.3	1519.93	1461.14	1461.16	1510.66
290.25	1531.77	1458.55	1458.57	1515.26
290.2	1514.78	1456.74	1456.77	1521.32
290.15	1511.06	1455.45	1455.49	1528.57
290.1	1510.67	1454.46	1454.53	1536.86
290.05	1398.84	1453.8	1453.9	1546.23
290	1383.25	1453.47	1453.61	1556.76
289.95	1447.95	1453.31	1453.51	1568.36
289.9	1479.17	1453.27	1453.54	1581.11
289.85	1436.97	1453.22	1453.59	1595.02
289.8	1402.14	1453.17	1453.67	1610.31
289.75	1441.81	1453.11	1453.79	1627.23
289.7	1478.93	1453.03	1453.95	1646.1
289.65	1495.18	1452.93	1454.16	1667.35
289.6	1534.91	1452.8	1454.43	1691.51
289.55	1632.39	1452.65	1454.8	1719.23
289.5	1701.91	1452.46	1455.26	1751.29
289.45	1762.66	1452.23	1455.86	1788.64
289.4	1807.57	1451.96	1456.61	1832.4
289.35	1852.37	1451.64	1457.55	1883.88
289.3	1977.52	1451.25	1458.72	1944.6
289.25	2028.27	1450.8	1460.16	2016.25
289.2	2136.86	1450.29	1461.93	2100.74
289.15	2328.57	1449.7	1464.07	2200.13
289.1	2369.21	1449.03	1466.63	2316.63
289.05	2518.15	1448.26	1469.67	2452.49
289	2735.55	1447.37	1473.23	2609.96
288.95	2828.03	1446.35	1477.36	2791.19
288.9	3009.83	1445.19	1482.11	2998.12
288.85	3292.6	1443.88	1487.54	3232.34
288.8	3706.81	1442.41	1493.7	3494.9
288.75	4089.43	1440.75	1500.62	3786.2
288.7	4286.58	1438.89	1508.34	4105.78
288.65	4504.21	1436.83	1516.89	4452.26
288.6	4829.47	1434.55	1526.32	4823.17
288.55	5333.72	1432.06	1536.65	5214.86
288.5	5866.38	1429.35	1547.91	5622.47
288.45	6199.61	1426.43	1560.14	6040
288.4	6383.61	1423.32	1573.39	6460.36
288.35	6794.81	1420.02	1587.69	6875.51
288.3	7276.89	1416.56	1603.1	7276.75
288.25	7729.07	1412.97	1619.74	7654.98
288.2	8200.93	1409.32	1637.72	8001.05
288.15	8625.41	1405.69	1657.25	8306.12
288.1	8962.34	1402.15	1678.55	8562.01
288.05	9133.19	1398.8	1701.88	8761.61
288	9292.39	1395.72	1727.61	8899.18
287.95	9358.45	1393.05	1756.22	8970.67
287.9	9361.56	1390.93	1788.26	8973.91
287.85	9386.39	1389.5	1824.46	8908.67
287.8	9407.61	1388.94	1865.67	8776.74
287.75	9302.41	1389.4	1912.91	8581.8
287.7	9135.82	1391.03	1967.4	8329.21
287.65	8829.12	1394.01	2030.55	8025.83
287.6	8497.59	1398.45	2104.02	7679.63
287.55	8212.24	1404.53	2189.73	7299.35
287.5	7957.64	1412.37	2289.87	6894.16
287.45	7645.57	1422.1	2406.92	6473.24
287.4	7456.41	1433.82	2543.62	6045.4
287.35	7132.41	1447.61	2702.99	5618.85
287.3	6741.5	1463.54	2888.26	5200.92
287.25	6583.68	1481.66	3102.89	4797.87
287.2	6540.01	1502	3350.42	4414.8
287.15	6537.72	1524.6	3634.46	4055.61
287.1	6506.09	1549.51	3958.53	3723.01
287.05	6635.05	1576.79	4325.94	3418.62
287	6966.18	1606.54	4739.64	3143.04
286.95	7353.22	1638.9	5201.97	2895.99
286.9	7703.95	1674.06	5714.53	2676.47
286.85	8066.91	1712.33	6278	2483
286.8	8521.98	1754.16	6891.89	2313.64
286.75	9174.73	1800.12	7554.34	2166.24
286.7	9957.38	1850.95	8262	2038.49
286.65	10527.3	1907.63	9009.88	1928.07
286.6	11105	1971.43	9791.31	1832.71
286.55	11781.3	2043.92	10597.9	1750.28
286.5	12690.6	2127.02	11419.5	1678.79
286.45	13672.8	2223.09	12244.8	1616.46
286.4	14496.3	2334.98	13060.7	1561.71
286.35	15280.7	2466.04	13853.5	1513.16
286.3	16184.4	2620.22	14608.7	1469.63
286.25	16982.4	2802.05	15311.7	1430.11
286.2	17808.2	3016.69	15948.2	1393.78
286.15	18722.2	3269.9	16504.4	1359.95
286.1	19521	3568.05	16968.2	1328.11
286.05	20169.3	3917.9	17328.9	1297.83
286	20857	4326.58	17577.9	1268.75
285.95	21477.4	4801.3	17709.1	1240.61
285.9	21933.3	5349.18	17719.3	1213.23
285.85	22439.2	5976.89	17607.7	1186.46
285.8	23134.9	6690.28	17376.9	1160.23
285.75	23744.3	7493.91	17031.7	1134.43
285.7	24102	8390.64	16579.8	1109.03
285.65	24501	9381.17	16031.1	1083.99
285.6	24830.6	10463.6	15397.2	1059.28
285.55	25553.7	11632.8	14691.4	1034.85
285.5	26016.2	12880.5	13927.7	1010.66
285.45	26450.1	14194.7	13120.8	986.712
285.4	27078.3	15559.8	12285.1	963.003
285.35	27692	16956.6	11435	939.515
285.3	28421.3	18362.6	10583.5	916.198
285.25	29063.8	19752.4	9742.73	893.004
285.2	29166.3	21098.6	8923.44	869.946
285.15	29444	22372.7	8134.69	847.032
285.1	30231.6	23545.5	7383.84	824.254
285.05	30825.1	24589	6676.57	801.62
285	30824.4	25477	6016.9	779.159
284.95	30602.9	26186.4	5407.32	756.913
284.9	30590.5	26697.9	4848.85	734.915
284.85	30464.4	26997.6	4341.3	713.19
284.8	30017.6	27076.6	3883.48	691.825
284.75	29500.5	26932.6	3473.39	670.922
284.7	29046.9	26569	3108.34	650.558
284.65	28187.3	25995.1	2785.21	630.788
284.6	26628.3	25225.9	2500.54	611.655
284.55	25363.8	24281	2250.83	593.254
284.5	24310.7	23184.3	2032.53	575.656
284.45	23130.3	21962.3	1842.17	558.896
284.4	21896.5	20643.2	1676.44	543.012
284.35	20141.3	19256.4	1532.28	528.072
284.3	18691	17830.3	1406.89	514.114
284.25	17518.8	16392.3	1297.69	501.128
284.2	16271.4	14967.4	1202.38	489.116
284.15	14620.7	13577.7	1118.97	478.07
284.1	13090.7	12242.1	1045.69	467.98
284.05	11626	10975.8	981.05	458.828
284	10279.6	9790.35	923.726	450.555
283.95	9296.74	8693.64	872.622	443.12
283.9	8262.8	7690.3	826.83	436.494
283.85	7293.08	6781.95	785.593	430.636
283.8	6432.02	5967.58	748.25	425.472
283.75	5625.87	5244.05	714.264	420.93
283.7	4901.19	4606.58	683.197	416.947
283.65	4283.78	4049.18	654.7	413.463
283.6	3802.07	3565.13	628.504	410.436
283.55	3368.81	3147.25	604.386	407.816
283.5	2913.8	2788.28	582.165	405.554
283.45	2490.69	2481.1	561.694	403.604
283.4	2163.65	2218.95	542.851	401.92
283.35	1909.01	1995.54	525.539	400.464
283.3	1705.14	1805.12	509.673	399.204
283.25	1577.66	1642.6	495.183	398.113
283.2	1463.09	1503.47	482.004	397.167
283.15	1337.55	1383.82	470.07	396.343
283.1	1237.95	1280.3	459.31	395.617
283.05	1163.16	1190.11	449.66	394.971
283	1093.76	1110.9	441.053	394.391
282.95	1015.95	1040.73	433.417	393.863
282.9	969.287	978.024	426.688	393.382
282.85	907.589	921.537	420.799	392.947
282.8	879.395	870.264	415.681	392.552
282.75	880.44	823.417	411.26	392.189
282.7	844.812	780.389	407.464	391.853
282.65	758.555	740.72	404.227	391.543
282.6	701.721	704.065	401.485	391.255
282.55	735.383	670.167	399.178	390.99
282.5	739.225	638.838	397.249	390.746
282.45	695.33	609.935	395.645	390.52
282.4	657.095	583.351	394.32	390.313
282.35	615.718	558.996	393.231	390.121
282.3	587.903	536.792	392.337	389.944
282.25	584.765	516.661	391.604	389.778
282.2	596.555	498.526	391.008	389.625
282.15	589.276	482.302	390.524	389.485
282.1	541.669	467.894	390.13	389.355
282.05	529.668	455.199	389.81	389.239
282	527.469	444.104	389.551	389.132
281.95	533.971	434.485	389.337	389.032
281.9	522.634	426.219	389.16	388.94
281.85	468.73	419.18	389.013	388.857
281.8	459.8	413.238	388.891	388.78
281.75	466.663	408.267	388.785	388.707
281.7	468.008	404.145	388.693	388.639
281.65	470.127	400.762	388.615	388.577
281.6	477.796	398.012	388.548	388.523
281.55	480.894	395.799	388.493	388.475
281.5	461.47	394.032	388.442	388.431
281.45	421.856	392.631	388.395	388.387
281.4	422.91	391.529	388.348	388.343
281.35	414.559	390.671	388.305	388.301
281.3	420.211	390.011	388.267	388.265
281.25	448.557	389.509	388.236	388.235
281.2	468.215	389.129	388.209	388.208
281.15	431.552	388.842	388.184	388.183
281.1	383.977	388.626	388.159	388.159
281.05	384.857	388.464	388.137	388.137
281	424.188	388.345	388.117	388.117
280.95	442.367	388.258	388.102	388.102
280.9	408.852	388.198	388.092	388.091
280.85	385.472	388.16	388.088	388.088
280.8	371.32	388.135	388.087	388.087
280.75	363.473	388.116	388.084	388.084
280.7	361.306	388.097	388.076	388.076
280.65	364.558	388.084	388.071	388.071
280.6	391.559	388.078	388.07	388.07
280.55	422.78	388.074	388.069	388.069
280.5	453.683	388.072	388.069	388.069
280.45	383.914	388.069	388.067	388.067
280.4	383.036	388.065	388.064	388.064
280.35	399.711	388.059	388.058	388.058
280.3	377.546	388.051	388.05	388.05
280.25	392.719	388.044	388.044	388.044
280.2	390.259	388.04	388.039	388.039
280.15	399.605	388.038	388.037	388.037
280.1	391.75	388.035	388.035	388.035
280.05	370.043	388.034	388.034	388.034
280	394.796	388.824	388.824	388.824
279.95	416.965	389.615	389.615	389.615
279.9	391.134	390.406	390.406	390.406
279.85	365.207	391.197	391.197	391.197
279.8	378.344	392.591	392.591	392.591
279.75	402.735	393.985	393.985	393.985
279.7	397.649	395.378	395.378	395.378
279.65	391.78	396.772	396.772	396.772
279.6	402.767	398.165	398.165	398.165
279.55	426.806	399.559	399.559	399.559
279.5	425.301	400.952	400.952	400.952
279.45	417.529	402.346	402.346	402.346
279.4	388.773	403.74	403.74	403.74
279.35	383.57	405.133	405.133	405.133
279.3	391.186	0	0	0
