# Supplementary material for: Polyamide membranes with nanoscale ordered structures for fast permeation and highly selective ion-ion separation
Source: Nat Commun. 2023 Feb 27;14:1112. doi: 10.1038/s41467-023-36848-8 (PMC9971196; doi:10.1038/s41467-023-36848-8)
Supplement: Supplementary file 3 — Source Data [file 41467_2023_36848_MOESM3_ESM.zip › Source data/The manuscript data/Figure 4 data/Figure 4g data.xlsx]

## Sheet: Sheet1
Time (h)	J/J0	Rejection (%)
0.5	1	98.8
1	0.97	98.78
1.5	0.945	98.82
2	0.92	98.83
2.5	0.9	98.81
3	0.875	98.79
3.5	0.85	98.82
4	0.82	98.83
4.5	0.8	98.87
5	0.78	98.87
5.5	0.76	98.85
6	0.735	98.85
6.5	0.72	98.89
7	0.71	98.85
7.5	0.7	98.88
8	0.69	98.9
9	0.985	98.6
9.5	0.96	98.5
10	0.94	98.48
10.5	0.91	98.47
11	0.89	98.47
11.5	0.865	98.465
12	0.84	98.46
12.5	0.81	98.46
13	0.785	98.46
13.5	0.765	98.45
14	0.75	98.45
14.5	0.735	98.44
15	0.715	98.43
15.5	0.7	98.43
16	0.682	98.42
17	0.976	98.85
17.5	0.955	98.62
18	0.934	98.48
18.5	0.902	98.45
19	0.88	98.45
19.5	0.86	98.44
20	0.83	98.44
20.5	0.8	98.43
21	0.78	98.43
21.5	0.758	98.42
22	0.746	98.42
22.5	0.724	98.41
23	0.706	98.41
23.5	0.695	98.4
24	0.673	98.36
