# Supplementary material for: Polyamide membranes with nanoscale ordered structures for fast permeation and highly selective ion-ion separation
Source: Nat Commun. 2023 Feb 27;14:1112. doi: 10.1038/s41467-023-36848-8 (PMC9971196; doi:10.1038/s41467-023-36848-8)
Supplement: Supplementary file 3 — Source Data [file 41467_2023_36848_MOESM3_ESM.zip › Source data/The manuscript data/Figure 4 data/Figure 4a data.xls]

## Sheet: Sheet1
Permeance (L m-2·h-1·bar-1 )	Na2SO4 rejection (%)
11.3208	66.9048
10.5661	78.0952
5.28302	80.2381
3.39623	80.7143
4.5283	82.1429
3.39623	85.0113
21.8868	78.8095
24.9057	81.9048
18.4906	84.0476
7.54717	90.0231
12.4528	89.7619
13.9623	90.0126
14.7172	90.9524
13.2075	92.1429
15.0943	92.8571
9.81132	92.1429
11.6981	93.3333
10.1887	94.7619
9.43396	95.7143
8.67925	97.6191
7.16981	98.3333
10.9434	98.5714
19.6226	91.4286
21.1321	90.4762
23.0189	92.1429
36.6038	90.7143
40.0127	96.1905
45.2831	96.6667
50.5662	98.3333
30.9434	95.7143
29.8113	97.6192
22.2642	96.4286
19.1014	99.0142
105.201	99.4018
