# Supplementary material for: Polyamide membranes with nanoscale ordered structures for fast permeation and highly selective ion-ion separation
Source: Nat Commun. 2023 Feb 27;14:1112. doi: 10.1038/s41467-023-36848-8 (PMC9971196; doi:10.1038/s41467-023-36848-8)
Supplement: Supplementary file 3 — Source Data [file 41467_2023_36848_MOESM3_ESM.zip › Source data/The manuscript data/Figure 4 data/Figure 4f data.xls]

## Sheet: Sheet1
Permeance (L m-2·h-1·bar-1 )	Cl-/SO42- selectivity	Permeance (L m-2·h-1·bar-1 )	Cl-/SO42- selectivity	Permeance (L m-2·h-1·bar-1 )	Cl-/SO42- selectivity	Permeance (L m-2·h-1·bar-1 )	Cl-/SO42- selectivity	Permeance (L m-2·h-1·bar-1 )	Cl-/SO42- selectivity	Permeance (L m-2·h-1·bar-1 )	Cl-/SO42- selectivity	Permeance (L m-2·h-1·bar-1 )	Cl-/SO42- selectivity	Permeance (L m-2·h-1·bar-1 )	Cl-/SO42- selectivity	Permeance (L m-2·h-1·bar-1 )	Cl-/SO42- selectivity	Permeance (L m-2·h-1·bar-1 )	Cl-/SO42- selectivity	Permeance (L m-2·h-1·bar-1 )	Cl-/SO42- selectivity
17.1	9.85714	32	18.9024	39.5	0.83333	21.3	100	9.5	2.07469	10.6	2.95434	8.2	0.48706	5.5	4.5534	5.4658	12.0436	1.83333	2.03411	105	130.16
6.89	56.0833	63	31.6897	19.3	48.7333	26.8	7.96203	8.4	18.4231	11.13	1.85593	12.7	13.8542	17.8	2.33333	4.71	12.5	39.6518	1.57143
6.94	12.5	17.5	12.6	16.4	27.2	17.2	72	7.5	0.85141	56.8	11.3115	16.1	2.51429	26.2	1.05374	7.2	15	29.9807	1
	58	53.5	12.7544	18.1	7.77273	13.6	32.6957	4.9	0.3625	71	1.03077		20	3.5	16.4333	6.25	25	11.6054	1
14.5	69.8	34	31.1667	16.45	59.4615	26.2	36.087	32.7	0.96667	27.6	1.85185	5.5	24.1177	78	0.99068	4.73	15	11.1219	1.25
10	5.4	19.6	37.5	18.6	26.3333	16.6	15.5556	9	18.5556	20	1.75	14.3	7.77907	17.5	0.875	14.5	10	29.0135	1.35135
3.1	9.89394	40.3	24.7429	17.8	41.1765	19.8	35	21.7	5.575	10.2	1.63218	14.8	2.84422	25.5	0.94737	6.9	22.3333	1.56	4.93478
7.5	15.697	10.5	30	14.55	61.9	13	45	36.45	6.64516	48.27	1.3231	5.7	2.7346	17.5	1.43243	9.2	12.3559	8.5	20
8	36.5	21	54.1333	19.2	5.15152	34.7	19.3333	19.1	0.67763	5.01	0.73333	1.7	1.27943	4.5	1.31148	12.4	41.8889	4.71429	6
12.6	29.3103	45.2	105.714	20.9	81.8182	34.7	13.3333	18.1	77.5	17.9	1.2	18	3.91848	17.8	2.38095	14.3	9.29032	5.14286	8.23529
8.5	62.3	28	12.5	14.9	12.5714	25.1	80.5556	13.48	103.333	39.3	5.45455	14.2	0.75503	7.5	55	8	6.3125	5.85714	9
19.1	127.925	53.5	18	15	59	14.9	65.5833	18.2	7.48387	3.26	1.425	8.9	1.62005	5	5.13333	4	13.125	6.64286	14.3
		62.9	25	30.8	31.48	20.3	87.8889	12	7	11.32	3.17368					10.1	11.6667	9.28571	4.94444
		52.8	12.9231	19.2	5.0303	26.7	47.4211	9.82	15.3	110.6	1.95714							1.6	3.45
				7.9	16.6191	14.9	42.6	3.5	14.3333	16	1.51515							1.9	4.9
				17	27.6923	23.1	1100	105	130.16									2.3	3.81818
						16.4	1447.5											2.15	3.16667
						14.9	0.25											2.96667	1.83333
						23.1	3.07869											5	6.5407
						16.4	10.3263											6.125	2
						20.4	77.1											6.6	2.23876
																		8.65	1.9632
																		6.625	2.02051
																		10	2.95455
																		26.8	2.54656
																		13.2	14
																		7.4	9.625
																		17	3.03093
																		17.5	2.93333
																		18.2	2.30846
																		8	6.1
																		12	9.06667
																		--	--
																		10	0.76033
																		10	6.27273
																		12.3	5.2
																		11	3.83333
																		9.5	8.22222
																		4.4	80
																		9.66667	15
																		4.42857	8.5
																		9.28333	5.33108
																		3.872	4.1868
																		4.53	10.9231
																		7.42857	9.38889
																		5.85714	10.25
																		7.71429	13.1667
																		6.42857	11.4286
																		7.14286	11.3571
																		6.34286	10.3125
																		6.2	12.6909
																		2.9	2.16143
																		5.68333	41.5
																		7.05	34.5833
																		7.58333	23.0556
																		7.9	20.4878
																		5.5	5.73684
																		7.42	14.2
																		7.85	28.75
																		6.53	12.8571
																		8.54	5.6701
																		8.02	15.4
																		7.68	22.3333
																		5.54	20.3529
																		8.26	14
																		7.54	32
																		6.52	9.95556
																		4.82	19.4444
																		7.58	20.3125
																		7.56	21.6
																		14.5	4.1
																		10.5	3.06667
																		13.6	2.22222
																		8.3	16.25
																		11.4	9
																		11.5	2.98451
																		18	4.61111
																		11.8	5.33735
																		22.9	2.63272
																		9.2	43.3333
																		9.65	2.57143
																		11.9	2.34444
																		14	21.125
																		5.8	52.125
																		22.9	2.63272
																		9.2	43.3333
																		9.65	2.57143
																		11.9	2.34444
																		14	21.125
																		5.8	52.125
																		14.5	17.3333
																		17.5	10
