# Supplementary material for: Polyamide membranes with nanoscale ordered structures for fast permeation and highly selective ion-ion separation
Source: Nat Commun. 2023 Feb 27;14:1112. doi: 10.1038/s41467-023-36848-8 (PMC9971196; doi:10.1038/s41467-023-36848-8)
Supplement: Supplementary file 3 — Source Data [file 41467_2023_36848_MOESM3_ESM.zip › Source data/The manuscript data/Figure 4 data/Figure 4b data.xlsx]

## Sheet: Sheet1
Half distance between patterns (nm)	Intrinsic average flux (mm/s)	Observed average flux (mm/s)
100	0.0267069	0.034329
200	0.0269627	0.0320927
300	0.0270961	0.0309627
smooth	0.0275205
