# Supplementary material for: Polyamide membranes with nanoscale ordered structures for fast permeation and highly selective ion-ion separation
Source: Nat Commun. 2023 Feb 27;14:1112. doi: 10.1038/s41467-023-36848-8 (PMC9971196; doi:10.1038/s41467-023-36848-8)
Supplement: Supplementary file 3 — Source Data [file 41467_2023_36848_MOESM3_ESM.zip › Source data/The manuscript data/Figure 4 data/Figure 4d data.xlsx]

## Sheet: Sheet1
Molecular weight (Da)	Spherical neutral solute rejection (%) (PA membrane)	Spherical neutral solute rejection (%) (PA-g-C3N4 membrane)
PEG100	13.4	12.8
PEG200	67.8	50.6
PEG300	89.6	83.7
PEG500	92.7	89.2
PEG1100	96.5	93.5
